# Supplementary material for: Redetermination of the structure of 2-amino-8-thia-1,5-di­aza­spiro­[4.5]dec-1-en-5-ium chloride monohydrate
Source: Acta Crystallogr E Crystallogr Commun. 2022 Jan 11;78(Pt 2):164–8. doi: 10.1107/S2056989022000111 (PMC8819427; doi:10.1107/S2056989022000111)
Supplement: Supplementary file 1 [file e-78-00164-sup1.cif]

##############################################################################
#                                                                            #
# This CIF contains the data in a paper accepted for publication in          #
# Acta Crystallographica Section E. It conforms to the requirements of       #
# Notes for Authors for Acta Crystallographica Section E, and has been       #
# peer reviewed under the auspices of the IUCr Commission on Journals.       #
#                                                                            #
# Full details of the Crystallographic Information File format               #
# are given in the paper "The Crystallographic Information File (CIF):       #
# a New Standard Archive File for Crystallography" by S. R. Hall, F. H.      #
# Allen and I. D. Brown [Acta Cryst. (1991), A47, 655-685].                  #
#                                                                            #
# The current version of the core CIF dictionary is obtainable from          #
# ftp://ftp.iucr.org/pub/cif_core.dic.                                       #
#                                                                            #
# Software is freely available for graphical display of the structure(s)     #
# in this CIF. For information consult the CIF software page                 #
# http://www.iucr.org/resources/cif/software.                                #
#                                                                            #
# This file may be used for bona fide research purposes within the           #
# scientific community so long as proper attribution is given to the journal # 
# article from which it was obtained.                                        #
#                                                                            #
##############################################################################
data_3_LT
_audit_creation_method
;
Olex2 1.2
(compiled 2018.05.29 svn.r3508 for OlexSys, GUI svn.r5506)
;
_journal_data_validation_number     ?
_journal_date_recd_electronic     2021-11-11
_journal_date_accepted     2022-01-05
_journal_name_full     'Acta Crystallographica, Section E'
_journal_year     2022
_journal_volume     78
_journal_issue      2
_journal_page_first     0
_journal_page_last     0
_journal_paper_category     GO
_journal_paper_doi     10.1107/S2056989022000111
_journal_coeditor_code     HB8000
_publ_contact_author_name
;
Dr Anna V. Vologzhanina
;
_publ_contact_author_address
;
X-Ray Structural Centre
A.N. Nesmeyanov Institute of Organoelement Compounds, RAS
28 Vavilova str.
119991 Moscow
Russia
;
_publ_contact_author_email     'vologzhanina@mail.ru'
_publ_contact_author_fax
;
007 (499) 1355085
;
_publ_contact_author_phone
;
007 (499) 1359214
;
_publ_section_title
;
Redetermination of the structure of
2-amino-8-thia-1,5-diazaspiro[4,5]dec-1-en-5-ium chloride monohydrate
;
_publ_section_title_footnote     .
loop_
    _publ_author_name
    _publ_author_footnote
    _publ_author_address
    'Kayukova, Lyudmila A.' .
;
JSC A. B. Bekturov Institute of Chemical Sciences
106 Shokan Ualikhanov str.
050010, Almaty
Kazakhstan
;
    'Yergaliyeva, Elmira M.' .
;
JSC A. B. Bekturov Institute of Chemical Sciences
106 Shokan Ualikhanov str.
050010, Almaty
Kazakhstan
;
    'Vologzhanina, Anna V.' .
;
X-Ray Structural Centre
A.N. Nesmeyanov Institute of Organoelement Compounds, RAS
28 Vavilova str.
119991 Moscow
Russian Federation
;
_publ_section_synopsis
;
The crystal structure of the title compound was redetermined at two
temperatures [120.0(2) and 295.0(2) K]. The previously reported
<i>P</i>2~1~2~1~2~1~ chiral space group is corrected to centrosymmetric
<i>Pbca</i>.
;
_chemical_name_systematic
;
2-Amino-8-thia-1,5-diazaspiro[4,5]dec-1-en-5-ium chloride monohydrate
;
_chemical_name_common     ?
_chemical_formula_moiety     'C7 H14 N3 S, Cl, H2 O'
_chemical_formula_sum     'C7 H16 Cl N3 O S'
_chemical_formula_iupac     'C7 H14 N3 S +, Cl -, H2 O'
_chemical_formula_weight     225.74
_chemical_melting_point     ?
_space_group_crystal_system     orthorhombic
_space_group_name_H-M_alt     'P b c a'
_space_group_name_Hall     '-P 2ac 2ab'
loop_
    _space_group_symop_operation_xyz
    'x, y, z'
    '-x+1/2, -y, z+1/2'
    '-x, y+1/2, -z+1/2'
    'x+1/2, -y+1/2, -z'
    '-x, -y, -z'
    'x-1/2, y, -z-1/2'
    'x, -y-1/2, z-1/2'
    '-x-1/2, y-1/2, z'
_cell_length_a     11.0360(18)
_cell_length_b     10.1005(16)
_cell_length_c     19.291(3)
_cell_angle_alpha     90
_cell_angle_beta     90
_cell_angle_gamma     90
_cell_volume     2150.4(6)
_cell_formula_units_Z     8
_cell_measurement_reflns_used     8488
_cell_measurement_theta_min     2.80
_cell_measurement_theta_max     35.64
_cell_measurement_temperature     120
_exptl_crystal_description     prism
_exptl_crystal_colour     colourless
_exptl_crystal_size_max     0.41
_exptl_crystal_size_mid     0.36
_exptl_crystal_size_min     0.32
_exptl_crystal_density_diffrn     1.395
_exptl_crystal_density_meas     ?
_exptl_crystal_density_method     ?
_exptl_crystal_F_000     960
_exptl_absorpt_coefficient_mu     0.518
_exptl_absorpt_correction_type     multi-scan
_exptl_absorpt_process_details
;
(SADABS; Bruker, 2016)
;
_exptl_absorpt_correction_T_min     0.6334
_exptl_absorpt_correction_T_max     0.7471
_exptl_special_details     ?
_diffrn_ambient_temperature     120
_diffrn_source     ?
_diffrn_radiation_type     MoK\a
_diffrn_radiation_wavelength     0.71073
_diffrn_measurement_device_type     'Bruker APEXII CCD'
_diffrn_measurement_method     '\f and \w scans'
_diffrn_detector_area_resol_mean     ?
_diffrn_reflns_number     29600
_diffrn_reflns_av_R_equivalents     0.0324
_diffrn_reflns_av_unetI/netI     0.0311
_diffrn_reflns_theta_min     2.111
_diffrn_reflns_theta_max     36.168
_diffrn_reflns_theta_full     25.242
_diffrn_measured_fraction_theta_max     0.997
_diffrn_measured_fraction_theta_full     0.995
_diffrn_reflns_limit_h_min     -18
_diffrn_reflns_limit_h_max     18
_diffrn_reflns_limit_k_min     -16
_diffrn_reflns_limit_k_max     16
_diffrn_reflns_limit_l_min     -26
_diffrn_reflns_limit_l_max     32
_diffrn_standards_number     0
_refine_special_details     ?
_reflns_number_total     5145
_reflns_number_gt     3893
_reflns_threshold_expression     'I > 2\s(I)'
_refine_ls_structure_factor_coef     Fsqd
_refine_ls_matrix_type     full
_refine_ls_R_factor_all     0.0468
_refine_ls_R_factor_gt     0.0302
_refine_ls_wR_factor_gt     0.0834
_refine_ls_wR_factor_ref     0.0874
_refine_ls_goodness_of_fit_ref     1.062
_refine_ls_restrained_S_all     1.062
_refine_ls_number_reflns     5145
_refine_ls_number_parameters     121
_refine_ls_number_restraints     0
_refine_ls_hydrogen_treatment     constr
_refine_ls_weighting_scheme     calc
_refine_ls_weighting_details
                      'w=1/[\s^2^(Fo^2^)+(0.0500P)^2^] where P=(Fo^2^+2Fc^2^)/3'
_atom_sites_solution_hydrogens     mixed
_atom_sites_solution_primary     ?
_atom_sites_solution_secondary     ?
_refine_ls_shift/su_max     0.002
_refine_ls_shift/su_mean     0.000
_refine_diff_density_max     0.444
_refine_diff_density_min     -0.338
_refine_ls_extinction_method     none
_refine_ls_extinction_coef     .
loop_
    _atom_type_symbol
    _atom_type_description
    _atom_type_scat_dispersion_real
    _atom_type_scat_dispersion_imag
    _atom_type_scat_source
    C C 0.0033 0.0016 'International Tables Vol C Tables 4.2.6.8 and 6.1.1.4'
    H H 0.0000 0.0000 'International Tables Vol C Tables 4.2.6.8 and 6.1.1.4'
    Cl Cl 0.1484 0.1585 'International Tables Vol C Tables 4.2.6.8 and 6.1.1.4'
    N N 0.0061 0.0033 'International Tables Vol C Tables 4.2.6.8 and 6.1.1.4'
    O O 0.0106 0.0060 'International Tables Vol C Tables 4.2.6.8 and 6.1.1.4'
    S S 0.1246 0.1234 'International Tables Vol C Tables 4.2.6.8 and 6.1.1.4'
_computing_data_collection
;
APEX2 (Bruker, 2016)
;
_computing_cell_refinement
;
SAINT (Bruker, 2016)
;
_computing_data_reduction
;
SAINT (Bruker, 2016)
;
_computing_structure_solution
;
SHELXT (Sheldrick, 2015a)
;
_computing_structure_refinement
;
SHELXL (Sheldrick, 2015b)
;
_computing_molecular_graphics
;
<i>OLEX2</i> (Dolomanov <i>et al.</i>,  2009)
;
_computing_publication_material
;
<i>OLEX2</i> (Dolomanov <i>et al.</i>,  2009)
;
loop_
    _atom_site_type_symbol
    _atom_site_label
    _atom_site_fract_x
    _atom_site_fract_y
    _atom_site_fract_z
    _atom_site_U_iso_or_equiv
    _atom_site_adp_type
    _atom_site_calc_flag
    _atom_site_occupancy
    _atom_site_disorder_assembly
    _atom_site_disorder_group
    Cl Cl1 -0.00746(2) 0.63396(2) 0.39143(2) 0.02000(6) Uani d 1 . .
    S S1 0.70833(2) 0.12361(2) 0.74087(2) 0.02033(6) Uani d 1 . .
    N N1 0.55731(6) 0.31961(6) 0.64122(3) 0.01183(11) Uani d 1 . .
    N N2 0.53333(6) 0.45906(6) 0.62609(4) 0.01348(12) Uani d 1 . .
    N N3 0.38623(7) 0.57594(7) 0.56713(4) 0.02087(15) Uani d 1 . .
    H H3A 0.4200 0.6520 0.5782 0.025 Uiso calc 1 . .
    H H3B 0.3199 0.5747 0.5418 0.025 Uiso calc 1 . .
    C C1 0.43545(7) 0.46295(7) 0.58861(4) 0.01473(14) Uani d 1 . .
    C C2 0.38062(8) 0.33120(8) 0.57138(5) 0.02009(16) Uani d 1 . .
    H H2A 0.3594 0.3249 0.5216 0.024 Uiso calc 1 . .
    H H2B 0.3077 0.3134 0.5997 0.024 Uiso calc 1 . .
    C C3 0.48341(7) 0.23868(8) 0.58991(4) 0.01713(15) Uani d 1 . .
    H H3C 0.5320 0.2156 0.5485 0.021 Uiso calc 1 . .
    H H3D 0.4527 0.1564 0.6115 0.021 Uiso calc 1 . .
    C C4 0.51885(7) 0.29562(8) 0.71514(4) 0.01528(14) Uani d 1 . .
    H H4A 0.4304 0.3102 0.7189 0.018 Uiso calc 1 . .
    H H4B 0.5595 0.3611 0.7454 0.018 Uiso calc 1 . .
    C C5 0.54806(8) 0.15791(8) 0.74105(4) 0.01851(16) Uani d 1 . .
    H H5A 0.5063 0.0922 0.7114 0.022 Uiso calc 1 . .
    H H5B 0.5166 0.1479 0.7888 0.022 Uiso calc 1 . .
    C C6 0.73185(8) 0.16153(8) 0.65050(4) 0.01875(16) Uani d 1 . .
    H H6A 0.8190 0.1519 0.6393 0.022 Uiso calc 1 . .
    H H6B 0.6862 0.0975 0.6217 0.022 Uiso calc 1 . .
    C C7 0.69134(7) 0.30023(8) 0.63285(4) 0.01590(14) Uani d 1 . .
    H H7A 0.7345 0.3637 0.6632 0.019 Uiso calc 1 . .
    H H7B 0.7141 0.3200 0.5843 0.019 Uiso calc 1 . .
    O O1 0.16762(6) 0.51532(7) 0.50099(3) 0.02415(14) Uani d 1 . .
    H H1A 0.1157 0.5460 0.4727 0.036 Uiso d 1 . .
    H H1B 0.1256 0.4764 0.5318 0.036 Uiso d 1 . .
loop_
    _atom_site_aniso_label
    _atom_site_aniso_U_11
    _atom_site_aniso_U_22
    _atom_site_aniso_U_33
    _atom_site_aniso_U_12
    _atom_site_aniso_U_13
    _atom_site_aniso_U_23
    Cl1 0.02624(11) 0.01477(9) 0.01898(10) 0.00288(7) 0.00057(7) 0.00344(7)
    S1 0.02337(11) 0.01616(10) 0.02145(11) 0.00301(7) -0.00515(8) 0.00290(7)
    N1 0.0134(3) 0.0084(2) 0.0137(3) -0.0004(2) -0.0002(2) -0.0008(2)
    N2 0.0158(3) 0.0082(3) 0.0165(3) 0.0001(2) -0.0017(2) 0.0006(2)
    N3 0.0217(3) 0.0126(3) 0.0283(4) 0.0003(3) -0.0115(3) 0.0011(3)
    C1 0.0149(3) 0.0123(3) 0.0171(3) -0.0004(3) -0.0010(3) -0.0010(3)
    C2 0.0198(4) 0.0125(3) 0.0279(4) -0.0015(3) -0.0091(3) -0.0019(3)
    C3 0.0215(4) 0.0110(3) 0.0189(4) -0.0006(3) -0.0058(3) -0.0036(3)
    C4 0.0183(3) 0.0138(3) 0.0137(3) 0.0017(3) 0.0035(3) 0.0007(3)
    C5 0.0221(4) 0.0153(3) 0.0181(4) -0.0005(3) 0.0025(3) 0.0038(3)
    C6 0.0178(4) 0.0169(3) 0.0216(4) 0.0057(3) 0.0005(3) -0.0005(3)
    C7 0.0121(3) 0.0163(3) 0.0192(4) 0.0010(3) 0.0026(3) 0.0024(3)
    O1 0.0161(3) 0.0358(4) 0.0205(3) -0.0016(3) -0.0015(2) 0.0046(3)
_geom_special_details
;
 All esds (except the esd in the dihedral angle between two l.s. planes)
 are estimated using the full covariance matrix.  The cell esds are taken
 into account individually in the estimation of esds in distances, angles
 and torsion angles; correlations between esds in cell parameters are only
 used when they are defined by crystal symmetry.  An approximate (isotropic)
 treatment of cell esds is used for estimating esds involving l.s. planes.
;
loop_
    _geom_bond_atom_site_label_1
    _geom_bond_atom_site_label_2
    _geom_bond_site_symmetry_2
    _geom_bond_distance
    _geom_bond_publ_flag
    S1 C5 . 1.8024(9) ?
    S1 C6 . 1.8038(9) ?
    N1 N2 . 1.4626(9) ?
    N1 C3 . 1.5210(10) ?
    N1 C4 . 1.5074(10) ?
    N1 C7 . 1.5007(10) ?
    N2 C1 . 1.3003(10) ?
    N3 H3A . 0.8800 ?
    N3 H3B . 0.8800 ?
    N3 C1 . 1.3301(10) ?
    C1 C2 . 1.4992(11) ?
    C2 H2A . 0.9900 ?
    C2 H2B . 0.9900 ?
    C2 C3 . 1.5125(11) ?
    C3 H3C . 0.9900 ?
    C3 H3D . 0.9900 ?
    C4 H4A . 0.9900 ?
    C4 H4B . 0.9900 ?
    C4 C5 . 1.5128(11) ?
    C5 H5A . 0.9900 ?
    C5 H5B . 0.9900 ?
    C6 H6A . 0.9900 ?
    C6 H6B . 0.9900 ?
    C6 C7 . 1.5093(11) ?
    C7 H7A . 0.9900 ?
    C7 H7B . 0.9900 ?
    O1 H1A . 0.8501 ?
    O1 H1B . 0.8499 ?
loop_
    _geom_angle_atom_site_label_1
    _geom_angle_atom_site_label_2
    _geom_angle_atom_site_label_3
    _geom_angle_site_symmetry_1
    _geom_angle_site_symmetry_3
    _geom_angle
    _geom_angle_publ_flag
    C5 S1 C6 . . 95.87(4) ?
    N2 N1 C3 . . 106.89(6) ?
    N2 N1 C4 . . 107.01(5) ?
    N2 N1 C7 . . 106.41(6) ?
    C4 N1 C3 . . 112.23(6) ?
    C7 N1 C3 . . 112.85(6) ?
    C7 N1 C4 . . 111.00(6) ?
    C1 N2 N1 . . 106.89(6) ?
    H3A N3 H3B . . 120.0 ?
    C1 N3 H3A . . 120.0 ?
    C1 N3 H3B . . 120.0 ?
    N2 C1 N3 . . 122.58(7) ?
    N2 C1 C2 . . 115.57(7) ?
    N3 C1 C2 . . 121.84(7) ?
    C1 C2 H2A . . 111.5 ?
    C1 C2 H2B . . 111.5 ?
    C1 C2 C3 . . 101.15(6) ?
    H2A C2 H2B . . 109.4 ?
    C3 C2 H2A . . 111.5 ?
    C3 C2 H2B . . 111.5 ?
    N1 C3 H3C . . 111.2 ?
    N1 C3 H3D . . 111.2 ?
    C2 C3 N1 . . 102.94(6) ?
    C2 C3 H3C . . 111.2 ?
    C2 C3 H3D . . 111.2 ?
    H3C C3 H3D . . 109.1 ?
    N1 C4 H4A . . 108.8 ?
    N1 C4 H4B . . 108.8 ?
    N1 C4 C5 . . 113.60(6) ?
    H4A C4 H4B . . 107.7 ?
    C5 C4 H4A . . 108.8 ?
    C5 C4 H4B . . 108.8 ?
    S1 C5 H5A . . 109.1 ?
    S1 C5 H5B . . 109.1 ?
    C4 C5 S1 . . 112.66(6) ?
    C4 C5 H5A . . 109.1 ?
    C4 C5 H5B . . 109.1 ?
    H5A C5 H5B . . 107.8 ?
    S1 C6 H6A . . 109.2 ?
    S1 C6 H6B . . 109.2 ?
    H6A C6 H6B . . 107.9 ?
    C7 C6 S1 . . 111.87(6) ?
    C7 C6 H6A . . 109.2 ?
    C7 C6 H6B . . 109.2 ?
    N1 C7 C6 . . 112.88(6) ?
    N1 C7 H7A . . 109.0 ?
    N1 C7 H7B . . 109.0 ?
    C6 C7 H7A . . 109.0 ?
    C6 C7 H7B . . 109.0 ?
    H7A C7 H7B . . 107.8 ?
    H1A O1 H1B . . 104.5 ?
loop_
    _geom_torsion_atom_site_label_1
    _geom_torsion_atom_site_label_2
    _geom_torsion_atom_site_label_3
    _geom_torsion_atom_site_label_4
    _geom_torsion_site_symmetry_1
    _geom_torsion_site_symmetry_2
    _geom_torsion_site_symmetry_3
    _geom_torsion_site_symmetry_4
    _geom_torsion
    _geom_torsion_publ_flag
    S1 C6 C7 N1 . . . . -64.89(8) ?
    N1 N2 C1 N3 . . . . 178.26(7) ?
    N1 N2 C1 C2 . . . . -1.35(10) ?
    N1 C4 C5 S1 . . . . 61.65(8) ?
    N2 N1 C3 C2 . . . . -25.32(8) ?
    N2 N1 C4 C5 . . . . -174.93(6) ?
    N2 N1 C7 C6 . . . . 176.99(6) ?
    N2 C1 C2 C3 . . . . -14.59(10) ?
    N3 C1 C2 C3 . . . . 165.80(8) ?
    C1 C2 C3 N1 . . . . 22.86(8) ?
    C3 N1 N2 C1 . . . . 17.04(8) ?
    C3 N1 C4 C5 . . . . 68.11(8) ?
    C3 N1 C7 C6 . . . . -66.08(9) ?
    C4 N1 N2 C1 . . . . -103.39(7) ?
    C4 N1 C3 C2 . . . . 91.71(8) ?
    C4 N1 C7 C6 . . . . 60.89(8) ?
    C5 S1 C6 C7 . . . . 56.71(7) ?
    C6 S1 C5 C4 . . . . -55.24(7) ?
    C7 N1 N2 C1 . . . . 137.87(7) ?
    C7 N1 C3 C2 . . . . -141.97(7) ?
    C7 N1 C4 C5 . . . . -59.21(8) ?
loop_
    _geom_hbond_atom_site_label_D
    _geom_hbond_atom_site_label_H
    _geom_hbond_atom_site_label_A
    _geom_hbond_site_symmetry_A
    _geom_hbond_distance_DH
    _geom_hbond_distance_HA
    _geom_hbond_distance_DA
    _geom_hbond_angle_DHA
    N3 H3A Cl1 4_566 0.88 2.38 3.2560(9) 175
    N3 H3B O1 1_555 0.88 1.95 2.7970(11) 161
    O1 H1A Cl1 1_555 0.85 2.26 3.1042(9) 175
    O1 H1B Cl1 5_566 0.85 2.27 3.1152(9) 176
    C5 H5B N2 3_646 0.99 2.58 3.3778(12) 138
    C6 H6A N2 8_755 0.99 2.55 3.3346(12) 136
_shelx_space_group_comment
;
The symmetry employed for this shelxl refinement is uniquely defined
by the following loop, which should always be used as a source of
symmetry information in preference to the above space-group names.
They are only intended as comments.
;
_shelx_estimated_absorpt_T_min     0.816
_shelx_estimated_absorpt_T_max     0.852
_shelx_hkl_file
;
   0   1   0    0.20    0.40
   0  -1   0    0.40    0.30
   0  -2   0  876.21   23.90
   0  -2   0  860.21   23.90
   0  -2   0  856.51   23.80
   0   2   0  856.91   23.90
   0  -3   0    1.00    1.00
   0  -3   0    2.10    1.10
   0  -3   0    2.00    1.10
   0   3   0    1.90    0.80
   0  -4   0 6014.60  162.78
   0   4   0 5965.00  162.88
   0  -4   0 5896.41  162.98
   0  -4   0 6041.00  162.88
   0   5   0    1.40    1.60
   0  -5   0    0.20    1.80
   0  -6   0 3127.89   85.89
   0   6   0 3088.39   85.69
   0   7   0    0.00    2.30
   0  -7   0    0.20    2.60
   0   8   0  732.93   22.60
   0  -8   0  763.92   23.10
   0   9   0    3.20    3.60
   0  -9   0   -0.80    3.50
   0 -10   0  423.86   15.50
   0  10   0  436.16   15.00
   0  11   0   -0.40    4.10
   0 -11   0    0.70    5.00
   0 -12   0  722.63   24.90
   0  12   0  765.92   24.60
   0  13   0    3.30    6.30
   0 -13   0   -7.50    7.30
   0 -14   0    4.60    9.00
   0  14   0   -7.90    7.40
   0  15   0    0.20    9.10
   0 -15   0   -3.70   10.10
   0 -16   0  180.38   16.20
  -1   0   0    8.50    0.30
   1  -1   0    1.20    0.40
   1   1   0    2.50    0.50
  -1  -1   0    1.00    0.30
   1  -1   0    1.70    0.40
   1  -1   0    1.90    0.30
  -1  -1   0    0.50    0.40
  -1   1   0    1.60    0.40
   1  -2   0    1.30    0.80
  -1   2   0    0.60    0.50
   1  -2   0    0.80    0.60
  -1   2   0    0.80    0.70
   1   2   0    0.30    0.80
  -1  -2   0    0.00    0.70
   1   2   0    0.10    0.60
  -1  -2   0    3.70    0.50
  -1  -2   0    2.80    0.70
   1  -2   0    0.30    0.40
   1   3   0    0.90    1.30
  -1   3   0    1.00    1.00
   1  -3   0   -0.40    1.10
   1  -3   0    1.40    0.90
  -1   3   0   -0.50    0.90
  -1  -3   0    0.10    1.00
   1   3   0    1.10    0.90
  -1  -3   0   -0.40    1.00
   1  -4   0    0.40    1.60
  -1  -4   0   -0.70    1.40
   1   4   0   -1.00    1.10
  -1   4   0   -0.60    1.20
  -1   4   0    0.80    1.20
  -1  -4   0    1.30    1.50
   1   4   0   -0.50    1.90
   1  -4   0    1.10    1.40
   1   5   0    1.90    1.50
  -1  -5   0    0.70    1.70
   1  -5   0   -0.70    2.10
  -1   5   0   -0.60    1.50
   1  -6   0    2.10    2.40
   1   6   0    0.50    1.80
  -1  -6   0    0.10    2.30
  -1   6   0    1.30    1.70
  -1  -7   0    0.60    2.60
   1  -7   0    0.70    3.00
   1   7   0    2.10    2.50
   1  -7   0   -0.40    1.30
  -1   7   0   -1.70    2.00
   1  -8   0   -0.90    3.50
   1  -8   0    0.10    1.60
  -1   8   0    0.70    2.50
  -1  -8   0    0.20    3.00
   1   8   0   -1.60    2.80
  -1  -9   0    2.60    3.60
   1   9   0   -0.60    3.00
   1  -9   0    1.30    4.20
  -1   9   0    0.00    3.00
  -1  10   0   -1.20    3.50
  -1 -10   0    5.60    4.60
   1 -10   0   -2.10    4.30
   1  10   0   -1.50    3.50
   1  11   0    4.40    4.10
  -1  11   0   -3.00    4.10
  -1 -11   0    1.10    4.90
   1 -11   0    1.10    5.10
   1  12   0    1.40    4.90
  -1 -12   0    2.80    5.60
  -1  12   0   -0.20    4.90
   1 -12   0    2.00    6.70
   1 -13   0    5.50    7.10
  -1 -13   0    3.20    7.30
  -1  13   0    2.90    5.70
  -1 -14   0    3.90    8.90
   1 -14   0    6.70    8.40
  -1  14   0   -4.70    7.40
   1  14   0   -0.80    6.80
   1  15   0    0.00    8.30
  -1 -15   0    3.10   10.30
  -1  15   0    8.00    9.30
   1 -15   0   -2.70   10.70
  -1  16   0   11.20   12.90
   1  16   0   -6.00   11.80
   1 -16   0   -1.80   12.90
  -1 -16   0    1.30   12.20
   2  -1   0 3623.34   97.29
  -2  -1   0 3561.04   97.19
  -2  -1   0 3478.25   97.19
   2   1   0 3579.64   97.29
   2  -1   0 3625.94   97.19
   2   1   0 3457.85   97.19
  -2   1   0 3670.43   97.19
   2   1   0 3613.74   97.19
  -2   1   0 3575.24   97.29
  -2  -2   0  644.94   18.20
   2   2   0  654.03   18.30
   2  -2   0  632.94   18.20
   2  -2   0  645.44   18.00
   2   2   0  659.83   18.30
   2   2   0  664.83   18.20
  -2   2   0  647.44   18.30
  -2  -2   0  634.64   18.20
  -2   2   0  660.93   18.10
  -2  -2   0  651.93   18.10
   2  -2   0  642.74   18.10
  -2   2   0  664.03   18.10
  -2  -3   0 1166.98   31.70
   2  -3   0 1114.69   31.50
   2  -3   0 1112.49   31.50
  -2   3   0 1135.39   31.60
  -2   3   0 1167.48   31.80
  -2  -3   0 1119.79   31.40
  -2  -3   0 1139.39   32.20
   2   3   0 1131.09   31.80
   2  -3   0 1116.39   31.70
   2   3   0 1208.68   31.80
   2   4   0   72.79    4.10
  -2   4   0   84.09    3.60
  -2  -4   0   94.19    3.90
  -2  -4   0   85.79    4.00
   2  -4   0   92.19    3.60
   2  -4   0   91.99    3.20
   2   4   0   87.19    3.80
  -2  -4   0   82.89    3.20
   2  -4   0   91.39    4.00
  -2   4   0   91.59    3.50
  -2   5   0  400.66   12.00
  -2   5   0  399.56   12.10
  -2  -5   0  387.86   11.50
   2  -5   0  390.26   11.50
  -2  -5   0  383.26   12.20
   2   5   0  403.86   12.20
  -2  -6   0   28.50    2.10
   2  -6   0   26.40    3.50
   2  -6   0   28.60    1.90
  -2   6   0   24.30    2.50
   2   6   0   21.20    2.50
  -2  -6   0   25.50    3.00
  -2   7   0  253.57    9.10
   2  -7   0  262.17    8.00
   2  -7   0  249.88   10.00
   2   7   0  247.28    9.20
  -2  -7   0  265.57    9.30
   2   8   0   35.10    3.70
  -2   8   0   40.10    3.80
   2  -8   0   39.40    2.70
  -2  -8   0   41.20    4.30
   2  -8   0   43.90    4.70
  -2   9   0   66.89    5.20
   2   9   0   68.39    5.20
  -2  -9   0   66.09    5.30
  -2  10   0  700.93   21.20
  -2 -10   0  641.64   21.40
   2  10   0  633.84   21.20
   2 -10   0  663.83   22.00
   2  11   0   17.60    4.80
  -2 -11   0    8.60    5.10
   2 -11   0   21.10    6.60
  -2  11   0   23.00    4.80
   2  12   0   36.30    6.00
   2 -12   0   31.50    7.60
  -2  12   0   35.90    5.90
  -2 -12   0   45.60    7.10
   2  13   0  166.98   10.70
  -2 -13   0  169.68   11.40
   2 -13   0  160.88   11.50
  -2  13   0  161.18   10.50
   2 -14   0    8.70    8.80
   2  14   0    9.10    7.20
  -2 -14   0   -1.70    7.60
  -2  14   0    7.20    7.80
  -2 -15   0   10.50   10.10
   2  15   0   15.00    8.70
   2 -15   0   18.60   10.40
  -2  15   0   20.00    8.50
  -2  16   0    2.80   15.90
   2  16   0   16.50   11.20
   2 -16   0   19.50   14.20
  -3   0   0    2.00    0.70
   3   0   0    3.50    0.90
  -3   0   0    1.40    0.50
  -3   0   0    0.90    0.90
   3   0   0    1.10    0.80
   3  -1   0    1.40    0.40
  -3  -1   0    0.40    0.90
   3  -1   0   -0.20    0.80
  -3   1   0   -0.10    0.70
   3  -1   0   -0.30    0.80
   3   1   0    0.40    0.60
   3   1   0    0.70    0.80
   3   1   0    0.30    0.80
  -3  -1   0    1.20    0.70
  -3   1   0    0.70    0.90
  -3  -1   0    0.20    0.60
   3   2   0    1.30    0.90
   3   2   0    0.40    0.80
   3  -2   0   -0.10    0.80
  -3   2   0    1.30    0.60
   3   2   0   -0.20    1.00
   3  -2   0    1.50    0.60
  -3  -2   0    1.20    0.90
   3  -2   0   -0.30    1.10
  -3   2   0    0.50    0.90
  -3   2   0    1.20    1.10
  -3  -2   0    1.20    1.00
  -3  -2   0   -0.70    1.10
  -3  -3   0    1.00    1.20
  -3  -3   0    0.40    1.00
   3  -3   0   -0.40    1.00
   3   3   0   -0.80    0.90
   3   3   0    0.00    1.60
  -3   3   0    0.10    1.20
   3  -3   0    2.70    1.00
  -3   3   0   -0.30    0.90
  -3  -3   0    2.30    1.40
  -3   3   0   -0.10    1.10
   3  -3   0    0.60    1.40
   3   3   0    0.90    1.10
  -3  -4   0    1.20    1.80
  -3  -4   0   -0.50    1.30
   3  -4   0    1.70    1.30
   3   4   0    1.30    2.10
   3  -4   0    0.20    1.20
  -3   4   0   -0.70    1.40
  -3   4   0    1.10    1.30
   3   4   0    1.80    1.30
  -3  -5   0   -0.40    1.90
   3  -5   0   -0.10    1.30
  -3  -5   0   -0.90    1.60
   3   5   0    0.60    1.50
  -3   5   0   -0.30    1.40
  -3   5   0    2.00    1.70
  -3  -6   0    0.10    2.30
  -3   6   0    3.00    2.20
  -3   6   0    2.30    1.80
   3  -6   0    1.00    1.60
   3   6   0    1.70    2.00
  -3  -6   0   -1.20    1.80
  -3   7   0   -0.10    2.30
   3  -7   0    0.80    2.80
  -3   7   0    0.80    2.50
   3   7   0   -0.90    2.20
  -3  -7   0   -1.60    2.40
   3   8   0   -0.60    2.60
  -3  -8   0    1.10    3.00
   3  -8   0   -3.10    3.50
   3  -8   0   -1.70    2.00
  -3   8   0    1.70    2.80
   3  -9   0    0.60    4.10
  -3  -9   0    0.50    3.40
  -3   9   0   -1.40    3.00
   3   9   0   -2.00    3.10
   3  10   0    0.10    4.00
  -3  10   0   -0.70    3.90
  -3 -10   0   -0.50    4.00
   3 -10   0   -1.60    4.90
   3 -11   0    2.20    5.70
   3  11   0    4.10    4.40
  -3 -11   0    1.00    5.20
  -3  11   0    4.90    4.40
  -3  12   0   -0.60    5.50
   3 -12   0   -7.30    6.30
  -3 -12   0    0.70    6.00
   3  12   0   -3.00    4.90
   3  13   0    4.20    6.00
  -3 -13   0   -9.50    6.80
  -3  13   0    2.20    6.00
  -3  14   0    4.00    7.10
   3  14   0   -2.30    7.90
   3 -14   0   -2.50    8.90
  -3 -14   0   -1.60    8.40
  -3 -15   0    6.60   10.80
   3 -15   0    2.10   11.90
   3  15   0    4.20    8.60
  -3  15   0    4.30    9.30
  -3  16   0   -0.10   12.00
   3  16   0    6.90   10.10
  -4   0   0 9690.53  270.57
   4   0   0 9999.00  270.77
  -4   1   0   50.29    2.70
   4  -1   0   50.29    1.60
  -4  -1   0   51.39    2.30
   4   1   0   51.29    2.10
   4  -1   0   51.79    2.40
  -4  -1   0   44.00    2.60
  -4   1   0   45.50    1.70
   4   1   0   47.80    2.50
  -4   1   0   52.09    2.40
  -4  -1   0   47.90    2.10
   4  -1   0   49.20    2.50
  -4   2   0 2262.37   62.59
   4   2   0 2241.38   62.59
  -4   2   0 2292.27   62.89
   4  -2   0 2320.27   62.69
   4   2   0 2340.67   62.49
  -4  -2   0 2250.77   62.59
   4  -2   0 2152.88   61.99
  -4  -2   0 2299.17   62.49
   4   2   0 2283.27   62.69
   4  -2   0 2268.97   62.49
  -4   2   0 2348.36   62.09
   4  -3   0   78.09    3.50
   4   3   0   81.39    3.30
  -4   3   0   82.59    3.60
  -4  -3   0   78.09    3.60
   4  -3   0   76.69    2.90
  -4  -3   0   81.59    3.50
   4   3   0   76.59    4.10
  -4  -3   0   76.69    3.50
  -4   3   0   78.99    3.00
  -4   3   0   71.29    3.70
   4   3   0   79.39    3.30
  -4   4   0 2341.97   63.99
   4  -4   0 2279.77   63.69
  -4  -4   0 2321.97   64.09
   4   4   0 2371.46   64.19
  -4   4   0 2361.86   63.79
  -4  -4   0 2280.47   63.89
  -4   4   0 2311.37   64.29
  -4  -5   0   32.50    2.80
  -4   5   0   28.60    2.80
  -4  -5   0   33.00    2.70
   4   5   0   30.70    2.70
  -4   5   0   30.70    2.40
   4  -5   0   29.60    2.30
  -4  -6   0  161.78    6.40
  -4   6   0  167.48    7.00
  -4   6   0  177.38    6.40
   4  -6   0  167.88    6.10
   4   6   0  159.18    6.60
  -4  -6   0  174.68    6.80
   4  -7   0  965.50   28.20
  -4   7   0  995.20   28.70
  -4   7   0 1001.40   29.10
  -4  -7   0  987.20   28.90
   4   7   0 1009.50   29.20
  -4  -8   0 1679.93   48.40
   4  -8   0 1717.73   47.60
   4   8   0 1697.63   48.70
  -4   8   0 1658.33   48.50
  -4   8   0 1757.72   48.30
   4   9   0   70.29    5.40
  -4  -9   0   89.79    6.00
  -4   9   0   73.09    5.40
   4  -9   0   73.59    6.70
  -4 -10   0  323.57   13.10
   4 -10   0  364.66   14.90
   4  10   0  343.67   13.10
  -4  10   0  346.77   13.00
  -4 -11   0  196.38    9.90
  -4  11   0  186.58    9.50
   4  11   0  195.68   10.00
   4 -11   0  211.48   11.70
  -4  12   0  948.01   30.30
  -4 -12   0  961.50   30.50
   4 -12   0  994.10   32.50
   4  12   0  962.10   31.00
   4 -13   0   79.09   11.00
  -4  13   0   67.79    8.00
  -4 -13   0   85.49    8.70
   4  13   0   76.99    8.30
   4 -14   0   24.40    9.90
  -4  14   0   19.90    8.60
   4  14   0   23.10    8.80
  -4 -14   0   12.50    8.80
   4  15   0   59.49   10.90
  -4  15   0   76.99   10.40
   4 -15   0   46.50   13.10
   4 -16   0   73.99   15.80
   4  16   0   79.69   12.40
   5   0   0    2.90    1.50
  -5   0   0    2.60    0.60
  -5   0   0    3.50    0.90
   5   0   0    5.00    1.60
  -5  -1   0    1.00    1.00
  -5   1   0    1.30    0.60
   5   1   0    1.70    1.50
   5   1   0    1.20    1.40
   5  -1   0    0.30    1.40
   5  -1   0    2.60    0.60
  -5   1   0    2.60    1.30
  -5  -1   0    0.20    0.70
  -5  -2   0    3.80    1.40
   5   2   0   -0.10    1.30
  -5   2   0    0.50    0.70
   5  -2   0    0.60    0.60
  -5   2   0    0.30    1.30
  -5  -2   0    1.10    1.50
   5   2   0    1.50    1.90
   5   2   0    0.20    1.10
   5  -2   0    1.00    1.50
  -5   3   0    0.80    1.00
   5   3   0   -1.00    1.40
   5  -3   0   -0.90    1.50
  -5   3   0   -0.90    1.50
  -5  -3   0    0.50    2.00
  -5  -3   0    0.80    1.40
   5  -3   0   -0.10    0.90
   5   3   0    1.80    1.50
  -5  -4   0   -0.50    1.70
  -5   4   0    0.50    1.30
   5  -4   0    1.50    1.80
   5   4   0    0.20    1.60
   5   4   0    1.30    1.70
  -5   4   0    0.10    2.10
   5  -4   0   -0.40    1.30
   5   5   0    1.00    1.80
  -5   5   0   -0.30    1.70
  -5   5   0    5.50    2.30
   5  -5   0    1.00    1.90
   5  -5   0    0.50    1.90
  -5  -5   0   -0.30    2.10
  -5  -6   0    0.90    2.40
  -5   6   0   -1.10    2.40
   5  -6   0    1.50    2.20
   5   6   0    1.60    2.20
  -5   6   0    1.00    1.90
  -5   7   0   -4.10    2.30
  -5  -7   0    1.10    2.90
   5   7   0    0.40    2.50
  -5   7   0    1.00    2.80
   5  -7   0    1.20    2.40
  -5  -8   0    6.10    3.50
  -5   8   0   -3.40    3.50
   5  -8   0    0.40    2.60
  -5   8   0    1.20    2.90
  -5   9   0   -0.40    3.50
   5   9   0    0.10    3.50
  -5   9   0   -0.60    3.80
   5 -10   0    3.50    5.50
  -5  10   0    3.20    4.30
   5  10   0   -0.40    4.00
  -5 -10   0   -2.40    4.50
   5 -11   0    7.50    6.30
  -5 -11   0   -0.40    5.30
   5  11   0   -1.60    4.70
  -5  11   0   -2.60    4.90
  -5  12   0   -1.70    5.30
   5  12   0   -0.80    5.60
  -5 -12   0    4.50    6.40
   5 -12   0    4.60    8.20
  -5 -13   0   -9.50    7.20
   5  13   0    3.50    7.20
  -5  13   0    1.60    7.20
   5 -13   0   -3.10    9.40
   5 -14   0   16.30   11.60
  -5  14   0   -5.70    8.00
   5  14   0   -4.00    8.50
   5 -15   0   -9.50   12.50
   5  15   0   -6.80   10.10
   5  16   0    0.60   11.20
   5 -16   0    6.70   13.80
  -6   0   0 2496.85   67.29
  -6   0   0 2434.56   66.59
   6   0   0 2392.66   67.69
  -6   0   0 2461.35   66.69
  -6   1   0 5853.61  165.48
  -6  -1   0 6218.38  166.28
  -6  -1   0 6128.89  165.88
   6   1   0 6198.38  166.78
   6  -1   0 6132.89  166.78
  -6   1   0 6155.38  166.38
  -6  -1   0 6047.00  165.68
  -6  -2   0    4.70    1.80
   6  -2   0    7.30    0.90
  -6  -2   0    6.50    1.30
  -6   2   0    7.00    1.80
   6   2   0    9.80    2.00
  -6   2   0    6.60    1.00
   6  -2   0    8.80    2.20
  -6  -2   0    7.90    1.80
   6   3   0  461.45   14.10
  -6  -3   0  456.85   13.70
   6   3   0  454.25   13.70
   6  -3   0  451.65   13.00
  -6   3   0  453.75   14.00
   6  -3   0  467.35   14.20
  -6   3   0  471.45   13.20
   6  -4   0   -0.80    1.90
  -6  -4   0   10.80    2.00
   6  -4   0    3.70    1.70
  -6   4   0    1.70    2.10
   6   4   0    0.90    2.10
   6   4   0    4.80    1.80
  -6   4   0    2.40    1.50
   6  -5   0 3046.40   83.99
   6   5   0 2999.00   83.99
  -6   5   0 3029.30   84.19
  -6  -5   0 3072.39   83.79
  -6   5   0 3046.40   83.89
  -6  -6   0   10.00    2.80
  -6   6   0    3.10    2.20
  -6   6   0    0.10    3.00
   6  -6   0    0.30    2.50
   6   6   0    2.80    2.50
  -6   7   0   64.59    4.20
  -6  -7   0   58.99    4.40
   6  -7   0   51.69    4.10
   6   7   0   51.69    4.60
   6  -8   0  970.60   28.10
  -6   8   0  970.70   29.10
   6   8   0  947.61   28.90
  -6   8   0  946.91   28.10
  -6  -8   0  956.10   28.30
   6   9   0  247.48   10.30
  -6  -9   0  238.38   10.20
  -6   9   0  219.18   10.20
  -6   9   0  239.38    9.70
   6 -10   0    2.80    5.90
  -6  10   0    6.20    4.60
  -6 -10   0   -1.90    4.10
   6  10   0    1.70    4.20
   6  11   0  255.77   12.00
  -6 -11   0  254.57   12.10
   6 -11   0  223.58   13.50
  -6  11   0  278.27   12.00
  -6  12   0  363.26   15.20
   6  12   0  379.46   18.00
  -6 -12   0  343.07   15.30
   6 -12   0  376.16   19.30
   6  13   0   95.79    9.90
   6 -13   0   53.19   11.50
   6 -14   0  167.78   15.60
   6  14   0  162.98   12.50
   6  15   0  131.69   21.40
  -7   0   0    0.60    1.60
  -7   0   0    0.10    0.80
  -7   0   0    0.90    1.30
   7   0   0   -1.40    2.00
  -7  -1   0    1.30    1.70
  -7  -1   0    0.70    0.90
  -7   1   0   -0.10    0.80
  -7   1   0    3.70    1.80
   7  -1   0    5.40    2.20
  -7   1   0    1.10    1.10
   7   1   0    0.10    2.00
  -7  -1   0    1.40    1.60
  -7   2   0   -0.50    1.80
   7   2   0    0.80    2.00
  -7   2   0    1.00    0.90
   7  -2   0    1.30    0.90
  -7  -2   0    0.50    1.20
  -7  -2   0    1.60    1.90
   7  -2   0    0.40    2.10
  -7  -2   0    0.50    2.10
  -7   3   0    2.80    2.10
  -7  -3   0    0.20    1.80
   7  -3   0   -0.40    2.30
   7   3   0    2.50    2.40
   7  -3   0    0.10    1.00
  -7   3   0    0.20    1.20
   7   3   0   -0.50    1.80
  -7   4   0    2.40    2.40
   7  -4   0    1.60    2.40
   7   4   0    0.90    2.00
  -7  -4   0    0.50    2.00
   7   4   0    0.10    2.20
  -7   4   0    0.70    1.60
   7   5   0    0.90    2.60
  -7  -5   0   -0.60    2.20
   7  -5   0    3.00    2.50
  -7   5   0    2.40    2.70
   7   5   0    1.80    2.60
  -7   6   0    0.10    3.20
  -7  -6   0    0.60    2.70
  -7   6   0   -0.10    2.30
   7   6   0    0.70    2.60
   7  -6   0   -1.00    3.00
  -7  -7   0   -1.20    2.80
   7  -7   0   -1.30    2.80
  -7   7   0    0.20    2.80
   7   7   0   -0.90    2.90
  -7   7   0   -0.80    3.20
  -7   8   0   -2.10    3.60
   7  -8   0   -1.60    3.60
  -7   8   0   -1.70    3.20
   7   8   0    1.30    3.90
  -7  -9   0    4.70    4.30
  -7   9   0    0.50    4.40
  -7   9   0   -0.10    3.80
   7   9   0    1.20    4.40
  -7 -10   0   -2.90    4.70
  -7  10   0   -1.30    5.00
   7  10   0    1.20    5.10
   7  11   0   -2.60    5.90
  -7 -11   0    6.90    5.70
   7 -11   0   -2.90    7.20
   7  12   0    1.90    7.10
   7 -12   0   -8.50    9.10
  -7 -12   0    5.20    6.70
   7 -13   0    6.10    9.80
   7  13   0   -6.40    8.20
   7  14   0   -3.80    8.70
   7 -14   0   -0.30   11.40
   7 -15   0    4.40   13.60
   7  15   0   -7.00   11.60
  -8   0   0    0.50    2.10
  -8   0   0    2.30    1.10
   8   0   0   -1.50    2.30
  -8  -1   0   82.99    4.50
  -8   1   0   79.79    2.80
  -8  -1   0   82.09    3.10
   8  -1   0   75.09    4.80
  -8   1   0   81.89    4.40
   8   1   0   76.09    4.70
  -8   2   0  121.39    4.00
   8  -2   0  120.29    6.00
  -8  -2   0  112.79    5.40
   8   2   0  117.89    5.90
  -8   2   0  166.88    6.20
  -8  -3   0  113.29    5.30
   8   3   0  102.39    5.50
   8  -3   0  109.19    6.00
  -8  -3   0  111.59    4.40
  -8   3   0  106.99    3.90
  -8   3   0  110.39    5.60
  -8  -4   0  341.57   11.10
  -8   4   0  344.47   10.10
   8   4   0  325.57   11.70
   8  -4   0  338.77   11.70
  -8   4   0  342.77   11.70
   8   4   0  322.77   11.10
  -8   5   0   37.80    2.80
  -8  -5   0   41.00    3.80
   8   5   0   39.20    3.90
   8   5   0   42.30    3.60
   8  -5   0   35.80    4.20
  -8   6   0   56.99    5.00
   8   6   0   50.09    4.50
   8  -6   0   59.99    4.70
  -8  -6   0   35.60    3.80
  -8   7   0  396.46   14.50
  -8  -7   0  434.46   14.90
   8   7   0  412.76   15.40
   8  -7   0  406.16   14.20
   8  -8   0  105.19    6.70
   8   8   0   98.39    6.70
  -8   8   0  109.99    7.40
  -8  -8   0  109.79    6.50
  -8  -9   0   52.19    5.60
  -8   9   0   47.00    6.10
   8   9   0   50.79    6.30
  -8 -10   0  219.38   11.00
  -8  10   0  234.38   11.70
   8  10   0  225.78   11.20
  -8 -11   0   -3.90    5.20
   8  11   0    6.00    6.60
   8 -11   0    6.50    7.80
   8 -12   0   34.00    9.90
   8  12   0   44.50    7.90
   8  13   0    3.40    8.10
   8 -13   0    7.60   11.70
   8 -14   0  214.48   17.50
   8  14   0  242.88   16.10
   8  15   0    5.70   12.60
   8 -15   0    8.20   14.70
   9   0   0   -0.10    2.60
  -9   0   0   -0.60    2.20
  -9   0   0    0.00    1.20
  -9   1   0   -3.10    2.30
   9  -1   0   -1.00    2.80
  -9  -1   0    0.30    1.30
   9   1   0    2.90    2.80
  -9  -1   0    1.70    2.50
   9   2   0    1.20    3.20
  -9   2   0    3.00    2.60
  -9  -2   0   -1.10    2.30
   9  -2   0   -1.00    2.80
  -9  -2   0    0.30    1.50
   9   3   0   -1.20    3.20
   9  -3   0   -1.30    3.10
  -9   3   0   -3.70    3.00
  -9  -3   0   -2.20    2.40
  -9  -3   0   -2.80    1.80
  -9  -4   0   -0.60    2.20
  -9   4   0    1.50    3.20
   9   4   0   -1.30    3.40
   9  -4   0    1.30    3.10
  -9  -4   0    1.30    2.60
  -9   5   0   -3.30    3.30
  -9  -5   0    2.20    3.10
   9  -5   0    2.10    6.30
   9   5   0    2.50    3.10
   9   5   0    4.20    3.30
   9  -6   0    3.70    3.70
  -9   6   0    1.20    3.80
   9   6   0    0.40    3.50
   9  -7   0   -2.70    4.20
  -9   7   0   -0.40    4.20
  -9  -7   0    2.00    3.50
   9   7   0   -4.80    4.00
  -9  -8   0    2.00    4.30
  -9   8   0    2.50    4.80
   9   8   0   -3.40    4.60
   9  -8   0    1.90    4.80
   9   9   0   -2.20    5.30
  -9  -9   0   -5.90    4.60
  -9   9   0    0.50    5.20
  -9 -10   0   -2.30    5.50
   9  10   0   -0.30    6.20
   9  11   0   -4.50    6.60
  -9  11   0    2.20    7.00
   9 -12   0   -0.40   11.00
   9  12   0   -4.00    7.30
   9  13   0   -3.20    9.60
   9 -13   0   -9.60   11.20
   9 -14   0   12.30   15.00
   9  14   0    3.80   19.90
 -10   0   0 1035.60   30.10
  10   0   0 1026.70   30.90
  10   1   0  359.56   12.60
  10  -1   0  343.27   12.50
 -10  -1   0  324.87   11.50
 -10   1   0  349.96   11.80
  10   2   0  119.29    7.60
 -10  -2   0  136.79    6.30
 -10   2   0  149.49    6.80
  10  -2   0  132.39    7.20
 -10  -3   0  948.61   28.00
  10  -3   0  933.01   29.10
  10   3   0  972.50   29.00
 -10   3   0  924.11   28.50
 -10  -3   0  999.60   27.10
 -10  -4   0 1217.08   34.40
  10  -4   0 1243.48   36.20
  10   4   0 1197.48   36.00
 -10   4   0 1214.48   35.80
  10   5   0   15.10    4.20
 -10  -5   0   10.60    3.10
 -10  -5   0    9.30    3.70
 -10   5   0   12.10    4.60
  10  -5   0   11.90    4.10
 -10   6   0  140.79    8.30
 -10  -6   0  139.89    7.60
 -10  -6   0  136.99    6.80
  10  -6   0  129.49    7.80
  10   7   0    1.50    4.40
 -10   7   0   -2.20    5.20
 -10  -7   0    4.40    3.90
  10  -7   0    6.70    4.60
 -10  -8   0  788.22   24.60
  10  -8   0  831.82   25.40
 -10   8   0  744.93   25.50
  10   8   0  778.72   25.30
 -10  -9   0  307.37   12.70
  10   9   0  266.47   13.40
 -10   9   0  313.07   14.90
 -10  10   0    0.20    6.50
  10  10   0   -2.30    6.90
 -10 -10   0   11.70    8.20
 -10  11   0  117.39   10.60
  10  11   0  131.19   10.80
  10  12   0  256.17   16.60
  10 -12   0  255.57   17.90
  10  13   0  168.78   14.30
  10  14   0  126.29   14.80
  10 -14   0  125.39   18.20
 -11   0   0    1.60    3.20
  11   0   0   -0.80    3.60
 -11  -1   0    1.80    3.40
  11  -1   0   -2.40    3.60
 -11   1   0    1.10    3.20
  11   1   0    2.00    3.60
 -11  -2   0    4.60    3.10
  11   2   0    0.30    4.00
 -11   2   0    0.20    3.80
  11  -2   0   -2.70    3.80
 -11  -3   0    2.80    3.60
 -11   3   0    2.50    3.80
  11   3   0    2.30    4.10
  11  -3   0   -6.30    4.30
 -11   4   0    2.60    4.00
  11   4   0   -0.20    4.00
  11  -4   0   -2.60    4.10
 -11  -4   0    2.90    3.40
 -11   5   0    3.10    5.00
  11  -5   0   -2.40    4.20
  11   5   0    4.90    5.00
 -11  -5   0    3.10    4.00
 -11  -6   0   -1.00    4.30
 -11   6   0    5.30    5.00
  11  -6   0    6.10    5.30
  11  -7   0   -3.20    5.60
 -11  -7   0   -0.70    5.10
 -11   7   0    0.60    5.20
 -11  -7   0   -4.80    4.80
 -11   8   0    1.80    6.70
  11  -8   0   -2.30    6.20
 -11  -8   0   -2.30    5.10
 -11  -8   0    5.00    5.20
 -11  -9   0   -5.10    5.90
 -11  -9   0   -1.90    6.00
 -11   9   0    0.00    6.40
 -11 -10   0   -3.40    8.30
 -11  10   0   -1.00    7.20
 -11  11   0    0.80    9.30
 -11 -11   0    1.40    7.20
 -11 -12   0    2.10    9.40
  11 -12   0    1.40   12.00
  11 -13   0   -2.00   15.40
  12   0   0  184.68   10.30
 -12   0   0  195.88    8.80
  12  -1   0    5.30    4.60
 -12  -1   0    9.00    3.90
  12   1   0   12.30    4.70
 -12   1   0    5.30    3.90
 -12  -2   0   15.50    4.40
  12   2   0   12.70    5.30
 -12   2   0   14.00    4.70
  12  -2   0    9.80    4.80
 -12  -3   0  181.28    9.00
  12  -3   0  185.68    9.80
  12   3   0  190.58   10.00
 -12   3   0  181.18    9.90
  12   4   0  180.38    9.70
 -12  -4   0  171.28    8.80
  12  -4   0  160.78    9.60
 -12   4   0  146.49    9.10
  12  -5   0   89.79    7.60
 -12  -5   0  105.69    7.00
 -12   5   0  100.29    7.80
  12   5   0  121.29    8.80
 -12   6   0    5.20    5.60
  12  -6   0    9.20    6.10
 -12  -6   0    2.90    4.50
  12  -7   0   -0.70    5.70
 -12  -7   0    2.20    5.30
 -12   8   0   73.39    9.00
  12  -8   0   62.49    8.00
 -12  -8   0   59.69    8.10
 -12   9   0    6.00    7.30
 -12  10   0    2.40    8.40
 -12  11   0  265.37   16.60
  12 -12   0   -2.50   13.40
  13   0   0   -3.30    5.00
 -13   0   0   -3.30    4.70
  13   1   0   -1.50    5.00
 -13   1   0    0.80    4.40
 -13  -1   0    1.10    4.70
  13  -1   0   -2.50    5.40
  13  -2   0    4.90    5.30
 -13   2   0   -3.90    4.60
  13   2   0    0.20    5.40
 -13  -2   0    1.10    4.80
 -13   3   0   -1.80    5.50
  13  -3   0   -0.90    5.20
 -13  -3   0    3.30    4.40
  13   3   0   -2.80    5.30
  13   4   0   -1.70    5.50
  13  -4   0   -1.80    5.40
 -13  -4   0   -2.10    4.70
 -13   4   0   -0.60    5.80
 -13  -5   0   -2.60    5.20
  13   5   0    1.40    6.00
 -13   5   0   -6.40    5.70
  13  -5   0    1.90    5.90
 -13   6   0    7.70    6.40
 -13  -6   0   -2.10    5.30
  13  -6   0   -4.20    6.20
  13  -7   0    6.10    9.00
 -13   7   0   -3.60    6.60
 -13  -7   0    3.40    7.40
  13  -8   0    2.50    8.10
 -13   8   0   -2.00    8.10
 -13   9   0  -13.80    7.90
 -13  10   0    0.70   10.20
 -13  11   0   -9.20   10.60
  14   0   0  118.59    9.30
 -14   0   0  125.09    8.20
 -14   1   0   12.90    5.50
  14  -1   0   20.30    6.90
  14   1   0   18.30    6.60
 -14  -1   0   15.60    5.80
 -14   2   0   10.50    6.30
 -14  -2   0   18.20    5.90
  14   2   0   15.00    7.00
 -14  -3   0    2.40    5.70
  14  -3   0    1.40    6.30
 -14   3   0    8.30    7.10
  14  -4   0  410.66   17.10
  14   4   0  428.56   18.00
 -14   4   0  375.76   17.20
 -14  -4   0  429.46   16.00
 -14  -5   0   27.20    6.70
  14  -5   0   43.10    8.60
 -14   5   0   33.30    7.60
 -14   6   0   11.90    7.50
  14  -6   0   10.30    7.50
 -14   7   0    7.40    8.80
  14  -7   0   22.90    9.20
  14  -8   0  340.77   18.00
 -14   8   0  301.77   16.80
 -14   9   0   24.70    9.90
 -14  10   0   16.60   12.00
 -15   0   0    2.00    5.90
  15   0   0   -3.30    6.80
 -15   1   0   -2.80    6.80
  15   1   0   -1.90    6.90
  15  -1   0    4.60    7.10
 -15   2   0    2.60    7.20
  15   2   0    7.60    7.40
  15  -2   0   -3.10    7.90
 -15  -3   0    4.10    7.40
  15  -3   0   -6.10    8.00
 -15   3   0   -4.60    6.80
  15   3   0   -3.20    8.10
  15  -4   0    0.20    8.20
  15   4   0    0.00    8.50
 -15   4   0    0.70    7.90
 -15  -4   0    0.30    7.00
  15  -5   0   -0.80    8.80
 -15   5   0   -5.00    7.60
  15  -6   0    1.40    9.40
 -15   6   0   -6.20    8.50
 -15   7   0    4.40   10.10
  15  -7   0   12.20   10.30
 -15   9   0    6.60   11.00
 -16   0   0   70.69    8.60
  16   0   0   69.49   10.10
 -16   1   0   31.40    8.60
  16  -1   0   18.30    9.50
  16   1   0   28.50    9.80
 -16  -1   0   23.90    8.40
  16  -2   0   41.60    9.40
  16   2   0   29.20    9.20
 -16  -2   0   48.80    7.90
 -16   2   0   49.90    9.50
 -16   3   0   36.60    9.60
  16   3   0   44.80    9.60
  16  -3   0   36.40   10.40
 -16  -3   0   29.80    7.70
  16   4   0   19.20    9.70
 -16   4   0   16.70    9.70
  16  -4   0   25.40   10.50
  16  -5   0   66.49   11.00
 -16   5   0   57.09   11.20
  16  -6   0   38.00   12.10
 -16   6   0   36.80   10.40
 -16   7   0   52.19   11.50
  16  -7   0   47.20   14.80
 -16   8   0   25.00   12.00
  17   0   0    5.40    9.80
 -17   0   0    0.40    8.60
 -17  -1   0   10.80    8.60
  17   1   0   -2.40    9.70
 -17   1   0   -3.70    9.70
  17  -1   0    2.50    9.60
  17   2   0   -8.10   10.60
  17  -2   0    8.50   10.00
 -17   2   0    0.10    9.10
  17  -3   0   -1.20   13.80
 -17   3   0  -18.60   10.40
  17   3   0   -3.30   11.40
  17  -4   0   -5.70   13.70
 -17   5   0   -3.30   10.90
  17  -5   0   -9.40   11.20
 -17   6   0   13.60   12.60
  17  -6   0   -4.70   12.00
  18   0   0   81.59   14.40
 -18   1   0   11.20   11.80
  18   1   0    1.90   12.70
  18  -1   0   14.50   11.80
  18   2   0   15.60   13.10
  18  -2   0    4.30   11.90
 -18   2   0    5.10   12.40
  18  -3   0    9.90   13.40
 -18   3   0   28.10   13.20
   0   0  -1    0.00    0.10
   0  -1  -1    4.90    0.40
   0  -2   1   95.89    3.20
   0  -2   1  101.09    3.30
   0   2   1   95.69    3.20
   0   2  -1   97.29    3.20
   0  -2  -1  100.79    3.20
   0   2   1   98.49    3.40
   0  -2  -1  100.89    3.40
   0  -2   1   94.39    3.10
   0  -3   1    0.10    1.00
   0   3  -1    0.30    0.80
   0   3   1   -0.20    0.80
   0  -3  -1   -0.10    1.00
   0   3   1    1.10    1.30
   0  -3   1    1.30    1.00
   0  -3  -1    0.20    1.10
   0  -3   1    2.30    1.00
   0  -4   1  589.74   17.40
   0  -4   1  628.84   17.50
   0   4  -1  620.04   17.40
   0   4   1  605.64   17.40
   0  -4  -1  580.04   17.30
   0  -4  -1  589.24   17.30
   0  -4   1  603.24   17.30
   0  -4  -1  600.94   17.60
   0   5  -1    1.80    1.40
   0  -5  -1   -0.20    1.80
   0  -5   1   -1.10    1.90
   0   5   1    1.20    1.40
   0   6  -1 2869.21   78.89
   0   6   1 2882.91   78.89
   0  -6  -1 2834.02   79.09
   0  -6   1 2828.52   78.99
   0  -7   1    1.70    2.60
   0  -7  -1   -2.40    2.50
   0   7  -1    0.10    2.10
   0   7   1   -1.20    2.00
   0   8   1   89.19    5.30
   0   8  -1   84.79    5.20
   0  -8   1   99.59    6.10
   0  -8  -1   93.69    3.40
   0  -8  -1   83.99    5.90
   0  -9  -1   -1.60    3.60
   0   9  -1    0.30    3.60
   0  -9   1   -3.10    3.90
   0 -10  -1   29.70    5.10
   0  10   1   25.60    4.70
   0  10  -1   32.90    4.50
   0 -10   1   33.20    5.10
   0  11  -1    0.70    4.50
   0 -11  -1    0.30    5.80
   0  11   1   -3.00    4.00
   0 -11   1   -1.00    4.90
   0  12   1   58.79    6.50
   0 -12  -1   58.49    7.90
   0  12  -1   38.90    6.00
   0 -12   1   54.69    7.10
   0 -13  -1   -3.80    6.60
   0  13   1    5.30    7.00
   0  13  -1   -4.30    6.40
   0 -13   1    1.50    7.60
   0  14  -1   79.99    8.90
   0 -14  -1  102.39   11.10
   0  14   1   92.09    9.30
   0 -14   1   85.99   10.40
   0 -15   1    3.60   10.50
   0  15  -1    0.40    8.10
   0 -15  -1    1.90   10.70
   0  15   1   -0.30    7.90
   0 -16   1   51.49   21.40
   0 -16  -1   46.70   12.20
   0  16  -1   41.60   16.90
  -1   0  -1    0.40    0.30
   1   0  -1    0.40    0.20
   1   0   1    1.80    0.30
  -1   0   1    0.50    0.30
   1   0  -1    0.90    0.20
   1   1   1  180.58    5.30
  -1  -1   1  183.78    5.30
   1   1   1  186.48    5.50
  -1  -1   1  185.68    5.20
   1  -1  -1  183.08    5.20
   1  -1  -1  182.48    5.30
   1  -1  -1  178.18    5.20
  -1   1   1  185.18    5.20
   1   1  -1  173.08    5.20
  -1  -1  -1  187.88    5.20
   1  -1   1  183.68    5.20
   1  -1   1  184.78    5.20
  -1  -1  -1  180.88    5.30
   1  -2  -1    2.40    0.50
   1  -2  -1    2.60    0.60
  -1  -2   1    2.20    0.70
   1   2   1    2.00    0.70
   1  -2  -1    3.90    0.90
  -1   2  -1    3.40    0.60
  -1  -2   1    2.80    0.70
   1   2   1    3.80    0.90
  -1   2  -1    3.10    0.70
  -1  -2  -1    3.60    0.90
  -1  -2  -1    3.30    0.40
   1   2  -1    2.40    0.70
   1  -2   1    2.90    0.70
  -1   2   1    1.50    0.60
  -1   2   1    3.80    0.50
  -1   2   1    4.10    0.80
  -1  -2  -1    2.50    0.70
   1  -2   1    3.90    0.80
   1  -3  -1  354.96    9.50
   1  -3  -1  303.47    8.80
   1   3   1  318.37    9.60
   1  -3  -1  310.57    9.30
   1   3   1  310.97    9.40
  -1   3  -1  313.17    9.20
  -1   3  -1  316.17    9.30
  -1  -3   1  311.67    9.40
  -1  -3   1  317.87    9.30
   1   3  -1  305.17    9.40
  -1  -3  -1  298.27    9.30
  -1  -3  -1  308.97    8.80
   1   3  -1  333.07    9.40
  -1  -3  -1  321.27    9.50
   1  -3   1  304.27    9.30
  -1   3   1  317.57    9.30
  -1   3   1  311.97    9.30
   1  -3   1  312.67    9.20
  -1   4  -1  477.55   13.50
   1   4   1  454.25   13.80
  -1  -4   1  457.35   13.60
  -1  -4   1  454.15   13.60
   1  -4  -1  480.65   14.40
   1  -4  -1  456.15   12.90
   1   4   1  452.35   13.70
  -1   4  -1  468.45   13.50
   1  -4  -1  465.95   13.50
   1  -4  -1  462.45   13.60
   1  -4   1  470.05   13.50
  -1   4   1  455.75   13.50
   1   4  -1  446.46   13.70
  -1  -4  -1  449.56   13.60
   1  -4   1  460.35   13.50
   1   4  -1  456.75   14.00
  -1  -4  -1  461.65   12.80
  -1  -4  -1  454.95   13.70
   1   5   1  556.74   16.20
   1  -5  -1  549.35   16.40
   1  -5  -1  535.45   15.20
  -1  -5   1  542.75   16.30
  -1  -5   1  550.94   16.20
  -1   5  -1  558.54   16.00
   1  -5   1  532.05   16.30
  -1   5   1  530.85   16.00
  -1  -5  -1  530.45   15.20
   1   5  -1  537.75   16.10
  -1  -5  -1  553.64   16.30
  -1  -6   1  375.76   12.00
  -1   6  -1  372.16   11.80
   1  -6  -1  364.46   10.70
   1  -6  -1  366.86   12.20
   1   6   1  366.36   11.90
  -1   6   1  382.66   11.80
   1   6  -1  400.16   12.00
   1  -6   1  390.06   12.40
  -1  -6  -1  364.46   12.00
  -1  -6  -1  360.86   10.70
   1   7   1 1313.67   38.20
   1  -7  -1 1318.77   38.50
  -1   7  -1 1339.67   38.10
  -1  -7   1 1364.96   38.30
   1  -7  -1 1295.87   36.80
   1   7  -1 1336.87   38.20
  -1  -7  -1 1296.97   36.80
   1  -7   1 1437.66   38.70
  -1   7   1 1354.16   38.20
  -1  -7  -1 1328.47   38.30
  -1  -8   1   80.29    5.40
   1   8   1   72.99    4.90
   1  -8  -1   79.39    3.30
  -1   8  -1   81.09    4.90
   1  -8  -1   72.49    5.50
  -1   8   1   70.79    4.80
   1  -8   1   77.39    5.40
   1   8  -1   74.19    5.00
  -1  -8  -1   63.19    5.00
  -1  -9   1  674.63   21.90
   1  -9  -1  670.93   22.40
   1   9   1  698.33   22.20
  -1   9  -1  689.73   21.60
   1  -9   1  700.53   22.30
  -1  -9  -1  722.73   22.00
  -1   9   1  688.93   21.90
   1   9  -1  724.23   22.20
   1 -10  -1    3.30    4.50
  -1 -10   1    0.00    4.60
   1  10   1   -0.90    3.60
  -1  10  -1    0.00    3.80
  -1 -10  -1   -1.70    4.20
  -1  10   1    6.00    3.70
   1  10  -1    2.70    3.60
   1 -10   1    0.70    4.90
   1  11   1  405.56   15.30
   1 -11  -1  415.66   16.60
  -1 -11   1  411.66   15.50
  -1  11  -1  426.26   15.20
   1  11  -1  406.56   15.20
  -1  11   1  437.76   15.40
   1 -11   1  412.06   16.50
  -1 -11  -1  427.06   15.80
   1 -12  -1   18.10    6.50
  -1 -12   1   13.80    6.50
  -1  12  -1   11.50    5.60
   1  12   1    8.10    5.00
  -1  12   1   10.10    5.20
  -1 -12  -1    3.10    5.80
   1  12  -1   10.60    5.30
   1 -12   1   12.50    7.00
   1  13   1   76.39   11.70
  -1  13  -1   91.29    8.20
   1 -13  -1   91.59   10.00
  -1 -13   1   84.49    8.70
   1  13  -1  108.79   12.60
   1 -13   1   94.69    9.40
  -1 -13  -1   97.59    9.70
  -1  13   1   88.89    8.60
   1 -14  -1    3.80    8.40
   1  14   1   -2.20    6.70
  -1  14  -1    8.20    7.10
  -1 -14   1    5.90    7.90
  -1 -14  -1    3.50    7.90
   1 -14   1    5.50    8.40
   1  14  -1    3.50    7.00
  -1  14   1   -3.50    6.60
   1  15   1  180.98   12.60
  -1  15  -1  147.39   12.00
  -1 -15   1  179.28   13.00
   1 -15  -1  160.98   14.20
  -1  15   1  153.48   12.00
  -1 -15  -1  148.79   12.80
   1 -15   1  142.69   13.10
   1  15  -1  149.29   12.50
  -1  16  -1   47.50   12.80
   1  16   1   44.30   13.20
   1 -16  -1   39.60   12.30
   1  16  -1   20.60   16.90
   1 -16   1   37.60   13.10
  -1 -16  -1   58.69   12.10
  -1  16   1   48.00   19.50
  -2   0   1    4.70    0.50
  -2   0   1    5.60    0.50
   2   0   1    5.10    0.70
  -2   0  -1    3.60    0.60
   2   0  -1    5.30    0.40
  -2   1  -1 1093.59   30.70
  -2   1  -1 1089.29   30.30
   2   1   1 1114.79   30.50
   2  -1  -1 1111.69   30.60
  -2  -1   1 1109.69   30.50
   2  -1  -1 1116.89   30.40
   2  -1  -1 1127.19   30.70
   2   1   1 1082.69   30.70
  -2  -1   1 1103.89   30.70
   2   1   1 1108.29   30.60
  -2  -1   1 1138.69   30.60
  -2   1  -1 1146.39   30.60
  -2   1   1 1119.79   30.60
  -2   1   1 1111.69   30.40
   2  -1   1 1095.59   30.60
  -2  -1  -1 1114.09   30.60
   2  -1   1 1112.69   30.70
  -2  -1  -1 1110.09   30.60
   2  -1   1 1143.49   30.30
   2   1  -1 1126.29   30.70
  -2   1   1 1101.09   30.60
   2   1  -1 1148.89   30.60
  -2  -3   1  151.98    5.10
   2  -3  -1  158.88    5.30
   2   3   1  154.78    4.80
   2  -3  -1  159.08    5.00
  -2   3  -1  161.38    5.20
   2  -3  -1  150.38    4.80
  -2  -3   1  163.88    5.30
  -2  -3   1  155.78    5.00
   2   3   1  158.48    5.20
  -2   3  -1  159.98    5.00
   2   3  -1  152.98    5.20
   2  -3   1  155.38    5.00
  -2   3   1  144.59    5.20
   2   3  -1  154.88    5.20
  -2   3   1  148.79    4.80
   2  -3   1  163.48    5.00
  -2  -3  -1  154.28    4.80
  -2  -3  -1  142.69    6.30
  -2  -3  -1  167.48    5.30
   2  -3   1  166.38    5.30
  -2   3   1  158.98    5.00
  -2  -4   1   16.70    1.60
  -2  -4   1   21.40    1.90
  -2  -4   1   17.50    2.20
   2   4   1   20.00    1.90
   2  -4  -1   18.30    1.80
  -2   4  -1   15.30    1.60
   2   4   1   19.70    2.60
   2  -4  -1   15.40    1.30
   2  -4   1   19.20    1.50
  -2   4   1   15.80    1.70
   2   4  -1   18.70    2.40
  -2  -4  -1   19.90    2.10
   2   4  -1   15.50    1.70
   2  -4   1   16.60    2.00
  -2  -4  -1   17.70    2.00
  -2  -4  -1   21.00    1.40
   2  -4   1   14.10    1.70
  -2   4   1   16.20    1.90
  -2  -5   1  709.03   20.60
  -2   5  -1  709.93   21.10
   2  -5  -1  734.23   20.50
  -2   5  -1  728.03   21.00
   2   5   1  709.43   21.20
  -2  -5   1  743.33   21.20
  -2   5   1  742.83   21.10
  -2  -5  -1  713.83   20.40
  -2  -5  -1  748.23   21.40
   2   5  -1  747.83   21.90
   2  -5   1  729.23   20.70
  -2   5   1  737.53   21.20
   2   5  -1  762.32   21.40
  -2  -6   1  987.20   28.40
   2   6   1 1048.20   28.70
  -2  -6   1  955.80   27.70
   2  -6  -1  983.50   29.00
   2  -6  -1  980.50   27.50
  -2   6  -1  984.40   28.40
  -2   6  -1  971.30   28.40
  -2   6   1 1016.60   28.50
  -2  -6  -1 1013.60   28.60
  -2  -6  -1  943.81   27.40
   2  -6   1  988.40   27.70
   2   6  -1 1021.30   28.70
   2   7   1  226.58    8.50
  -2   7  -1  233.98    8.30
  -2  -7   1  235.88    7.80
  -2  -7   1  226.88    8.60
   2  -7  -1  236.68    9.20
   2  -7  -1  212.98    7.10
   2  -7   1  229.88    9.30
  -2   7   1  231.28    8.30
   2  -7   1  225.38    7.40
  -2  -7  -1  211.78    8.70
   2   7  -1  241.48    8.50
   2   8   1  217.18    8.80
  -2  -8   1  225.78    9.10
   2  -8  -1  224.48    7.20
  -2   8  -1  230.38    8.60
   2  -8  -1  216.08    9.80
   2   8  -1  232.08    8.90
  -2  -8  -1  225.98    9.00
  -2   8   1  218.38    8.60
   2  -8   1  240.98    9.50
   2  -8   1  227.58    7.70
  -2  -9   1    4.00    3.70
   2  -9  -1    8.60    4.90
  -2   9  -1    6.80    3.10
   2   9   1    6.80    3.20
   2  -9   1    7.30    4.50
   2   9  -1    6.40    3.30
  -2   9   1    3.50    3.10
  -2  -9  -1    2.60    3.60
  -2  10  -1 1047.30   30.80
  -2 -10   1 1018.70   30.80
   2  10   1 1034.80   31.00
   2 -10  -1 1007.00   31.60
   2  10  -1  984.60   30.80
  -2 -10  -1 1006.70   31.10
   2 -10   1 1024.60   31.80
  -2  10   1 1042.40   30.90
  -2  11  -1   38.00    5.20
   2  11   1   29.70    5.10
   2 -11  -1   40.80    6.50
  -2 -11   1   38.20    6.10
  -2 -11  -1   39.60    5.90
  -2  11   1   29.30    5.00
   2  11  -1   32.10    5.20
   2 -11   1   34.80    6.40
   2 -12  -1   -0.70    6.20
  -2  12  -1   -2.00    5.40
   2  12   1    2.80    5.40
  -2 -12   1   -1.80    5.60
   2  12  -1    5.20    5.00
  -2  12   1    1.20    4.90
   2 -12   1   -1.40    6.80
  -2 -12  -1    3.80    6.30
   2  13   1    4.40    6.00
  -2 -13   1    6.00    6.60
  -2  13  -1    0.00    6.40
   2 -13  -1    4.30    7.40
   2  13  -1    1.60    6.00
  -2 -13  -1   10.40    6.70
   2 -13   1   11.30    8.30
  -2  13   1    3.60    5.90
  -2 -14   1  554.34   22.00
  -2  14  -1  580.34   21.60
   2 -14  -1  539.25   22.50
   2  14   1  569.24   21.20
   2  14  -1  529.95   21.00
  -2 -14  -1  572.54   22.20
   2 -14   1  542.75   22.30
  -2  14   1  533.75   20.80
   2 -15  -1   -1.60   10.10
  -2  15  -1    5.10    9.30
  -2 -15   1    6.90   13.60
   2  15   1   -1.50    8.20
  -2 -15  -1   -5.50    9.70
   2 -15   1    0.50   10.00
   2  15  -1   13.20    8.60
  -2  15   1    0.60    9.00
  -2  16  -1   -0.30   13.20
   2  16   1    4.70   10.70
   2  16  -1    9.70   10.30
  -2  16   1    7.60   16.20
  -2 -16  -1   -6.80   12.10
   2 -16   1    3.30   13.20
   3   0   1    3.00    0.90
  -3   0  -1    0.00    0.90
  -3   0   1    0.90    1.00
  -3   0   1    0.50    0.70
   3   0  -1    0.30    0.40
   3   0   1    0.00    0.80
  -3   0  -1    4.20    0.80
  -3   0  -1    0.60    0.30
  -3   0  -1    1.20    0.40
  -3   0   1    0.10    0.40
   3   0  -1    0.50    0.80
   3   0  -1    0.60    0.70
  -3  -1   1    0.00    1.00
  -3   1  -1    1.00    0.30
  -3  -1   1    0.20    0.70
   3  -1  -1    2.80    0.90
   3   1   1    1.80    0.90
   3   1   1    0.80    0.60
   3   1   1    0.20    0.90
   3  -1  -1    0.80    0.40
  -3  -1   1    1.00    0.70
  -3   1  -1    1.60    0.80
  -3   1  -1    1.00    1.00
  -3  -1   1    1.20    0.60
   3  -1  -1    1.10    0.80
  -3  -1  -1    3.50    0.70
  -3  -1  -1    1.30    0.90
  -3   1   1    2.50    0.50
   3  -1   1    0.90    0.90
  -3   1   1    1.30    0.90
  -3  -1  -1    0.40    0.90
   3   1  -1    2.70    0.80
  -3   1   1    1.20    0.80
   3  -1   1    1.10    0.90
   3   1  -1    2.20    0.90
   3  -1   1    2.20    0.30
   3   2   1  205.98    6.20
  -3   2  -1  196.58    6.20
   3   2   1  201.58    6.10
  -3   2  -1  196.08    5.80
  -3  -2   1  193.38    6.20
   3  -2  -1  200.68    6.50
   3  -2  -1  200.78    5.80
  -3  -2   1  195.08    6.30
   3  -2  -1  200.38    6.20
   3   2   1  196.98    6.30
  -3  -2   1  196.98    6.00
  -3   2  -1  192.38    6.20
   3  -2   1  199.48    6.20
   3  -2   1  202.68    5.80
   3  -2   1  202.38    6.30
   3   2  -1  192.78    6.20
  -3  -2  -1  198.78    6.20
  -3   2   1  186.48    6.20
  -3  -2  -1  203.58    6.10
  -3   2   1  213.78    6.30
  -3   2   1  193.08    5.90
   3   2  -1  213.58    6.30
  -3  -2  -1  199.58    6.20
   3   2  -1  197.08    6.20
  -3   3  -1 6216.48  168.88
  -3   3  -1 6280.27  168.48
  -3  -3   1 6207.88  168.68
  -3  -3   1 6125.79  168.68
   3  -3  -1 6263.27  168.78
  -3  -3   1 6328.57  168.88
   3  -3  -1 5984.20  168.48
   3  -3  -1 6363.56  168.68
   3   3   1 5887.41  168.88
   3   3   1 6302.17  168.88
   3   3   1 6256.07  168.68
   3  -3   1 6327.07  168.78
  -3  -3  -1 6159.48  168.88
   3   3  -1 6010.40  168.78
  -3   3   1 6197.58  168.58
   3   3  -1 6304.47  168.88
  -3   3   1 6282.07  168.58
   3  -3   1 6334.27  168.78
   3  -3   1 6174.38  168.48
  -3   3   1 6268.27  168.98
  -3  -3  -1 6155.98  168.78
  -3  -3  -1 6057.19  168.78
  -3   4  -1   52.79    2.60
   3  -4  -1   51.19    2.50
  -3   4  -1   48.30    2.90
  -3  -4   1   48.70    2.80
  -3  -4   1   51.89    2.90
   3   4   1   53.79    4.00
   3   4   1   48.20    2.70
   3  -4  -1   49.90    2.60
   3  -4   1   46.40    2.70
  -3   4   1   55.69    3.00
  -3  -4  -1   44.80    2.60
  -3  -4  -1   49.99    2.90
   3  -4   1   43.30    2.50
   3   4  -1   54.09    2.90
  -3   4   1   34.20    2.30
  -3   4   1   49.20    2.70
   3   4  -1   53.79    3.40
  -3   5  -1  746.53   21.50
   3  -5  -1  738.33   20.90
  -3   5  -1  752.42   21.20
  -3  -5   1  732.93   21.10
  -3  -5   1  760.72   21.40
   3   5   1  741.33   21.50
  -3  -5  -1  719.73   20.80
   3  -5   1  719.43   21.70
   3  -5   1  742.53   21.00
  -3   5   1  721.93   21.50
  -3  -5  -1  751.72   21.60
   3   5  -1  709.83   21.50
  -3   5   1  762.42   21.30
   3   6   1    5.80    2.10
  -3   6  -1    9.20    2.10
  -3  -6   1   10.40    2.40
   3  -6  -1    8.80    1.70
  -3   6  -1    8.00    2.30
  -3  -6   1    7.00    2.10
  -3   6   1    8.70    2.20
  -3  -6  -1    9.30    1.90
   3   6  -1    7.60    2.20
  -3   6   1    9.50    2.40
  -3  -6  -1    8.10    2.40
   3  -6   1    6.00    2.00
  -3   7  -1   43.30    3.50
  -3   7  -1   47.20    3.80
  -3  -7   1   42.80    3.60
   3  -7  -1   40.00    2.70
   3  -7  -1   34.80    4.20
   3   7   1   39.80    3.60
  -3  -7  -1   44.20    3.80
   3   7  -1   39.50    3.60
   3  -7   1   38.60    2.90
  -3   7   1   66.09    3.90
   3  -8  -1   28.50    4.40
   3   8   1   29.70    3.70
   3  -8  -1   23.20    2.40
  -3   8  -1   30.00    3.60
  -3  -8   1   30.60    3.90
   3  -8   1   25.90    4.40
  -3   8   1   25.80    3.40
  -3  -8  -1   28.40    3.80
   3   8  -1   21.00    3.40
   3  -8   1   27.00    2.70
   3   9   1   18.10    3.80
  -3   9  -1   11.70    3.30
   3  -9  -1   18.90    4.80
  -3  -9   1   16.80    4.20
   3  -9   1   18.80    5.10
   3   9  -1   11.20    3.50
  -3   9   1   15.40    3.70
   3  -9   1   16.60    3.40
  -3  -9  -1   13.90    3.90
  -3 -10   1   74.69    6.30
  -3  10  -1   66.89    5.60
   3  10   1   78.89    6.10
   3 -10  -1   93.69    7.50
   3  10  -1   77.39    6.00
  -3  10   1   89.69    6.40
   3 -10   1   69.79    6.90
  -3 -10  -1   76.39    6.50
  -3  11  -1  170.48    8.80
  -3 -11   1  153.38    9.00
   3  11   1  146.29    8.80
   3 -11  -1  180.98   10.90
   3 -11   1  168.18   10.50
   3  11  -1  161.68    8.90
  -3 -11  -1  159.68    9.20
  -3  11   1  151.38    8.70
   3 -12  -1    3.80    6.70
  -3 -12   1    3.40    5.50
   3  12   1    8.70    5.00
  -3  12  -1    2.90    5.10
   3  12  -1    8.50    5.40
   3 -12   1    0.00    6.70
  -3 -12  -1    8.20    5.60
  -3  12   1    2.30    5.20
   3  13   1   60.79    7.90
  -3 -13   1   81.29    8.90
  -3  13  -1   94.29    8.30
   3  13  -1   76.59    8.40
  -3  13   1   69.89    8.20
  -3 -13  -1   71.89    8.20
   3 -13   1   70.59   11.60
  -3 -14   1    9.70    8.70
  -3  14  -1    0.80    7.20
   3  14   1    8.70    7.10
   3 -14  -1   15.00   10.10
   3  14  -1    9.90    7.30
  -3 -14  -1   13.80    7.90
  -3  14   1    8.60    8.10
   3 -14   1    5.50    9.00
   3 -15  -1  132.99   14.50
  -3  15  -1  132.49   12.10
   3  15   1  152.28   12.10
  -3  15   1   99.19   10.90
   3 -15   1   98.49   14.00
   3  15  -1  122.49   11.50
  -3 -15  -1  142.29   12.60
   3 -16  -1   -7.30   19.50
   3  16   1   -1.20   10.10
  -3  16  -1    4.40   13.50
   3  16  -1   -4.30   11.00
  -3  16   1  -11.30   18.50
  -4   0  -1    0.70    0.90
  -4   0   1    0.60    1.30
  -4   0   1    0.00    0.50
  -4   0  -1    0.50    1.30
   4   0  -1    0.30    1.20
   4   0  -1    0.60    0.60
  -4   0   1    0.10    0.90
   4   0   1    0.30    1.10
   4   0  -1    1.80    1.20
   4   0   1    2.40    1.20
  -4   0  -1    0.90    0.50
  -4   1  -1 1215.88   34.30
  -4   1  -1 1237.38   33.50
   4  -1  -1 1211.18   33.70
  -4  -1   1 1235.68   34.40
   4   1   1 1244.78   34.30
  -4  -1   1 1094.79   33.90
  -4  -1   1 1222.88   33.80
   4   1   1 1189.78   34.20
   4   1   1 1243.68   33.90
   4  -1  -1 1238.88   34.40
  -4   1  -1 1262.77   34.20
   4  -1  -1 1269.67   34.10
  -4  -1   1 1281.77   34.00
  -4  -1  -1 1217.88   34.30
   4  -1   1 1225.88   34.10
  -4  -1  -1 1281.07   34.20
  -4   1   1 1214.08   34.30
  -4   1   1 1280.87   34.10
   4   1  -1 1196.08   34.00
   4  -1   1 1252.67   34.40
   4  -1   1 1245.08   33.50
  -4   1   1 1217.88   33.70
  -4  -1  -1 1226.38   33.80
   4   1  -1 1276.97   34.40
  -4  -2   1   11.20    1.40
   4   2   1   12.50    1.60
  -4   2  -1   11.60    1.70
   4  -2  -1   12.70    1.00
  -4  -2   1   12.50    1.80
   4   2   1   17.40    2.00
  -4   2  -1   13.50    0.90
  -4  -2   1   13.80    1.30
   4  -2  -1   16.50    1.80
   4   2   1   11.90    1.30
   4  -2   1   11.20    0.80
   4   2  -1   19.20    1.70
  -4   2   1   13.70    1.10
  -4   2   1   13.10    1.70
   4  -2   1   11.00    1.50
   4  -2   1   10.60    1.70
  -4   2   1   14.70    1.60
   4   2  -1   14.70    1.40
  -4  -2  -1   23.20    1.70
  -4  -2  -1   15.60    1.70
  -4   3  -1  714.13   21.00
  -4  -3   1  744.23   21.10
   4  -3  -1  702.43   20.50
   4  -3  -1  741.33   21.00
   4   3   1  686.33   21.20
  -4  -3   1  727.33   21.00
   4   3   1  751.52   21.00
  -4  -3   1  751.02   20.80
   4   3   1  750.52   21.00
  -4   3  -1  743.83   21.10
  -4   3  -1  750.02   20.60
  -4  -3  -1  720.23   20.90
   4  -3   1  759.42   21.70
   4   3  -1  749.73   21.10
   4   3  -1  721.53   21.10
  -4  -3  -1  769.52   21.40
  -4   3   1  729.23   20.90
   4  -3   1  750.12   20.50
  -4   3   1  750.82   21.10
  -4  -3  -1  726.13   21.00
  -4   3   1  719.33   20.70
   4   3  -1  742.33   21.00
  -4   4  -1  109.89    4.40
   4   4   1   92.69    3.90
   4  -4  -1   94.69    3.90
   4  -4  -1   97.39    4.00
  -4  -4   1   91.79    4.40
   4   4   1   99.99    4.10
  -4   4  -1   98.69    3.70
  -4  -4   1   91.99    4.40
   4  -4   1   98.19    4.00
  -4  -4  -1   97.39    4.20
  -4   4   1   96.39    4.30
   4   4  -1  100.39    4.20
  -4   4   1   98.79    3.90
  -4   4   1   89.69    4.10
  -4  -4  -1   88.89    4.20
   4   4  -1   92.89    4.90
   4   5   1  451.95   14.10
  -4  -5   1  455.15   13.90
  -4  -5   1  437.46   14.40
   4  -5  -1  476.35   14.90
  -4   5  -1  460.15   13.90
  -4   5  -1  470.25   14.30
   4  -5   1  459.45   13.70
   4  -5   1  465.55   13.80
  -4  -5  -1  476.75   14.20
   4   5  -1  478.55   14.30
  -4   5   1  482.15   13.90
  -4   5   1  451.75   14.20
  -4  -5  -1  442.06   13.70
  -4  -6   1  123.29    5.40
  -4   6  -1  100.29    4.90
   4  -6  -1  124.19    4.70
   4   6   1  108.69    5.20
  -4   6  -1   96.59    5.30
  -4   6   1  108.49    5.10
   4   6  -1  130.29    5.40
   4  -6   1  113.19    4.80
  -4  -6  -1  108.09    5.50
  -4  -6  -1  108.99    5.00
  -4   6   1  127.39    5.60
  -4   7  -1  249.28    9.20
  -4   7  -1  256.07    8.90
  -4  -7   1  250.07    9.10
   4  -7  -1  241.08    8.30
   4   7   1  231.28    9.30
  -4  -7  -1  258.97    9.10
  -4   7   1  243.38    8.90
   4   7  -1  252.87    9.40
   4  -7   1  251.07    8.50
  -4   7   1  239.08    9.20
  -4  -8   1    2.30    3.10
   4  -8  -1    1.20    2.30
   4   8   1    3.60    2.90
  -4   8  -1    1.70    3.10
  -4   8  -1   -0.90    2.50
   4  -8  -1    6.60    4.10
  -4   8   1    0.90    2.60
  -4  -8  -1   -1.10    3.30
   4   8  -1    3.90    2.90
   4  -8   1    2.20    2.40
   4  -9  -1  269.87   11.90
   4   9   1  277.27   11.20
  -4   9  -1  280.77   10.40
  -4  -9   1  285.17   10.70
  -4   9   1  275.97   10.80
   4  -9   1  280.67    9.80
   4  -9   1  300.87   12.60
   4   9  -1  280.57   10.90
   4  10   1   26.60    4.70
   4 -10  -1   19.50    6.20
  -4 -10   1   28.30    4.70
  -4  10  -1   30.10    4.40
   4  10  -1   27.10    4.80
  -4 -10  -1   20.50    5.10
   4 -10   1   32.70    6.40
  -4  10   1   28.40    4.40
  -4 -11   1   92.99    7.10
  -4  11  -1   97.69    7.00
   4  11   1   86.59    7.10
   4 -11  -1  120.29    9.60
  -4  11   1  119.79    7.70
   4  11  -1   99.29    7.60
  -4 -11  -1   98.29    7.70
   4 -11   1   84.49    8.40
   4 -12  -1   11.70    7.00
  -4 -12   1   10.10    6.20
  -4  12  -1    5.30    5.20
   4  12   1    7.30    5.50
  -4  12   1    6.40    5.40
   4  12  -1   13.30    5.80
   4 -12   1    2.50    7.00
  -4 -12  -1    9.00    6.40
  -4  13  -1  184.58   12.20
  -4 -13   1  205.48   12.50
   4  13   1  191.18   11.70
   4 -13  -1  194.28   13.30
  -4  13   1  182.08   11.40
  -4 -13  -1  217.48   12.90
   4 -13   1  185.98   13.00
   4  13  -1  199.18   11.80
   4 -14  -1   91.29   12.40
   4  14   1   85.89    9.60
  -4  14  -1   86.69   10.00
   4 -14   1  117.99   12.20
   4  14  -1   91.29   10.20
  -4 -14  -1   91.69   10.40
  -4  14   1   81.19   10.10
  -4  15  -1   17.60   10.00
   4  15   1   25.60   10.10
   4 -15  -1   33.30   11.70
  -4  15   1   38.00   10.30
   4  15  -1   26.20    9.50
  -4 -15  -1   26.20   11.30
   4 -15   1   23.70   12.60
   4  16   1  148.99   14.50
   4 -16  -1  134.29   16.90
   4  16  -1  110.99   13.40
   4 -16   1  110.79   16.80
   5   0   1    0.70    1.40
   5   0  -1   -0.70    1.40
   5   0  -1   -0.80    1.40
   5   0   1   -0.20    1.60
  -5   0  -1    0.80    0.70
  -5   0   1   -0.30    0.60
  -5   0  -1   -0.20    0.50
  -5   0   1    0.10    1.00
  -5   0   1    0.00    1.20
  -5   0  -1    1.30    1.20
   5  -1  -1 2370.46   66.49
  -5  -1   1 2431.06   66.29
   5   1   1 2419.16   66.89
  -5  -1   1 2443.36   66.49
   5   1   1 2319.47   66.89
   5  -1  -1 2425.36   66.89
  -5   1  -1 2458.35   65.79
   5   1   1 2451.25   66.19
  -5  -1   1 2410.96   66.09
  -5   1  -1 2402.36   66.59
   5  -1  -1 2439.66   65.99
  -5  -1  -1 2492.35   66.59
  -5  -1  -1 2415.36   66.19
  -5   1   1 2404.46   66.59
   5   1  -1 2390.56   66.49
  -5   1   1 2440.06   66.09
   5   1  -1 2481.85   66.99
   5  -1   1 2447.96   66.89
  -5   2  -1   21.40    1.20
  -5  -2   1   10.00    1.80
   5   2   1   19.80    1.60
   5  -2  -1   20.90    2.00
   5   2   1   18.90    2.00
  -5  -2   1   26.20    2.10
  -5   2  -1   20.50    2.00
   5  -2  -1   21.70    1.40
   5  -2   1   23.10    1.10
  -5  -2  -1   21.70    1.90
  -5  -2  -1   20.00    1.90
   5   2  -1   22.00    2.30
   5   2  -1   23.90    2.20
   5   2  -1   19.70    1.70
  -5   2   1   23.70    2.10
  -5   2   1   23.20    1.50
   5  -2   1   20.90    2.10
  -5  -3   1  609.44   17.00
   5  -3  -1  546.55   16.50
  -5   3  -1  610.44   17.40
  -5  -3   1  587.14   17.30
  -5   3  -1  583.04   16.50
   5  -3  -1  604.54   17.30
   5   3   1  584.94   17.10
   5   3   1  614.24   17.30
  -5  -3  -1  599.34   17.20
   5   3  -1  569.54   17.70
  -5   3   1  589.44   17.30
   5  -3   1  587.74   17.40
  -5  -3  -1  587.84   17.10
   5   3  -1  590.44   17.40
   5  -3   1  567.14   16.40
  -5   3   1  605.24   16.70
   5   3  -1  591.14   17.40
  -5   4  -1  428.96   12.40
   5  -4  -1  388.76   12.00
   5   4   1  385.96   12.00
   5  -4  -1  382.16   11.40
  -5   4  -1  383.16   11.50
  -5  -4   1  390.56   11.90
   5   4   1  388.66   12.10
   5   4  -1  390.76   12.10
  -5   4   1  377.86   12.20
  -5  -4  -1  377.76   12.00
  -5   4   1  413.56   11.70
   5  -4   1  402.46   12.20
   5  -4   1  382.56   11.40
  -5   5  -1  210.78    8.80
  -5   5  -1  202.58    7.80
  -5  -5   1  213.08    7.40
   5   5   1  226.58    7.80
   5  -5  -1  213.68    7.50
  -5  -5  -1  220.98    7.80
  -5   5   1  225.28    8.00
   5  -5   1  210.58    7.60
  -5   5   1  209.38    7.30
   5   5  -1  226.78    7.90
   5  -5   1  219.98    7.20
   5   6   1   13.20    2.60
  -5  -6   1   17.30    2.80
  -5   6  -1   14.80    2.30
  -5   6  -1   10.60    2.80
   5  -6  -1   11.10    2.30
  -5  -6  -1   13.40    2.70
   5  -6   1   13.20    2.50
  -5   6   1   11.90    2.40
  -5   6   1   17.30    2.90
   5   6  -1   12.20    2.70
  -5   7  -1  567.84   17.50
   5  -7  -1  584.84   17.40
   5   7   1  565.54   18.10
  -5   7  -1  598.54   18.30
  -5  -7   1  594.84   17.90
  -5  -7  -1  584.04   18.00
  -5   7   1  574.74   18.20
   5  -7   1  585.84   17.50
  -5   7   1  577.94   17.70
   5   7  -1  565.44   18.10
   5  -8  -1   10.50    2.80
   5   8   1    6.80    5.10
  -5  -8   1    6.70    3.40
  -5   8  -1    9.10    3.50
  -5   8  -1    6.30    2.90
  -5  -8  -1    4.20    3.20
  -5   8   1    4.40    3.10
   5  -8   1    7.10    3.00
  -5   8   1    8.10    3.50
   5   8  -1    9.50    4.50
   5   9   1   -0.60    3.80
  -5   9  -1    6.50    3.90
  -5   9  -1    5.80    3.60
  -5  -9   1   10.80    4.10
   5  -9  -1    1.10    5.30
   5  -9   1    3.40    3.30
  -5   9   1    0.60    3.60
  -5  -9  -1    2.70    4.10
   5   9  -1    1.00    3.50
  -5 -10   1   71.79    6.00
  -5  10  -1   91.49    6.40
   5  10   1   68.39    6.60
   5 -10  -1   70.59    7.50
  -5 -10  -1   79.59    6.50
  -5  10   1   89.69    6.20
   5  10  -1   74.59    6.30
   5 -10   1   87.99    7.90
  -5  11  -1  133.59    8.30
  -5 -11   1  118.19    7.90
   5  11   1  125.39    8.60
   5 -11  -1  106.79    9.50
   5  11  -1  135.29    8.80
   5 -11   1  137.79   10.50
  -5  11   1  128.29    8.20
  -5 -11  -1  125.09    8.40
  -5  12  -1    0.60    5.80
   5  12   1    4.70    6.30
  -5 -12   1   -0.70    6.20
   5 -12  -1   -1.10    7.20
   5  12  -1    2.90    5.50
  -5  12   1   -1.30    5.90
   5 -12   1    6.30    7.40
  -5 -12  -1   -5.10    6.30
   5 -13  -1   89.59   10.80
  -5  13  -1   93.19    8.60
  -5 -13   1   95.99    8.70
   5  13   1   85.89    8.80
   5 -13   1   84.69   10.70
  -5  13   1   89.49    9.00
   5  13  -1   81.79    8.90
   5 -14  -1    5.40   10.10
  -5  14  -1   12.80   10.20
   5  14   1   -5.90    8.50
  -5  14   1    3.60    7.60
   5  14  -1    1.10    7.80
   5 -14   1    1.50   10.00
  -5 -14  -1   -1.60    8.90
   5 -15  -1    7.90   13.10
   5  15   1   16.70   10.40
   5 -15   1   14.20   11.80
   5  15  -1    7.50   10.40
   5 -16  -1   69.59   14.90
   5  16   1   57.19   12.40
   5  16  -1   47.50   13.10
   5 -16   1   36.80   14.60
  -6   0  -1    1.20    0.60
   6   0   1   -0.60    1.70
  -6   0  -1   -0.80    1.40
  -6   0  -1    0.70    0.90
  -6   0   1    0.70    0.80
  -6   0   1    2.70    1.40
  -6   0   1   -0.10    1.20
   6   0  -1    0.90    1.70
   6   1   1   80.99    4.10
  -6   1  -1   92.79    4.00
   6  -1  -1   85.79    3.10
  -6   1  -1   87.89    2.80
  -6  -1   1   92.19    3.80
  -6  -1   1   96.49    3.20
  -6  -1   1   91.49    3.70
   6  -1  -1   96.39    4.40
  -6  -1  -1   94.09    3.50
  -6  -1  -1   87.89    3.10
  -6   1   1   86.69    3.10
  -6  -1  -1  105.89    4.00
  -6   1   1   84.59    3.90
   6   1  -1   97.69    4.40
   6  -1   1   89.79    4.30
  -6  -2   1  750.32   21.00
   6  -2  -1  741.13   20.30
  -6  -2   1  745.43   20.70
  -6   2  -1  720.73   20.20
   6  -2  -1  726.73   21.50
   6   2   1  740.13   20.80
  -6  -2   1  658.93   20.90
   6   2   1  717.33   21.40
  -6   2  -1  733.53   21.30
   6  -2   1  772.92   21.60
  -6   2   1  763.52   21.30
  -6  -2  -1  754.32   21.10
   6  -2   1  731.53   20.10
  -6   2   1  720.43   20.40
   6   2  -1  741.83   21.60
   6   3   1  158.68    6.40
  -6  -3   1  158.48    5.80
   6  -3  -1  155.58    6.30
  -6   3  -1  156.38    5.10
   6  -3  -1  160.38    5.10
   6   3   1  170.78    6.30
  -6   3  -1  160.68    6.20
  -6   3   1  160.48    6.20
   6  -3   1  163.68    4.90
  -6   3   1  164.68    5.30
  -6  -3  -1  173.38    6.10
   6   3  -1  154.78    6.30
   6   3  -1  165.58    6.00
   6  -3   1  167.38    6.30
  -6  -4   1  184.98    6.50
   6   4   1  171.38    6.40
   6  -4  -1  206.48    6.00
  -6   4  -1  174.08    6.80
   6  -4  -1  177.98    6.80
   6   4   1  175.28    6.70
  -6   4  -1  177.58    5.80
   6  -4   1  168.28    5.60
  -6  -4  -1  180.68    6.50
   6  -4   1  178.88    6.90
   6   4  -1  170.58    6.60
  -6   4   1  182.38    6.10
   6   4  -1  174.58    6.70
  -6   4   1  154.08    6.70
   6  -5  -1  976.70   28.10
  -6  -5   1  972.20   27.80
  -6   5  -1  967.00   27.40
   6   5   1  981.90   28.10
  -6   5  -1  957.20   28.30
   6   5   1  960.10   28.00
  -6  -5  -1  964.30   27.90
   6   5  -1  982.00   28.20
  -6   5   1  977.30   28.40
   6  -5   1  952.70   28.10
  -6   5   1  985.50   27.60
  -6  -6   1  145.59    6.40
   6   6   1  143.89    6.70
  -6   6  -1  141.79    6.70
  -6   6  -1  154.78    5.90
   6  -6  -1  155.48    6.50
   6  -6   1  159.18    6.60
  -6   6   1  137.19    6.70
  -6  -6  -1  151.28    6.40
   6   6  -1  148.69    6.50
  -6   6   1  152.68    6.30
   6  -7  -1  841.62   25.00
  -6  -7   1  844.32   25.10
   6   7   1  857.91   25.50
  -6   7  -1  862.51   24.90
   6   7  -1  823.02   25.50
  -6  -7  -1  859.51   25.30
   6  -7   1  863.81   25.10
  -6   7   1  851.81   25.00
  -6  -8   1   40.90    4.30
   6  -8  -1   43.80    4.10
  -6   8  -1   45.00    4.20
  -6   8  -1   39.80    4.70
   6   8   1   46.10    4.80
  -6   8   1   42.20    4.30
   6   8  -1   45.00    4.90
  -6   8   1   36.80    4.60
   6  -8   1   43.70    4.20
  -6  -8  -1   40.10    4.70
  -6  -9   1  170.28    8.60
  -6   9  -1  166.78    8.00
  -6   9  -1  174.68    8.60
   6   9   1  146.99    8.10
  -6  -9  -1  159.18    8.00
   6  -9   1  151.38    7.80
   6   9  -1  167.68    8.80
  -6   9   1  152.68    7.90
  -6   9   1  166.18    8.60
  -6 -10   1   83.29    6.60
   6 -10  -1   80.29    8.10
   6  10   1   73.29    6.40
  -6  10  -1   74.69    6.10
  -6  10  -1   61.79    6.50
  -6 -10  -1   79.29    6.60
   6  10  -1   68.79    6.60
  -6  10   1   70.79    6.10
  -6 -11   1  116.69    8.00
   6  11   1  127.79    8.70
   6 -11  -1  119.89   10.10
  -6  11  -1  138.19    9.00
  -6 -11  -1  126.09    8.10
   6  11  -1  129.89    8.70
   6 -11   1  138.69   10.50
  -6  11   1  137.49    9.30
   6  12   1   56.69   12.00
   6 -12  -1   73.29    9.80
  -6  12  -1   80.79   10.30
  -6 -12   1   52.89    6.90
   6  12  -1   55.99    9.30
   6 -12   1   64.49   15.60
  -6 -12  -1   56.49    7.60
  -6  12   1   62.19    7.70
   6 -13  -1   -7.40    9.10
   6  13   1    2.30    7.20
   6  13  -1    0.20    7.70
  -6 -13  -1   -1.90    6.80
   6 -13   1    1.40    9.00
   6  14   1   60.49    9.80
   6 -14  -1   40.90   11.80
   6 -14   1   49.60   11.80
   6  14  -1   51.79    9.60
   6 -15   1   -9.10   21.60
   6  15  -1   -4.10   16.90
  -7   0  -1    1.60    1.10
   7   0  -1   -0.20    2.00
  -7   0  -1    0.70    0.70
  -7   0  -1    0.40    1.70
  -7   0   1    0.30    1.00
  -7   0   1    1.30    1.50
  -7   0   1    0.10    1.80
   7   0   1   -1.50    1.90
   7   1   1  797.82   23.20
  -7  -1   1  761.62   21.90
   7  -1  -1  780.12   23.20
  -7   1  -1  780.52   22.70
  -7  -1   1  814.22   22.50
  -7   1  -1  778.92   21.50
  -7   1   1  789.42   22.70
   7   1  -1  761.92   23.10
  -7  -1  -1  787.02   21.80
  -7  -1  -1  771.72   22.00
  -7   1   1  801.12   21.80
  -7  -1  -1  813.72   22.70
   7  -1   1  761.02   23.10
   7  -2  -1   13.50    2.50
   7   2   1   19.60    2.70
  -7   2  -1   21.20    2.50
  -7  -2   1   19.80    2.30
   7  -2  -1   18.20    1.40
  -7  -2   1   18.50    2.60
  -7  -2  -1   20.00    1.70
   7   2  -1   21.30    2.80
  -7   2   1   23.40    2.50
   7  -2   1   14.90    2.80
  -7  -2  -1   18.30    2.30
  -7  -2  -1   15.70    2.30
  -7   2   1   17.10    1.40
   7  -3  -1   78.79    3.20
   7  -3  -1   83.19    4.60
  -7  -3   1   92.59    4.30
   7   3   1   75.79    4.40
   7   3   1   89.19    4.00
  -7   3  -1   75.49    4.40
  -7   3  -1   83.49    3.10
  -7  -3   1   85.89    3.70
   7  -3   1   78.39    4.60
  -7   3   1   90.29    4.60
  -7   3   1   88.39    3.50
   7  -3   1   84.49    2.90
  -7  -3  -1   86.69    4.50
   7   3  -1   74.89    4.50
   7   4   1  248.18    8.70
  -7   4  -1  223.18    8.70
   7   4   1  245.28    8.40
  -7   4  -1  237.78    7.40
   7  -4  -1  234.88    8.70
  -7  -4   1  239.38    8.20
  -7   4   1  233.38    7.70
   7  -4   1  250.57    8.80
   7   4  -1  245.68    8.80
   7   4  -1  238.68    8.30
  -7   4   1  238.38    8.80
  -7  -4  -1  253.37    8.40
  -7   5  -1   18.90    3.30
   7   5   1   19.80    3.10
   7   5   1   13.30    2.80
  -7   5  -1   21.10    2.30
  -7  -5   1   20.90    2.90
   7  -5  -1   15.20    3.10
   7  -5   1   22.30    3.30
  -7   5   1   22.10    3.30
   7   5  -1   28.00    3.30
  -7  -5  -1   23.00    3.10
  -7   5   1   16.70    2.40
   7   6   1  403.86   13.50
  -7  -6   1  416.96   13.10
  -7   6  -1  382.26   14.40
   7  -6  -1  426.66   13.50
  -7   6  -1  406.96   12.50
   7   6  -1  397.16   13.50
  -7   6   1  387.76   14.50
  -7  -6  -1  400.86   13.30
   7  -6   1  408.86   13.30
  -7   6   1  412.76   12.70
  -7   7  -1  185.38    7.50
   7   7   1  200.78    8.30
  -7  -7   1  189.58    8.00
  -7   7  -1  186.08    8.60
   7  -7  -1  198.78    8.10
  -7   7   1  195.58    8.60
   7  -7   1  191.88    8.20
  -7   7   1  183.68    7.70
  -7  -7  -1  195.88    8.00
   7   7  -1  177.68    8.10
  -7   8  -1   88.49    6.50
  -7  -8   1   98.49    6.10
   7   8   1  112.09    6.70
  -7   8  -1  104.69    6.40
   7  -8  -1  103.69    6.40
   7   8  -1   95.09    6.60
  -7  -8  -1  122.99    6.60
  -7   8   1  110.59    6.50
   7  -8   1  103.69    6.50
  -7   8   1   94.29    6.60
   7   9   1   39.80    5.50
  -7   9  -1   46.40    5.70
  -7   9  -1   56.99    5.30
  -7  -9   1   43.60    5.20
  -7  -9  -1   50.69    5.20
   7  -9   1   54.09    5.20
  -7   9   1   49.90    5.90
   7   9  -1   43.10    5.40
  -7   9   1   57.09    5.30
   7  10   1    2.00    5.20
  -7 -10   1    0.50    4.80
  -7  10  -1   -0.40    5.10
  -7  10   1    1.40    4.60
  -7  10   1   -3.40    5.00
   7  10  -1    0.70    4.60
  -7 -10  -1    3.30    5.00
   7 -11  -1  210.08   13.00
  -7 -11   1  173.18   10.80
   7  11   1  215.08   11.10
   7  11  -1  185.38   10.80
  -7 -11  -1  220.58   11.40
   7 -11   1  198.98   12.80
   7 -12  -1   50.99    9.60
   7  12   1   37.40    7.40
  -7 -12  -1   58.49    7.30
   7  12  -1   57.39    7.80
   7 -12   1   44.20    9.30
   7 -13  -1   22.80   10.00
   7  13   1   38.00    8.30
   7 -13   1   22.40   10.30
  -7 -13  -1   37.50    8.80
   7  13  -1   36.70    9.10
   7 -14  -1    7.30   12.80
   7  14   1   11.00    9.10
   7  14  -1   11.30    9.00
   7 -14   1    8.60   12.90
   7 -15  -1   19.00   15.00
   7  15   1   14.50   11.70
   7  15  -1   17.10   10.80
   7 -15   1   18.30   14.00
  -8   0  -1    0.70    0.90
  -8   0   1    1.40    2.10
  -8   0  -1   -1.80    1.90
   8   0   1    3.20    2.40
  -8   0   1    1.30    1.20
   8   0  -1    2.80    2.40
   8  -1  -1 1186.18   34.30
  -8   1  -1 1199.78   33.70
   8   1   1 1180.88   34.20
  -8   1  -1 1268.17   32.40
  -8  -1   1 1187.48   33.50
  -8  -1   1 1197.98   32.70
   8   1  -1 1174.48   34.20
  -8   1   1 1165.48   33.60
  -8  -1  -1 1158.98   33.50
   8  -1   1 1107.79   34.10
  -8  -1  -1 1175.38   32.60
  -8   1   1 1172.18   32.60
  -8  -2   1  476.55   14.50
  -8   2  -1  472.95   14.90
   8   2   1  455.95   15.20
   8  -2  -1  477.25   15.30
  -8  -2   1  487.25   13.90
  -8  -2  -1  466.25   14.80
  -8   2   1  474.85   15.00
  -8   2   1  486.75   13.60
  -8  -2  -1  482.65   13.80
   8   2  -1  489.55   15.40
   8  -2   1  498.75   15.40
  -8  -3   1  503.25   15.00
  -8   3  -1  518.85   16.00
  -8  -3   1  504.75   15.40
   8   3   1  518.25   16.10
   8  -3  -1  522.85   16.20
   8  -3   1  518.55   16.40
  -8   3   1  528.35   16.00
  -8   3   1  515.85   14.70
  -8  -3  -1  503.85   15.60
   8   3  -1  494.45   16.20
  -8  -3  -1  495.45   15.00
  -8  -4   1    5.10    2.50
  -8  -4   1    3.40    2.10
   8   4   1    5.40    2.40
   8   4   1    3.00    2.70
  -8   4  -1    5.80    2.80
   8  -4  -1    4.10    3.10
   8   4  -1    3.70    2.70
  -8   4   1    5.00    1.90
  -8   4   1    4.90    2.80
   8  -4   1    8.20    3.00
  -8  -4  -1    5.00    2.70
   8   5   1  123.69    6.10
   8  -5  -1  122.29    6.20
  -8  -5   1  131.69    6.10
   8   5   1  118.59    6.50
  -8   5   1  121.99    5.30
   8  -5   1  111.69    6.60
  -8   5   1  127.59    7.20
  -8  -5  -1  125.49    6.20
   8   5  -1  124.19    6.30
  -8  -6   1 1169.28   33.80
   8   6   1 1186.28   34.20
   8  -6  -1 1168.38   34.30
  -8   6  -1 1169.78   34.60
  -8   6   1 1188.28   33.30
   8   6  -1 1147.99   34.10
  -8  -6  -1 1147.49   33.90
  -8   6   1 1172.28   34.60
   8  -6   1 1209.28   34.40
   8  -7  -1  112.69    7.00
   8   7   1  107.19    6.90
  -8   7  -1  111.99    7.10
  -8  -7   1  127.39    6.60
   8   7  -1  114.49    7.80
   8  -7   1  132.49    7.30
  -8   7   1  123.29    7.30
  -8  -7  -1  110.19    6.30
  -8   7   1  107.39    8.10
   8  -8  -1   23.70    4.70
   8   8   1   15.10    4.60
  -8   8  -1   23.60    5.00
  -8  -8   1   22.60    4.40
   8   8  -1   14.10    4.20
  -8   8   1   15.60    4.60
  -8  -8  -1   18.00    4.00
  -8   9  -1  141.49    9.00
   8   9   1  132.19    8.90
  -8  -9   1  140.09    7.60
   8  -9   1  139.59    8.40
   8   9  -1  149.69    9.20
  -8  -9  -1  121.69    7.60
  -8   9   1  110.19    8.10
  -8 -10   1  353.66   13.60
  -8  10  -1  350.96   14.40
   8  10   1  338.17   14.00
   8  10  -1  346.97   14.60
  -8  10   1  338.97   14.30
  -8 -10  -1  324.07   13.70
   8 -11  -1  200.68   13.80
  -8  11  -1  206.18   12.00
   8  11   1  220.68   11.70
  -8 -11  -1  201.18   11.70
   8  11  -1  210.68   11.60
   8 -12  -1   64.89   10.70
   8  12   1   60.49    8.40
   8  12  -1   53.39    8.70
   8 -12   1   50.39   11.20
   8 -13  -1  125.49   13.60
   8  13   1  119.99   11.00
   8 -13   1  100.99   13.00
   8  13  -1  122.39   11.10
   8 -14  -1   53.99   16.60
   8  14   1   57.49   10.80
   8 -14   1   56.19   14.90
   8  14  -1   59.79   10.80
   8 -15  -1   38.70   16.80
   8  15   1   21.50   12.80
   8 -15   1   21.50   14.90
   8  15  -1   12.50   11.70
  -9   0   1   -1.30    1.40
   9   0  -1    0.10    2.70
   9   0   1   -1.70    2.70
  -9   0   1   -0.50    2.30
  -9   0  -1    0.50    2.30
   9  -1  -1   25.20    3.90
   9   1   1   28.70    3.70
  -9   1  -1   37.50    3.70
  -9  -1   1   34.70    3.20
  -9  -1   1   32.80    2.20
   9   1  -1   33.80    3.70
   9  -1   1   37.60    4.10
  -9   1   1   31.10    1.90
  -9   1   1   33.60    3.50
  -9  -1  -1   31.50    1.90
  -9  -1  -1   37.20    3.30
   9  -2  -1   71.89    5.00
  -9  -2   1   73.19    4.30
  -9  -2   1   66.79    3.40
   9   2   1   61.49    4.80
  -9   2  -1   65.49    4.50
   9   2  -1   70.99    5.10
   9  -2   1   67.09    4.80
  -9  -2  -1   63.69    4.10
  -9  -2  -1   65.69    3.70
  -9   2   1   60.59    4.40
   9  -3  -1  522.95   16.80
   9   3   1  497.45   16.80
  -9  -3   1  521.95   15.20
  -9   3  -1  532.45   16.50
  -9  -3   1  514.45   15.90
  -9   3   1  533.25   16.50
  -9  -3  -1  519.65   15.20
  -9  -3  -1  523.05   16.10
   9  -3   1  520.45   16.80
   9   3  -1  477.45   16.60
   9   4   1  211.88    9.00
  -9   4  -1  210.58    8.70
  -9  -4   1  200.58    7.80
  -9  -4   1  196.18    7.40
   9  -4  -1  198.58    9.00
  -9   4   1  191.78    9.70
   9  -4   1  245.68    9.40
  -9  -4  -1  223.38    7.50
  -9  -4  -1  215.28    8.10
   9   4  -1  191.28    8.60
  -9  -5   1   28.90    3.40
   9   5   1   31.20    3.90
   9   5   1   30.30    4.40
  -9   5  -1   24.60    4.00
  -9  -5   1   24.80    3.20
   9  -5  -1   30.10    4.10
   9  -5   1   30.50    5.10
  -9  -5  -1   26.30    3.80
  -9   5   1   24.30    4.10
   9  -6  -1  124.99    8.20
  -9   6  -1  113.99    7.30
   9   6   1  130.79    7.00
  -9  -6   1  133.89    6.80
  -9   6   1  113.09    7.30
  -9  -6  -1  123.89    6.60
   9  -6   1  116.79    7.50
   9   6  -1  126.29    7.10
  -9   7  -1  147.89    8.60
   9  -7  -1  131.09    7.50
  -9  -7   1  131.39    6.90
   9   7   1  142.19    7.50
   9  -7   1  155.08    7.90
  -9  -7  -1  130.29    7.80
  -9   7   1  134.29    8.10
   9   7  -1  129.99    7.50
  -9  -8   1    0.00    4.20
   9  -8  -1   -4.00    4.60
   9   8   1   -5.90    4.60
  -9   8  -1    0.30    5.20
  -9   8   1   -0.40    4.60
   9   8  -1    3.60    4.70
  -9  -8  -1    2.10    4.30
   9  -8   1    0.40    4.70
  -9   9  -1    0.80    5.20
  -9  -9   1   -1.40    4.70
   9   9   1    1.20    4.80
  -9   9   1   -6.00    5.70
  -9  -9  -1    0.60    4.40
   9  -9   1   -0.80    5.10
   9   9  -1    0.80    5.40
   9  10   1    8.80    5.70
  -9 -10   1    3.70    5.60
   9  10  -1    9.40    5.80
  -9 -10  -1   12.80    5.90
  -9  11  -1  306.47   14.70
   9 -11  -1  248.88   16.30
   9  11   1  293.47   19.60
   9  11  -1  314.77   15.10
  -9 -11  -1  295.77   13.10
   9  12   1    1.00    7.40
   9 -12  -1   -0.30   10.90
   9 -12   1    2.70   10.20
   9  12  -1    0.50    7.50
   9  13   1   53.69   10.80
   9 -13  -1   65.69   13.90
   9  13  -1   49.90   11.00
   9 -13   1   51.79   13.70
   9  14   1   18.10   17.40
   9 -14  -1    7.80   13.50
   9  14  -1   15.30   14.30
   9 -14   1   -4.00   13.20
 -10   0  -1    2.90    3.00
  10   0  -1    3.70    3.30
 -10   0   1    2.20    2.70
  10   0   1    3.50    3.30
  10  -1  -1    6.90    3.30
 -10  -1   1    8.40    3.10
  10   1   1    3.90    3.40
 -10   1   1    5.50    3.20
  10  -1   1    5.60    3.30
  10   1  -1   12.30    3.60
 -10  -1  -1    6.10    2.80
  10   2   1   33.30    4.30
 -10  -2   1   20.50    3.20
 -10  -2   1   28.00    2.40
 -10   2  -1   23.10    3.60
  10  -2  -1   25.00    4.20
  10   2  -1   21.60    4.00
  10  -2   1   26.20    4.20
 -10  -2  -1   16.80    3.20
  10   3   1  220.78    9.60
 -10  -3   1  203.68    8.00
 -10  -3   1  199.78    7.20
 -10   3  -1  193.58    8.70
  10  -3  -1  206.58    9.50
  10  -3   1  224.58    9.70
 -10   3   1  200.68    8.70
  10   3  -1  213.28    9.60
  10  -4  -1  204.18    9.90
 -10  -4   1  238.38    9.00
  10   4   1  232.58    9.70
 -10  -4   1  229.58    7.90
 -10   4  -1  211.58    9.50
 -10   4   1  231.48    9.60
 -10  -4  -1  241.08    9.20
  10  -4   1  209.18   10.00
  10   4  -1  222.38   10.10
 -10  -4  -1  220.98    8.00
  10   5   1   27.50    4.90
 -10  -5   1   42.60    3.70
  10  -5  -1   31.70    5.10
 -10   5  -1   43.70    5.10
 -10  -5  -1   31.90    3.70
  10   5  -1   35.90    4.90
 -10  -5  -1   43.30    4.70
 -10   5   1   34.20    5.20
  10  -5   1   37.20    4.90
  10  -6  -1   17.10    4.50
  10   6   1   12.40    4.20
 -10  -6   1   17.30    5.40
 -10  -6   1    9.20    3.90
 -10   6  -1   16.00    4.70
 -10   6   1   22.50    5.30
 -10  -6  -1   14.40    4.20
  10  -6   1   17.70    4.60
 -10   7  -1   73.59    6.80
  10   7   1   79.19    6.10
 -10  -7   1   64.49    5.40
  10  -7  -1   67.09    6.50
 -10  -7   1   84.99    5.80
 -10   7   1   72.39    6.80
  10  -7   1   68.79    6.40
 -10  -7  -1   59.49    5.80
 -10  -8   1   26.70    5.30
 -10   8  -1   33.50    6.10
  10   8   1   36.90    5.90
  10  -8  -1   34.90    6.10
 -10   8   1   20.30    6.30
  10  -8   1   33.50    6.10
 -10  -8  -1   36.90    5.30
  10   9   1    8.40    6.00
 -10   9  -1   13.40    6.70
 -10  -9   1   10.50    5.30
  10  -9   1   16.50    6.20
  10   9  -1   15.80    5.70
 -10   9   1    4.70    7.20
 -10  -9  -1   11.10    5.70
  10  10   1   38.70    7.40
 -10  10  -1   32.00    7.20
 -10  10   1   32.40    7.40
  10  10  -1   38.90    7.10
 -10 -10  -1   37.70    6.90
  10  11   1   45.70    8.80
 -10  11  -1   55.69    9.00
 -10  11   1   50.69    8.80
  10  11  -1   57.29    8.50
  10 -12  -1   56.99   13.30
  10  12   1   67.09   10.50
  10  12  -1   64.29   10.60
  10 -12   1   61.69   12.30
  10  13   1   16.00   10.00
  10  13  -1   18.10   11.10
  10 -14  -1   25.00   15.10
  10  14   1   18.50   13.20
 -10 -14   1   19.20   10.80
  10 -14   1   -0.40   14.70
 -11   0   1   -1.90    3.40
  11   0   1   -2.20    3.60
  11   0  -1    3.80    3.60
 -11   0  -1   -4.00    3.00
  11  -1  -1  258.47   10.60
 -11   1  -1  254.57    9.80
  11   1   1  233.48   10.40
 -11  -1   1  230.78    9.60
 -11   1   1  243.98    9.70
 -11  -1  -1  261.97    9.60
  11  -1   1  250.27   10.50
  11   1  -1  222.08   10.40
  11   2   1   17.20    4.20
  11  -2  -1   23.50    4.50
 -11   2  -1   19.00    3.90
 -11  -2   1   23.20    4.00
  11  -2   1   21.40    4.40
 -11   2   1    4.60    4.00
  11   2  -1   14.70    4.40
 -11  -2  -1   15.00    3.80
 -11  -3   1   10.40    3.60
  11   3   1   15.20    4.70
  11  -3  -1    7.00    4.20
 -11   3  -1   12.60    4.00
  11   3  -1    7.00    4.30
  11  -3   1   14.40    4.50
 -11   3   1    4.80    4.00
 -11  -3  -1   10.80    3.50
  11  -4  -1  112.99    7.70
  11   4   1  120.59    7.60
 -11   4  -1  115.19    7.20
 -11  -4   1  104.59    6.20
  11  -4   1   97.79    7.10
 -11  -4  -1  105.29    6.40
 -11   4   1  117.29    7.20
  11   4  -1   99.79    7.10
 -11  -5   1    5.20    3.80
  11  -5  -1    7.70    5.00
  11   5   1    4.10    4.90
 -11   5  -1    3.70    4.50
 -11   5   1    2.20    4.60
  11  -5   1    2.40    4.50
 -11  -5  -1    5.50    3.80
  11  -6  -1  245.18   10.90
 -11  -6   1  248.68    9.70
 -11  -6   1  230.78   10.00
 -11   6  -1  232.48   11.10
 -11   6   1  216.48   11.00
  11  -6   1  227.78   10.80
 -11  -6  -1  213.98   10.30
 -11  -7   1  135.59    7.60
 -11   7  -1  110.89    8.90
  11  -7  -1  123.99    8.60
 -11  -7   1  133.09    7.70
 -11  -7  -1  117.39    7.70
  11  -7   1  120.29    8.30
 -11   7   1  121.99    8.60
 -11  -8   1   46.50    5.40
  11  -8  -1   40.80    7.20
 -11  -8   1   42.70    6.00
 -11   8   1   37.40    7.60
  11  -8   1   50.19    6.90
 -11  -8  -1   43.30    6.30
 -11  -9   1   -5.20    5.50
 -11   9  -1   -0.50    6.50
 -11   9   1   -5.70    6.20
 -11  -9  -1    0.20    5.80
 -11 -10   1   -4.20    6.70
 -11  10  -1    4.30    7.50
 -11  10   1    1.90    7.30
 -11  11  -1   70.19   10.00
 -11 -11   1   59.69    8.60
 -11  11   1   57.19   10.40
 -11 -12   1   11.10    9.00
  11 -12  -1    7.90   12.10
 -11 -13   1    4.10   11.40
  11 -13  -1   -9.40   13.60
  11 -13   1  -15.40   13.90
  12   0   1    3.70    4.50
 -12   0  -1    3.50    3.80
 -12   0   1    2.90    3.70
  12   0  -1    4.40    4.90
 -12   1  -1   96.89    6.60
  12  -1  -1   99.29    7.50
 -12  -1   1  104.29    6.40
  12   1   1  113.99    7.60
 -12  -1  -1  124.19    7.10
  12  -1   1  110.79    7.70
 -12   1   1  105.39    6.90
  12   1  -1  107.89    7.50
  12   2   1  645.64   21.70
  12  -2  -1  625.74   21.30
 -12  -2   1  666.63   20.30
 -12   2  -1  624.24   20.60
 -12  -2  -1  638.34   20.20
  12   2  -1  638.14   21.40
  12  -2   1  626.14   21.40
 -12   2   1  649.34   20.90
  12   3   1   77.49    6.80
 -12   3  -1   73.79    6.30
 -12  -3   1   83.69    5.70
  12  -3  -1   61.39    6.50
 -12  -3  -1   68.69    5.50
  12  -3   1   84.59    7.40
 -12   3   1   69.29    6.60
  12   3  -1   69.79    6.70
 -12  -4   1   -1.60    4.10
  12  -4  -1    0.10    4.80
 -12   4  -1    0.60    4.60
  12   4   1   -1.50    4.70
  12   4  -1    2.30    5.40
 -12   4   1    1.40    4.70
 -12  -4  -1   -1.70    3.90
  12  -4   1    2.30    5.00
  12  -5  -1   51.49    6.80
  12   5   1   48.50    6.30
 -12   5  -1   42.80    6.70
 -12  -5   1   39.60    4.90
 -12  -5  -1   42.90    5.20
 -12   5   1   53.39    6.90
  12  -5   1   32.60    6.10
 -12  -6   1  730.53   22.50
  12  -6  -1  711.03   23.60
 -12   6  -1  721.93   23.80
 -12  -6  -1  705.13   22.50
 -12   6   1  716.53   23.70
  12  -6   1  654.73   23.80
 -12  -7   1   -4.20    5.30
  12  -7  -1    3.10    6.50
 -12  -7  -1    4.80    5.50
  12  -7   1    0.90    6.40
 -12   8  -1    8.80    7.40
  12  -8  -1    0.70    7.20
  12  -8   1   -1.10    7.10
 -12  -8  -1    0.00    6.20
 -12   8   1   -2.80    6.40
 -12   9  -1    4.20    8.20
 -12   9   1    2.40    7.90
 -12  10  -1  214.98   13.70
 -12  10   1  223.28   13.80
 -12  11  -1  130.69   12.40
 -12  11   1  111.19   11.90
  12 -12  -1   39.70   15.60
 -12  12  -1   19.70   12.30
  13   0  -1    5.60    5.80
 -13   0  -1    0.20    4.30
  13   0   1   -1.20    5.10
 -13   0   1   -1.30    4.60
 -13  -1   1  282.47   11.40
 -13   1  -1  266.57   11.60
  13  -1  -1  289.07   12.80
  13   1   1  258.77   12.50
  13   1  -1  270.17   12.60
 -13   1   1  275.47   12.20
  13  -1   1  286.47   12.70
 -13  -1  -1  289.97   11.50
  13   2   1    2.80    5.90
 -13  -2   1    6.90    4.90
  13  -2  -1    9.90    5.30
 -13   2  -1    7.50    5.40
 -13   2   1   11.60    5.00
  13   2  -1    8.30    5.40
  13  -2   1   -1.80    5.20
 -13  -2  -1    4.30    4.40
 -13   3  -1  173.38    9.70
  13   3   1  154.38    9.90
 -13  -3   1  178.58    9.30
  13  -3  -1  153.08   10.10
 -13  -3  -1  156.28    9.50
 -13   3   1  157.18    9.50
  13  -3   1  161.78   10.10
  13   3  -1  148.49   10.00
  13  -4  -1   50.49    7.00
 -13  -4   1   51.39    6.10
 -13   4  -1   59.79    6.80
  13   4   1   60.59    7.70
  13  -4   1   27.10    6.40
  13   4  -1   50.89    7.10
 -13   4   1   63.99    6.90
 -13  -4  -1   48.70    6.10
  13  -5  -1    2.20    5.90
  13   5   1   -3.60    6.40
 -13  -5   1    6.60    5.20
 -13   5  -1    4.70    7.10
  13  -5   1    8.90    6.70
 -13   5   1   -7.90    5.70
 -13  -5  -1    0.60    4.80
 -13   6  -1  127.49   10.10
 -13  -6   1  137.69    8.70
  13  -6  -1  128.99    9.60
 -13  -6  -1  110.89    7.90
  13  -6   1  126.89    9.60
 -13   6   1  109.99    9.20
 -13   7  -1   24.90    8.20
 -13  -7  -1   16.20    6.50
 -13   7   1   22.40    7.40
  13  -7   1   20.20    8.00
 -13   8  -1   -1.00    8.30
  13  -8  -1    0.60    8.40
  13  -8   1    4.90    8.30
 -13   8   1    6.40    8.40
 -13   9  -1   10.00    8.40
 -13   9   1   12.90    8.50
 -13  10  -1   25.70   10.10
 -13  10   1   15.60   10.50
 -13  11  -1   -0.10   11.40
 -13  11   1   -2.90   10.40
  14   0   1    4.70    6.20
 -14   0  -1   -4.60    4.90
  14   0  -1    2.70    6.00
 -14   0   1    0.70    5.10
 -14   1  -1  108.09    8.20
 -14  -1   1   90.29    7.60
  14  -1  -1   86.69    8.80
  14   1   1   81.89    8.90
 -14  -1  -1   85.69    7.10
  14   1  -1   88.09    8.50
 -14   1   1   92.19    8.00
  14  -1   1   79.89    9.60
 -14   2  -1   12.60    6.40
  14  -2  -1   16.20   11.30
  14   2   1   16.40    7.40
 -14  -2   1   15.90    5.30
 -14  -2  -1   15.70    5.50
 -14   2   1   16.30    6.40
  14   2  -1   15.90   10.60
  14   3   1   10.90   10.80
 -14  -3   1   19.10    5.40
  14  -3  -1    5.40    7.60
 -14  -3  -1   22.70    5.60
  14   3  -1   17.30   10.80
  14  -3   1   21.00    6.90
 -14   3   1   14.40    6.30
 -14   4  -1    1.30    6.40
 -14  -4   1    9.60    6.00
  14   4   1    7.10    8.10
  14  -4  -1    2.00    6.50
 -14  -4  -1    8.00    6.10
  14   4  -1    3.90    6.80
 -14   4   1    7.90    6.40
  14  -4   1    8.80    6.70
  14   5   1   82.99    9.40
 -14   5  -1   49.80    8.10
 -14  -5   1   55.09   11.50
  14  -5  -1   64.09    8.40
 -14  -5  -1   72.79    7.70
  14  -5   1   70.59    8.60
 -14   5   1   73.79    9.10
 -14   6  -1    5.60    8.10
  14  -6  -1    0.50    7.20
  14  -6   1   10.50    8.30
 -14  -6  -1   10.10    7.20
 -14   6   1   -0.50    7.30
 -14   7  -1    8.60    9.00
  14  -7  -1   22.70    9.20
  14  -7   1   26.40    8.40
 -14   7   1   12.40    9.00
  14  -8  -1    7.00   13.40
 -14   8  -1    7.60    8.80
  14  -8   1    7.40    9.60
 -14   8   1    4.50    8.70
 -14   9  -1   56.39   11.80
 -14   9   1   53.39   10.30
 -14  10  -1   32.60   11.40
 -14  10   1   36.10   12.50
 -15   0  -1   -2.70    6.50
  15   0   1   -7.00    7.70
  15   0  -1  -14.00    6.60
 -15   1  -1   -1.20    6.10
  15  -1  -1    2.50    7.20
  15   1   1    8.80    7.30
 -15   1   1    1.50    6.30
  15  -1   1   11.10    7.80
 -15  -1  -1    2.00    6.40
  15   1  -1    5.10    7.10
  15  -2  -1   53.49    8.50
  15   2   1   54.99    8.60
 -15   2  -1   51.49    8.20
  15   2  -1   56.99    8.70
 -15  -2  -1   52.59    7.10
  15  -2   1   31.70    8.10
 -15   2   1   63.69    8.10
  15   3   1   14.00    8.60
 -15   3  -1   19.70    7.90
  15  -3  -1   17.70    7.90
 -15  -3  -1    8.50    7.00
  15  -3   1   17.00    7.70
  15   3  -1   22.90    8.70
 -15   3   1   22.00    8.10
  15  -4  -1    0.50    7.60
  15   4   1    0.30    8.60
 -15   4  -1    0.80    7.20
  15  -4   1    2.50    7.70
 -15   4   1    9.90    8.20
 -15  -4  -1    2.50    6.90
  15   5   1  126.89   11.20
  15  -5  -1  113.69   11.10
 -15   5  -1  134.79   11.70
 -15   5   1  125.39   10.70
  15  -5   1  107.89   10.70
 -15  -5  -1  123.99    9.90
 -15   6  -1   24.70    9.10
  15  -6  -1   17.00    9.20
 -15   6   1   17.60    9.40
  15  -6   1   10.10    8.80
  15  -7  -1  -16.50   10.30
 -15   7  -1    9.60   10.20
 -15   7   1   10.20   10.20
  15  -7   1   -9.30   10.10
  15  -8   1   -3.70   11.00
 -15   9  -1   -0.40   11.00
 -15   9   1    4.30   10.60
 -16   0  -1   -1.90    7.80
  16   0   1   -0.60    8.20
 -16   0   1    1.00    8.00
  16   0  -1   -1.50    8.10
  16   1   1   -1.90    9.00
 -16   1  -1    2.00    8.20
  16  -1  -1   -5.10    8.80
 -16  -1   1    0.90    7.10
  16   1  -1   -0.90    9.10
  16  -1   1    1.10    9.10
 -16   1   1    4.40    8.00
 -16  -1  -1   -3.60    6.80
  16   2   1  134.89   11.90
 -16   2  -1  155.18   11.80
  16  -2  -1  135.69   12.50
 -16  -2   1  156.78   11.00
 -16  -2  -1  132.29   10.60
  16  -2   1  131.99   11.80
  16   2  -1  136.29   12.00
 -16   2   1  163.38   11.30
  16   3   1   21.20   10.20
 -16   3  -1   24.50    9.40
  16  -3  -1   17.20    9.10
  16  -3   1   26.00   10.10
 -16   3   1   11.00    8.40
  16   3  -1   30.30    9.40
 -16  -3  -1   24.40    8.30
  16   4   1   60.79   11.10
  16  -4  -1   46.90   11.00
 -16   4  -1   40.50   10.40
 -16   4   1   65.39   10.10
 -16  -4  -1   55.69    8.60
  16  -4   1   66.69   10.40
  16  -5  -1   45.80   10.60
 -16   5  -1   39.80   10.90
  16  -5   1   58.19   11.60
 -16   5   1   42.50   10.10
  16  -6  -1   40.10   11.10
 -16   6  -1   31.60   11.50
  16  -6   1   27.30   11.70
 -16   6   1   41.70   10.60
 -16   7  -1   -1.20   10.60
  16  -7  -1    4.70   14.50
 -16   7   1    8.00   10.70
 -16   8  -1    7.50   11.70
 -16   8   1    7.00   11.60
 -17   0  -1    1.90    8.50
  17   0   1   -5.30    9.50
  17   0  -1   -0.70   10.50
 -17   0   1   -3.30    9.60
  17   1   1    0.80    9.90
 -17   1  -1   -6.70    9.50
  17  -1  -1    0.90    9.60
  17   1  -1   -6.70   10.40
 -17  -1  -1   -0.10    9.40
  17  -1   1   -2.90   10.60
 -17   1   1   15.60   10.00
  17   2   1   18.20   11.40
  17  -2  -1   10.90   10.10
 -17   2  -1   23.80   10.30
 -17   2   1    9.60   10.50
  17  -2   1   14.20   10.20
  17   2  -1   18.50   10.30
 -17  -2  -1   13.30    9.50
  17  -3  -1   -4.80   13.80
 -17   3  -1   -2.90   10.60
  17   3   1   -4.50   11.20
 -17   3   1   -3.50    9.60
  17  -3   1   18.20   18.80
  17  -4  -1   51.19   19.00
 -17   4   1   23.10   13.00
  17  -4   1   51.49   14.80
 -17   5  -1   -1.60   10.80
  17  -5  -1    7.80   11.30
  17  -5   1   -1.50   11.30
 -17   5   1   -9.40   10.70
 -17   6  -1    2.60   11.50
  17  -6  -1    6.70   12.00
  17  -6   1   10.40   12.40
 -17   6   1   11.60   11.60
  18   0   1   -5.10   11.30
  18   0  -1   -2.80   11.40
 -18   0  -1   -1.30   10.20
  18  -1  -1   22.70   12.00
 -18   1  -1   13.60   11.00
  18   1   1   15.50   11.90
  18  -1   1   20.90   13.00
  18   1  -1   10.20   11.90
 -18   2  -1   -9.80   12.10
  18   2   1   -4.30   11.80
  18  -2  -1    0.80   11.90
 -18   2   1    2.70   12.20
  18  -2   1   -4.80   12.90
 -18   3  -1   89.29   14.40
  18  -3  -1   88.39   15.20
  18   3   1   86.79   14.20
  18  -3   1   98.59   14.30
 -18   3   1  102.19   13.60
   0   0  -2  412.46   11.40
   0   0  -2  417.26   11.30
   0   0   2  409.26   11.30
   0   1  -2    2.60    0.40
   0  -1  -2    1.30    0.40
   0  -1   2    1.20    0.40
   0  -1   2    2.20    0.30
   0   1   2    1.40    0.60
   0  -2   2 3994.10  109.79
   0  -2  -2 4095.39  109.79
   0   2  -2 4128.69  109.79
   0  -2  -2 4021.70  109.89
   0  -2   2 4013.60  109.59
   0   2  -2 4038.70  109.59
   0   2   2 3959.00  109.89
   0   3  -2   -0.70    0.80
   0  -3   2    6.90    1.10
   0   3   2    1.60    1.40
   0  -3  -2    0.60    1.00
   0  -3  -2   -0.10    1.20
   0  -3   2    0.10    1.00
   0  -3   2   -0.90    1.00
   0   3   2    1.20    0.90
   0  -4  -2 4776.12  133.59
   0  -4  -2 5016.20  134.49
   0   4   2 4917.41  134.69
   0  -4   2 5025.00  134.59
   0   4  -2 4952.50  134.49
   0  -4   2 4943.31  134.49
   0  -4   2 4897.81  134.49
   0  -4  -2 4971.10  135.29
   0   4   2 4882.71  134.69
   0  -5   2   -0.40    2.20
   0   5   2    0.80    1.50
   0   5  -2    2.30    1.40
   0  -5   2    0.60    1.90
   0  -5  -2    0.90    0.50
   0  -5  -2   -1.00    1.80
   0  -6  -2   36.50    3.40
   0  -6   2   31.30    3.10
   0   6   2   35.00    2.90
   0   6  -2   42.50    3.10
   0  -6  -2   39.60    1.60
   0  -7  -2    1.20    2.70
   0   7   2    2.40    2.30
   0  -7   2   -2.30    2.50
   0  -7  -2    1.80    0.80
   0   7  -2   -0.40    2.10
   0   8   2  264.37    9.60
   0  -8   2  250.87   10.10
   0   8  -2  270.57    9.50
   0  -8  -2  230.78    9.90
   0  -9  -2    3.00    4.40
   0   9   2    1.40    3.80
   0  -9   2   -1.80    3.50
   0   9  -2    1.70    3.60
   0  10  -2   50.89    5.30
   0  10   2   41.00    5.00
   0 -10  -2   50.99    6.20
   0 -10   2   44.50    5.80
   0  11  -2    0.30    4.20
   0 -11   2    3.80    5.00
   0 -11  -2   -0.90    5.00
   0  11   2    1.60    4.20
   0 -12   2  425.66   17.00
   0  12   2  425.86   15.90
   0  12  -2  407.26   15.70
   0 -12  -2  386.46   17.10
   0  13  -2    0.30    6.70
   0  13   2    0.30    9.40
   0 -13   2    2.60    7.60
   0 -13  -2    2.80    7.70
   0 -14   2    3.10    8.80
   0 -14  -2   -0.40    8.80
   0  14   2    0.70    7.60
   0  14  -2    5.30    7.20
   0 -15   2    0.30   10.20
   0 -15  -2   -4.10   10.60
   0  15  -2    0.20    9.10
   0  15   2   -8.30    8.20
   0 -16  -2   28.70   13.30
   0  16  -2   53.59   18.20
   1   0   2 1153.28   30.80
   1   0  -2 1157.38   30.90
   1   0  -2 1147.99   30.80
  -1   0  -2 1104.49   30.80
   1   0   2 1105.09   31.00
  -1   0   2 1135.29   30.80
   1   1   2 1363.06   36.50
   1  -1  -2 1382.06   36.50
  -1  -1   2 1346.67   36.60
   1  -1  -2 1323.07   36.40
  -1  -1   2 1336.67   36.50
   1  -1  -2 1310.97   36.40
  -1   1  -2 1342.67   36.40
  -1  -1   2 1332.17   36.30
   1   1   2 1280.97   36.60
  -1  -1  -2 1342.67   36.40
  -1  -1  -2 1348.67   36.40
  -1   1   2 1328.47   36.40
   1  -1   2 1313.37   36.40
  -1  -1  -2 1342.27   36.60
   1   1  -2 1325.27   36.30
  -1   1   2 1310.57   36.50
   1  -1   2 1355.76   36.40
   1   2   2 1004.20   28.30
  -1  -2   2 1023.90   28.10
   1  -2  -2 1032.60   28.00
  -1  -2   2 1081.19   28.40
  -1   2  -2 1032.70   28.20
   1  -2  -2 1014.90   28.20
   1  -2  -2 1035.80   28.30
   1   2   2 1028.20   28.50
  -1   2  -2 1032.30   28.20
  -1   2   2 1008.50   28.00
  -1   2   2 1049.40   28.30
  -1  -2  -2  994.30   28.40
   1  -2   2 1010.30   28.20
   1   2  -2  993.90   28.10
   1  -2   2 1028.00   28.20
  -1  -2  -2 1038.30   27.90
  -1  -2  -2 1012.40   28.30
  -1   2   2 1007.50   28.30
   1   2  -2 1031.90   28.40
  -1  -3   2 2470.45   66.89
  -1   3  -2 2454.35   66.89
   1  -3  -2 2503.45   66.89
   1  -3  -2 2445.66   67.19
  -1   3  -2 2449.16   66.89
   1  -3  -2 2463.75   66.49
   1   3   2 2443.26   66.99
   1   3   2 2385.96   67.49
  -1  -3  -2 2320.37   67.29
  -1  -3  -2 2496.65   67.19
   1  -3   2 2352.96   66.79
  -1  -3  -2 2430.96   66.39
  -1   3   2 2517.05   66.99
   1   3  -2 2499.85   67.09
   1  -3   2 2441.46   66.89
  -1  -4   2   60.99    3.30
   1  -4  -2   61.89    2.10
   1   4   2   61.49    3.80
  -1   4  -2   59.89    2.80
  -1   4  -2   59.49    2.80
   1  -4  -2   58.59    3.00
   1  -4  -2   58.09    3.40
  -1  -4   2   64.09    3.10
  -1  -4  -2   61.79    2.00
  -1  -4  -2   59.69    3.20
  -1  -4  -2   59.09    3.60
  -1   4   2   62.89    2.90
   1  -4   2   56.49    3.20
   1  -4   2   64.89    3.30
  -1  -5   2 2353.86   66.19
  -1   5  -2 2424.46   66.29
  -1   5  -2 2444.16   66.39
   1  -5  -2 2349.86   65.49
   1   5   2 2428.76   66.59
   1  -5  -2 2381.16   66.79
  -1   5   2 2505.45   66.59
  -1  -5  -2 2371.26   65.39
  -1  -5  -2 2399.66   66.69
   1   5  -2 2413.76   66.49
   1   6   2  273.17    9.10
  -1  -6   2  259.27    9.00
   1  -6  -2  264.87    7.70
   1  -6  -2  279.97    9.60
  -1   6  -2  275.77    9.10
  -1   6   2  276.27    9.10
   1   6  -2  260.27    9.00
  -1  -6  -2  274.27    9.50
   1  -6   2  256.67    9.30
  -1  -6  -2  262.87    7.60
  -1  -7   2 1838.12   51.89
   1  -7  -2 1863.81   52.39
   1  -7  -2 1803.92   50.39
  -1   7  -2 1834.82   51.79
   1   7   2 1906.21   52.09
  -1  -7  -2 1875.31   52.19
   1   7  -2 1817.72   51.89
  -1  -7  -2 1815.62   50.29
  -1   7   2 1849.31   51.99
   1  -7   2 1862.31   52.19
   1  -8  -2    4.00    3.40
  -1   8  -2    4.00    2.60
  -1  -8   2    7.50    3.10
   1   8   2    6.90    2.90
   1   8  -2    3.50    2.60
   1  -8   2    8.30    3.40
  -1   8   2    5.60    2.80
  -1  -8  -2    6.60    3.30
  -1  -9   2  254.97   10.30
   1   9   2  261.07   10.20
  -1   9  -2  261.87   10.00
  -1  -9  -2  261.87   10.60
  -1   9   2  276.87   13.80
   1  -9   2  261.97   10.70
   1   9  -2  240.78   10.40
   1 -10  -2   20.90    5.10
  -1 -10   2   17.70    5.70
   1  10   2   19.80    4.20
  -1  10  -2   25.70    4.30
   1  10  -2   20.50    4.20
  -1 -10  -2   25.20    5.30
   1 -10   2   19.90    4.90
  -1  10   2   21.60    4.60
  -1  11  -2    0.40    4.00
   1 -11  -2    0.40    5.10
   1  11   2    1.80    4.40
  -1 -11   2   11.30    5.00
  -1  11   2    5.00    4.40
   1 -11   2    1.80    5.60
   1  11  -2    3.70    4.20
  -1 -11  -2    8.30    5.10
   1 -12  -2   19.00    7.20
   1  12   2   18.20    5.50
  -1 -12   2   21.10    6.70
  -1  12  -2   20.00    5.40
   1  12  -2   16.20    5.50
   1 -12   2   27.70    7.20
  -1 -12  -2   36.20    6.60
  -1  12   2   16.20    5.50
   1  13   2  529.15   26.00
  -1 -13   2  526.75   20.40
  -1  13  -2  507.85   19.20
   1 -13  -2  536.65   21.40
  -1  13   2  550.14   20.70
   1 -13   2  505.95   21.00
  -1 -13  -2  530.45   20.70
  -1  14  -2    0.70    6.80
   1 -14  -2    2.40    8.40
   1  14   2    4.80    7.50
  -1 -14   2   -3.20    9.40
  -1 -14  -2    1.30    8.00
   1 -14   2    4.00    9.40
   1  14  -2    2.40    6.90
  -1  14   2    9.30    7.10
   1  15   2  134.49   12.00
  -1  15  -2  136.89   12.30
   1 -15  -2  139.99   13.80
   1  15  -2  119.89   11.30
   1 -15   2  120.79   13.30
  -1 -15  -2  135.99   13.10
  -1  15   2  128.59   11.40
  -1  16  -2    4.30   16.30
   1  16   2    5.50   10.60
   1 -16  -2   -2.30   13.30
   1  16  -2    2.50   13.80
  -1 -16  -2   13.20   12.30
  -2   0  -2  845.62   22.80
   2   0  -2  824.82   22.90
   2   0   2  804.62   22.50
  -2   0  -2  817.22   22.80
   2   0   2  817.62   22.90
  -2   0  -2  824.42   22.40
  -2   0   2  864.71   22.90
   2   0   2  823.92   22.80
   2   0  -2  808.72   22.60
  -2   0   2  837.22   22.60
  -2   0   2  812.72   22.60
  -2  -1   2 2440.46   66.89
  -2   1  -2 2452.25   66.79
   2  -1  -2 2346.97   66.69
   2   1   2 2469.65   66.79
  -2  -1   2 2439.36   66.59
  -2  -1   2 2429.16   66.79
   2   1   2 2356.26   66.89
  -2  -1   2 2510.25   66.99
   2  -1  -2 2433.96   66.79
   2  -1  -2 2534.35   66.89
   2   1   2 2493.35   66.69
  -2   1   2 2448.26   66.69
  -2  -1  -2 2481.25   66.89
   2   1  -2 2387.76   66.59
  -2   1   2 2460.75   66.79
   2  -1   2 2437.26   66.49
  -2   1   2 2419.36   66.89
   2  -1   2 2560.74   66.99
  -2  -1  -2 2546.65   66.79
   2  -1   2 2390.56   66.79
  -2  -2   2    0.70    0.80
   2  -2  -2    1.10    0.60
  -2   2  -2    0.80    0.60
   2   2   2    0.70    0.80
   2   2   2    2.50    0.70
   2  -2  -2    5.60    1.10
  -2   2  -2    2.10    0.80
  -2  -2   2    0.80    0.90
  -2  -2   2    1.10    0.70
   2  -2  -2    0.70    0.70
   2   2   2    1.00    1.10
   2  -2   2    0.60    0.60
  -2   2   2    1.50    0.70
   2  -2   2    2.10    0.80
  -2  -2  -2    0.70    0.80
  -2   2   2    2.60    0.90
   2   2  -2    4.50    0.90
   2   2  -2    2.00    0.80
  -2   2   2    0.50    0.70
   2  -2   2    3.20    1.00
  -2  -2  -2    1.30    0.70
  -2  -2  -2    2.20    0.90
   2   3   2  120.79    3.80
  -2  -3   2  119.69    4.10
   2   3   2  116.49    4.30
   2  -3  -2  126.49    3.90
  -2  -3   2  135.09    4.50
   2  -3  -2  125.69    4.50
   2  -3  -2  115.59    4.10
  -2   3  -2  125.39    4.10
   2   3   2  114.19    4.70
  -2   3  -2  128.49    4.30
  -2   3   2  129.29    4.40
  -2  -3  -2  123.59    4.50
   2  -3   2  123.39    4.10
   2   3  -2  117.89    4.30
  -2   3   2  116.29    4.10
  -2   3   2  124.19    3.90
  -2  -3  -2  117.89    3.80
  -2  -3  -2  124.19    4.40
   2  -3   2  120.99    4.30
   2   4   2 1937.91   54.19
   2   4   2 1913.21   53.99
   2  -4  -2 1937.11   53.29
   2  -4  -2 1963.60   53.69
  -2  -4   2 1991.60   53.69
  -2   4  -2 1922.41   53.69
   2  -4   2 1946.71   53.79
   2  -4   2 1927.71   53.69
   2   4  -2 1999.40   53.99
  -2  -4  -2 1997.20   54.09
  -2  -4  -2 1926.31   53.19
  -2  -4  -2 1952.60   53.89
  -2   4   2 1905.61   53.89
  -2   4   2 1979.00   53.79
   2  -5  -2  603.54   18.00
  -2   5  -2  601.44   17.30
  -2   5  -2  598.64   17.50
   2   5   2  594.84   17.60
   2  -5  -2  596.04   16.70
  -2  -5  -2  576.34   16.60
  -2   5   2  596.84   17.50
  -2  -5  -2  616.94   17.80
   2   5  -2  584.84   17.50
   2   5  -2  568.34   17.60
   2  -6  -2  246.18    7.50
  -2   6  -2  256.47    8.50
  -2   6  -2  238.58    8.30
  -2  -6   2  255.77    8.70
   2  -6  -2  255.77    9.20
   2   6   2  256.57    8.70
  -2   6   2  258.67    8.60
  -2  -6  -2  254.87    8.80
  -2  -6  -2  248.68    7.40
   2   6  -2  228.48    8.50
   2  -7  -2   59.69    4.80
  -2   7  -2   60.79    4.00
   2  -7  -2   66.59    2.90
   2   7   2   65.89    4.30
  -2  -7   2   53.29    4.20
   2  -7   2   59.29    4.60
  -2   7   2   54.09    3.90
   2   7  -2   67.59    4.30
  -2  -7  -2   57.69    4.30
   2  -7   2   71.69    3.40
   2  -8  -2 1095.59   32.10
   2  -8  -2 1096.99   33.50
  -2   8  -2 1154.68   32.90
  -2  -8   2 1163.58   33.00
   2   8   2 1125.49   33.10
  -2   8   2 1145.29   33.00
   2   8  -2 1085.89   33.00
  -2  -8  -2 1117.99   33.10
   2  -8   2 1161.28   31.90
   2  -8   2 1148.99   33.40
   2  -9  -2  328.97   12.60
  -2   9  -2  314.37   11.70
   2   9   2  316.97   11.80
  -2  -9   2  320.57   11.70
   2   9  -2  303.67   11.70
  -2   9   2  318.77   11.90
   2  -9   2  324.47   10.40
  -2  -9  -2  329.27   12.10
   2  -9   2  324.57   12.80
  -2  10  -2   84.69    6.10
   2  10   2   61.99    5.70
   2 -10  -2   77.59    7.00
   2 -10   2   75.19    6.70
  -2  10   2   76.19    6.20
   2  10  -2   77.99    6.20
  -2 -10  -2   65.89    6.10
   2 -11  -2  107.29    8.30
   2  11   2   98.59    7.20
  -2 -11   2  118.19    7.90
  -2  11  -2   97.39    7.20
   2  11  -2   96.99    7.20
   2 -11   2  101.69    8.60
  -2 -11  -2  101.19    7.70
  -2  11   2   99.99    7.20
   2  12   2  259.17   12.10
  -2 -12   2  277.87   13.20
   2 -12  -2  280.77   13.70
  -2  12  -2  246.88   11.80
   2 -12   2  291.37   13.60
  -2  12   2  249.58   12.60
  -2 -12  -2  275.07   12.60
   2  12  -2  260.97   12.20
  -2 -13   2    8.80    7.10
   2  13   2    3.60    6.40
  -2  13  -2   -0.60    6.40
   2 -13   2    5.90    8.30
  -2 -13  -2   -3.40    6.50
   2  13  -2    0.40    6.00
  -2  13   2   -0.90    6.70
   2  14   2    8.40    7.70
   2 -14  -2   19.30    9.00
  -2 -14   2   10.20    9.80
  -2  14  -2    7.50    7.70
   2  14  -2   13.30    7.40
  -2  14   2    5.50    7.10
   2 -14   2   11.30    8.80
  -2 -14  -2   14.00    8.00
   2  15   2   15.70    9.30
   2 -15  -2   26.40   10.90
  -2  15  -2   17.20    8.70
  -2 -15  -2   18.30   10.50
   2 -15   2   21.20   11.60
  -2  15   2   28.80    8.80
   2  15  -2   31.00   10.00
   2  16   2  124.39   13.00
  -2  16  -2  108.19   12.90
  -2 -16  -2  119.39   13.50
   2 -16   2  160.78   16.10
   2  16  -2  104.59   12.60
   3   0   2 3223.68   87.19
  -3   0  -2 3146.49   86.59
   3   0   2 3203.38   87.29
  -3   0   2 3201.88   86.89
  -3   0   2 3203.48   87.29
  -3   0  -2 3178.48   87.09
   3   0  -2 3175.68   86.99
   3   0  -2 3283.67   87.29
   3   0  -2 3109.49   86.89
  -3   0   2 3171.58   86.99
  -3   0  -2 3216.98   87.19
   3   0   2 3253.67   86.69
  -3  -1   2  939.51   25.90
  -3   1  -2  945.01   26.10
   3   1   2  936.31   26.20
  -3   1  -2  932.71   26.20
   3  -1  -2  941.61   26.00
   3  -1  -2  951.50   26.20
  -3  -1   2  929.01   26.20
  -3  -1   2  914.01   26.10
   3   1   2  948.41   26.20
  -3  -1   2  935.01   25.90
   3  -1  -2  938.71   25.80
   3   1   2  969.30   25.90
  -3   1   2  925.41   26.20
  -3  -1  -2  924.71   25.80
  -3  -1  -2  965.00   26.20
   3  -1   2  947.51   26.10
  -3  -1  -2  967.20   26.20
  -3   1   2  932.51   25.90
   3   1  -2  934.61   26.30
   3  -1   2  925.31   26.20
  -3   1   2  940.71   26.10
   3  -2  -2    5.70    1.10
   3   2   2    4.40    1.50
   3   2   2    3.80    1.00
   3  -2  -2    6.80    0.90
  -3   2  -2    8.00    1.20
  -3  -2   2   11.70    1.00
  -3   2  -2    4.00    0.60
   3  -2  -2    5.90    1.40
  -3  -2   2    3.70    1.30
   3   2   2    3.00    0.90
  -3  -2   2    4.50    1.50
   3  -2   2    5.10    1.10
  -3  -2  -2    3.60    1.10
  -3  -2  -2   10.30    1.40
  -3   2   2    5.10    0.80
   3  -2   2    3.70    0.70
  -3   2   2    3.50    1.10
   3   2  -2    4.80    1.00
  -3  -2  -2    4.50    1.10
   3  -2   2    5.90    1.20
  -3   2   2    5.60    1.20
   3   2  -2    4.20    1.10
   3  -3  -2  363.96   10.70
  -3  -3   2  370.06   10.70
  -3   3  -2  366.36   10.50
   3   3   2  377.86   10.60
   3  -3  -2  371.56   11.00
   3   3   2  370.56   10.90
   3  -3  -2  362.46   10.60
   3   3   2  376.66   11.20
  -3  -3   2  360.26   10.90
  -3  -3   2  351.26   11.00
  -3   3  -2  362.16   11.20
  -3   3   2  348.07   11.30
   3  -3   2  359.36   10.50
   3   3  -2  365.96   11.00
  -3  -3  -2  363.16   11.00
  -3   3   2  376.86   10.70
   3  -3   2  368.36   10.90
   3  -3   2  360.16   10.80
  -3  -3  -2  366.06   10.60
  -3  -3  -2  354.76   10.90
   3  -4  -2  390.96   11.60
   3   4   2  399.16   11.50
  -3   4  -2  408.86   11.60
   3  -4  -2  383.06   11.50
  -3  -4   2  400.76   11.70
  -3  -4   2  368.56   11.80
   3   4   2  409.76   12.00
  -3   4  -2  392.86   12.00
  -3   4   2  402.26   12.00
  -3   4   2  408.76   11.80
  -3  -4  -2  388.96   12.00
   3  -4   2  401.96   11.80
  -3  -4  -2  380.16   11.40
   3   4  -2  375.06   12.00
   3  -4   2  413.56   12.20
   3   4  -2  399.06   12.00
  -3   4   2  379.36   11.50
  -3  -5   2 4519.75  122.29
  -3   5  -2 4446.65  122.19
   3  -5  -2 4511.85  121.89
  -3   5  -2 4484.15  122.49
  -3  -5   2 4397.66  122.09
   3   5   2 4482.05  122.59
   3  -5   2 4511.65  122.29
   3  -5   2 4432.86  122.29
  -3  -5  -2 4466.35  122.59
  -3   5   2 4531.15  122.39
   3   5  -2 4466.55  122.59
  -3   5   2 4527.85  122.49
  -3  -5  -2 4432.96  121.69
   3   5  -2 4395.76  122.89
   3  -6  -2    0.40    1.40
   3   6   2    0.00    2.00
  -3   6  -2    0.80    1.80
  -3  -6   2    2.00    2.10
  -3   6  -2   -2.00    2.00
  -3  -6   2   -0.10    2.30
  -3  -6  -2    2.90    2.20
  -3   6   2    2.70    2.10
  -3  -6  -2   -0.70    1.50
   3   6  -2    1.40    2.00
   3  -6   2    0.90    1.60
  -3   6   2    3.50    2.20
   3  -7  -2  234.48    9.30
   3   7   2  208.98    8.30
  -3  -7   2  221.28    8.30
  -3   7  -2  226.28    8.30
   3  -7  -2  211.08    7.10
  -3   7  -2  219.48    8.10
  -3  -7  -2  236.18    8.60
  -3   7   2  212.88    8.10
   3   7  -2  226.68    8.40
   3  -7   2  223.08    7.60
  -3  -8   2   35.30    3.90
   3  -8  -2   51.49    3.00
  -3   8  -2   62.59    4.40
   3  -8  -2   44.60    5.00
   3   8   2   44.30    4.20
   3  -8   2   45.90    4.90
   3   8  -2   32.80    3.80
   3  -8   2   46.50    3.30
  -3  -8  -2   43.50    4.30
  -3   8   2   49.00    4.00
  -3  -9   2  270.77   10.10
  -3   9  -2  263.47   10.20
   3  -9  -2  274.07   11.30
   3   9   2  235.98   10.20
   3  -9   2  249.38   12.70
  -3   9   2  262.07   10.10
   3   9  -2  278.47   10.40
   3  -9   2  251.47    9.00
  -3 -10   2   44.10    5.70
   3 -10  -2   48.50    6.30
   3  10   2   43.50    5.10
  -3  10  -2   36.80    4.60
   3 -10   2   41.20    6.10
   3  10  -2   43.70    5.10
  -3  10   2   51.89    5.40
  -3 -10  -2   56.69    6.00
  -3 -11   2   39.00    6.00
   3 -11  -2   41.10    7.50
   3  11   2   44.20    5.80
  -3  11  -2   43.90    5.40
  -3  11   2   51.89    6.10
   3 -11   2   56.49    7.70
   3  11  -2   34.30    5.30
  -3 -11  -2   41.40    6.30
  -3 -12   2    1.90    5.30
   3  12   2   -4.20    4.80
   3 -12  -2    2.80    7.00
  -3  12  -2    4.80    5.60
  -3  12   2    2.50    5.20
   3 -12   2    9.90    7.40
   3  12  -2   -0.80    5.20
  -3 -12  -2   -1.30    6.10
   3 -13  -2  323.17   17.20
  -3 -13   2  332.77   15.30
   3  13   2  323.77   14.50
  -3  13  -2  318.27   14.80
   3  13  -2  322.47   15.30
  -3 -13  -2  309.87   15.50
  -3  13   2  313.77   14.30
   3 -13   2  317.67   17.10
   3 -14  -2   16.70   10.00
   3  14   2    6.70    7.20
  -3  14  -2   12.00    7.30
  -3 -14  -2   13.10    8.80
  -3  14   2    7.80    8.00
   3 -14   2   24.20    9.40
   3  14  -2   10.10    8.40
   3  15   2   22.00    9.20
   3 -15  -2   28.40   12.00
  -3  15  -2   21.40    8.80
  -3 -15  -2   21.10   10.20
   3 -15   2   20.10   11.90
  -3  15   2   30.10   10.00
   3  15  -2   14.40    9.90
   3 -16  -2   -8.70   13.60
  -3  16  -2   -7.70   15.80
   3  16   2   -1.80   10.40
  -3 -16  -2   -2.20   14.20
   3  16  -2   -0.90   10.20
  -4   0  -2 5523.15  156.18
  -4   0   2 5849.11  156.68
   4   0  -2 6033.50  157.08
  -4   0  -2 6049.69  156.88
  -4   0   2 5658.03  156.98
   4   0  -2 5612.94  156.58
   4   0  -2 5648.03  156.48
   4   0   2 5818.62  157.08
  -4   0  -2 5781.72  156.98
   4   0   2 5689.93  156.78
   4   1   2  101.59    4.10
   4  -1  -2  107.29    3.90
   4  -1  -2  108.99    4.10
  -4  -1   2  108.69    3.70
   4  -1  -2  111.49    3.50
  -4   1  -2  113.99    4.30
  -4  -1   2  110.79    4.30
   4   1   2  114.59    4.10
   4   1   2  116.39    3.60
  -4   1  -2  109.39    4.00
  -4  -1   2  115.39    3.60
  -4  -1  -2  113.79    4.20
   4  -1   2  108.59    4.10
  -4   1   2  112.39    3.60
  -4   1   2  105.59    4.20
   4   1  -2  116.89    4.30
   4  -1   2  106.89    4.10
  -4  -1  -2  108.29    3.60
  -4   1   2  112.19    3.90
   4   1  -2  132.59    4.00
  -4  -1  -2  101.69    4.00
   4  -2  -2  101.39    3.30
   4  -2  -2  103.99    4.00
  -4  -2   2   99.29    4.30
  -4  -2   2   99.39    3.50
  -4  -2   2   99.49    3.50
  -4  -2   2   92.89    4.00
   4   2   2   92.49    3.50
  -4   2  -2  110.99    4.20
   4   2   2  105.29    3.80
  -4   2  -2   90.29    4.20
   4  -2  -2   92.89    3.90
   4   2   2   96.09    4.10
   4  -2   2   93.79    2.90
   4  -2   2   96.89    4.00
   4  -2   2   90.89    3.90
  -4   2   2   96.89    3.30
  -4  -2  -2  104.99    4.00
  -4   2   2   96.19    4.10
   4   2  -2  106.59    4.00
  -4   2   2  101.49    3.80
  -4  -2  -2  106.49    4.20
  -4   3  -2  991.90   28.20
  -4  -3   2  966.30   28.20
  -4  -3   2  998.40   28.30
   4   3   2 1000.50   28.10
   4  -3  -2  991.90   28.10
  -4   3  -2  995.70   27.60
   4  -3  -2 1012.30   28.70
   4   3   2 1016.30   28.10
  -4  -3   2  996.80   27.90
  -4  -3  -2  987.90   28.10
  -4   3   2 1011.10   27.90
   4  -3   2 1034.70   27.60
  -4  -3  -2  981.70   28.00
   4  -3   2 1004.60   28.20
  -4   3   2 1013.20   28.30
  -4   3   2  970.00   28.10
  -4  -3  -2 1029.20   28.20
  -4   4  -2  260.57    8.60
  -4   4  -2  268.67    8.00
   4  -4  -2  261.67    8.10
   4   4   2  262.27    8.50
   4   4   2  265.77    8.20
  -4  -4   2  271.87    8.30
   4  -4  -2  279.77    8.30
  -4   4   2  266.17    8.30
  -4   4   2  228.18    8.20
   4  -4   2  260.97    8.00
   4   4  -2  265.87    8.60
   4   4  -2  264.77    8.70
  -4  -4  -2  259.57    8.50
  -4   4   2  261.37    8.60
   4  -4   2  258.07    8.40
  -4  -4  -2  249.28    8.20
   4  -5  -2  104.79    4.30
  -4  -5   2  112.49    4.70
  -4   5  -2  105.39    4.90
   4   5   2  110.29    4.80
   4  -5   2  106.69    4.60
  -4  -5  -2   97.19    5.00
   4   5  -2  113.39    4.80
  -4   5   2  104.39    5.10
  -4   5   2  109.79    4.60
   4  -5   2  105.19    4.60
  -4  -5  -2  102.09    4.40
  -4   5   2   96.89    4.40
  -4   6  -2  124.59    5.70
   4   6   2  121.99    5.60
  -4   6  -2  120.89    5.20
  -4  -6   2  134.39    5.50
  -4   6   2  121.29    5.70
  -4  -6  -2  133.69    5.80
  -4  -6  -2  118.89    5.00
   4  -6   2  124.39    5.20
  -4   6   2  124.09    5.50
   4   6  -2  131.69    5.70
  -4   7  -2  544.75   16.60
   4   7   2  541.85   17.00
   4  -7  -2  534.15   16.00
  -4   7  -2  553.84   17.00
  -4  -7   2  544.35   16.70
  -4   7   2  547.55   17.10
   4  -7   2  537.45   16.30
  -4   7   2  527.05   16.80
   4   7  -2  539.25   17.10
  -4  -7  -2  550.94   17.10
  -4   8  -2    8.80    3.00
   4   8   2    4.60    3.00
  -4  -8   2    5.40    3.30
   4  -8  -2    4.20    2.40
  -4   8  -2   10.00    3.40
   4   8  -2    6.40    3.10
   4  -8   2    9.00    2.60
  -4  -8  -2    7.60    3.30
  -4   8   2    6.00    3.10
  -4   9  -2  191.28    8.30
   4   9   2  173.98    8.40
  -4  -9   2  172.58    8.50
   4  -9  -2  179.28    9.60
   4  -9   2  183.38   10.20
  -4  -9  -2  173.48    8.40
  -4   9   2  194.68    8.20
   4   9  -2  180.38    8.50
   4  -9   2  191.18    7.60
   4  10   2   30.50    4.90
   4 -10  -2   36.50    6.20
  -4  10  -2   40.80    5.00
  -4 -10   2   29.70    5.10
   4  10  -2   36.80    5.10
   4 -10   2   36.90    6.50
  -4  10   2   29.30    5.00
  -4 -10  -2   46.40    5.40
   4  11   2  277.47   12.20
  -4 -11   2  283.67   11.80
  -4  11  -2  292.47   12.20
   4 -11  -2  285.57   14.50
  -4  11   2  265.47   11.70
   4  11  -2  265.77   12.00
  -4 -11  -2  311.27   12.30
   4 -11   2  282.27   13.60
   4 -12  -2    1.10    7.10
  -4 -12   2    6.00    6.20
   4  12   2    7.00    5.60
  -4  12  -2    1.50    5.20
   4  12  -2    4.00    5.50
  -4 -12  -2   -1.20    5.60
  -4  12   2   -4.00    5.80
   4 -12   2   -0.60    7.40
  -4  13  -2   55.89    8.00
   4 -13  -2   51.89   10.40
  -4 -13   2   62.69    8.30
   4  13   2   78.19    8.70
   4 -13   2   55.99    9.30
  -4 -13  -2   57.79    9.90
   4  13  -2   44.40    7.50
  -4  13   2   51.99    8.20
   4 -14  -2   12.50    9.50
   4  14   2    7.70    7.70
  -4  14  -2   -1.10    8.10
   4 -14   2   -5.80    9.40
  -4 -14  -2    2.00    8.40
  -4  14   2    4.50    8.30
   4  14  -2    4.40    7.60
   4 -15  -2   50.09   12.10
  -4  15  -2   35.80   10.60
   4  15   2   47.40   10.10
  -4  15   2   42.80   10.40
   4  15  -2   37.20    9.90
   4 -15   2   36.00   12.80
  -4 -15  -2   36.20   10.90
   4  16   2   -9.50   11.70
   4 -16  -2   -8.80   14.30
   4  16  -2   -3.80   10.60
   4 -16   2    3.50   14.80
  -4  16   2    5.30   17.40
   5   0   2  865.41   24.40
  -5   0  -2  838.12   23.30
  -5   0   2  873.91   23.60
  -5   0  -2  873.41   24.10
   5   0  -2  800.12   23.90
   5   0  -2  855.71   24.40
   5   0  -2  841.12   23.60
  -5   0   2  872.31   23.90
  -5  -1   2   16.60    1.80
   5  -1  -2   25.20    2.30
  -5   1  -2   28.00    2.00
   5  -1  -2   26.70    1.60
   5   1   2   40.80    2.50
   5   1   2   29.10    1.60
  -5  -1   2   29.90    1.90
   5  -1  -2   25.30    2.10
  -5  -1  -2   30.40    2.10
  -5   1   2   27.40    1.60
  -5  -1  -2   27.60    1.70
   5  -1   2   27.90    2.30
   5   1  -2   21.00    2.20
   5   1  -2   30.30    2.20
  -5  -2   2   23.90    1.70
   5  -2  -2   20.40    1.40
  -5  -2   2   17.40    1.50
   5  -2  -2   21.10    2.10
   5   2   2   22.10    2.20
  -5  -2   2   21.10    2.20
  -5   2  -2   18.30    1.90
   5   2   2   19.30    1.60
  -5  -2  -2   27.50    2.10
   5   2  -2   24.50    2.30
  -5   2   2   18.20    2.10
   5  -2   2   16.60    2.10
   5   2  -2   18.50    2.10
   5  -2   2   23.10    0.90
  -5  -2  -2   23.90    1.80
  -5   2   2   22.10    1.40
   5   3   2  430.06   12.80
   5   3   2  430.76   12.60
   5  -3  -2  388.66   12.30
  -5  -3   2  456.65   12.90
   5  -3  -2  440.76   12.80
  -5   3  -2  438.46   12.90
  -5   3  -2  423.06   12.00
   5   3  -2  424.06   12.70
   5  -3   2  419.56   12.90
   5   3  -2  423.26   12.80
  -5  -3  -2  363.66   12.50
  -5   3   2  429.56   12.30
  -5  -3  -2  413.46   12.70
   5  -3   2  416.76   11.90
   5   3  -2  429.16   12.90
  -5   3   2  439.96   12.90
  -5   4  -2   30.40    2.00
  -5  -4   2   33.00    2.40
   5  -4  -2   41.80    2.80
   5  -4  -2   32.50    2.30
   5   4   2   33.00    2.50
   5   4   2   43.50    2.90
  -5   4  -2   28.70    2.80
  -5   4   2   28.90    2.80
  -5  -4  -2   32.20    2.70
  -5   4   2   34.10    2.30
   5  -4   2   38.40    2.90
   5  -4   2   38.60    2.40
   5   4  -2   35.50    2.70
  -5  -5   2 1719.63   48.10
  -5   5  -2 1781.12   48.70
  -5   5  -2 1708.83   47.80
   5  -5  -2 1727.03   48.20
   5   5   2 1790.52   48.10
   5   5   2 1686.43   48.40
   5  -5   2 1660.73   47.70
  -5  -5  -2 1726.23   48.40
   5   5  -2 1729.63   48.50
   5  -5   2 1765.82   48.40
  -5   5   2 1708.23   48.60
  -5   5   2 1738.33   48.10
  -5   6  -2  232.88    8.20
  -5  -6   2  250.47    8.50
   5   6   2  240.28    8.70
   5  -6  -2  231.88    8.30
  -5   6  -2  229.08    8.80
  -5   6   2  239.48    8.90
  -5  -6  -2  234.58    8.60
   5  -6   2  235.78    8.40
  -5   6   2  257.57    8.50
   5   6  -2  234.18    8.90
  -5   7  -2   31.40    3.20
   5   7   2   28.50    3.50
  -5  -7   2   34.40    3.50
   5  -7  -2   33.90    3.10
  -5   7  -2   27.50    3.70
  -5  -7  -2   30.20    3.80
   5   7  -2   31.50    3.70
  -5   7   2   27.40    3.30
   5  -7   2   27.50    3.20
  -5   7   2   25.30    3.60
  -5   8  -2  405.76   14.20
   5  -8  -2  404.56   13.00
  -5   8  -2  403.56   13.40
  -5  -8   2  400.46   13.60
   5   8   2  392.36   17.00
  -5   8   2  419.56   13.50
   5  -8   2  424.06   13.30
   5   8  -2  390.16   13.90
  -5  -8  -2  417.36   14.10
  -5   8   2  417.16   14.10
   5   9   2  547.95   18.00
  -5  -9   2  521.25   17.50
   5  -9  -2  529.25   19.10
  -5   9  -2  527.55   18.10
  -5   9  -2  555.74   17.40
   5   9  -2  533.75   17.90
  -5  -9  -2  550.64   18.00
  -5   9   2  558.74   17.70
   5  -9   2  540.55   17.00
  -5  10  -2    1.70    4.20
   5 -10  -2   -2.10    5.30
   5  10   2    3.00    4.00
  -5 -10   2    2.30    4.50
  -5 -10  -2    1.50    4.30
   5  10  -2    1.60    4.10
   5 -10   2    1.00    5.40
  -5  10   2   -1.50    4.20
   5 -11  -2    6.80    6.30
  -5  11  -2    0.20    4.40
  -5 -11   2    1.00    5.30
   5  11   2   -0.40    4.80
  -5  11   2    1.00    5.00
  -5 -11  -2    2.30    5.10
   5  11  -2   -0.20    4.60
   5 -11   2    4.60    6.30
   5 -12  -2   74.39    9.60
  -5 -12   2   83.89    7.90
   5  12   2   70.89    7.80
  -5  12  -2  103.89    8.10
  -5  12   2   99.89    8.30
   5  12  -2   75.99    8.70
   5 -12   2  100.09   10.60
  -5 -12  -2  113.09    8.90
   5 -13  -2   57.79   10.30
  -5  13  -2   97.59    9.00
   5  13   2  100.89    9.20
  -5  13   2   90.59    8.90
  -5 -13  -2   87.99   13.20
   5 -13   2   62.49   10.30
   5  13  -2   68.79    9.30
   5  14   2   28.70    9.30
   5 -14  -2   29.10   10.50
  -5  14   2   43.00    9.30
  -5 -14  -2   29.60    9.40
   5 -14   2   14.20   10.50
   5  14  -2   32.10    8.70
   5  15   2   -3.80    9.10
   5 -15  -2   -1.50   11.50
  -5 -15  -2    8.20   12.00
   5 -15   2   -3.90   12.60
   5  15  -2   -7.30   10.00
   5 -16  -2  -13.90   15.00
   5  16   2   11.40   12.50
   5  16  -2    7.60   12.60
   5 -16   2   -4.00   15.30
  -6   0   2  409.46   12.20
  -6   0  -2  399.86   11.60
  -6   0   2  419.76   12.40
  -6   0   2  412.86   12.00
   6   0  -2  448.36   13.10
  -6   0  -2  429.56   12.60
   6   0   2  420.96   13.00
   6   1   2 1959.50   53.89
   6  -1  -2 1930.81   53.89
  -6   1  -2 1943.71   53.49
  -6  -1   2 1980.60   53.19
  -6  -1   2 1903.11   53.19
   6  -1  -2 1895.91   52.79
  -6  -1   2 1923.91   52.89
  -6   1   2 1887.31   52.89
   6   1  -2 1994.20   53.99
  -6  -1  -2 1911.21   52.79
  -6  -1  -2 1950.20   53.49
  -6  -1  -2 1879.21   52.69
  -6   1   2 1900.81   53.39
   6  -1   2 1989.50   53.89
  -6   2  -2   84.89    3.80
   6   2   2   74.29    3.20
   6   2   2   73.49    3.90
   6  -2  -2   73.19    2.90
  -6  -2   2   74.19    3.50
   6  -2  -2   71.19    4.10
  -6  -2  -2   68.29    3.60
   6  -2   2   80.09    4.00
  -6   2   2   81.39    4.00
   6   2  -2   67.69    3.90
  -6   2   2   71.89    2.90
  -6  -2  -2   73.19    3.50
  -6   3  -2  788.92   21.70
   6  -3  -2  783.92   22.90
   6  -3  -2  770.12   21.90
  -6  -3   2  812.52   22.40
  -6   3  -2  814.32   22.90
   6   3   2  781.92   23.00
  -6  -3   2  785.92   22.30
   6   3   2  780.32   22.80
  -6  -3  -2  796.22   22.70
   6  -3   2  813.62   23.00
  -6   3   2  754.12   22.10
   6   3  -2  790.12   23.00
   6  -3   2  739.93   21.50
  -6   3   2  789.52   22.80
   6  -4  -2   16.20    2.40
   6   4   2   15.30    2.10
   6  -4  -2   12.90    1.80
  -6  -4   2   14.20    2.10
  -6   4  -2   10.70    2.40
   6   4   2   13.20    2.40
  -6   4  -2   12.00    1.50
  -6   4   2   11.90    2.40
   6   4  -2   16.00    2.50
   6  -4   2    6.50    2.20
  -6   4   2   13.80    2.20
  -6  -4  -2    9.70    2.20
   6  -4   2   10.90    1.40
   6   5   2  273.87    9.30
  -6   5  -2  265.57    9.60
   6  -5  -2  276.87    9.30
  -6  -5   2  275.47    9.00
  -6   5  -2  257.47    8.50
   6   5   2  276.37    9.50
   6   5  -2  283.67    9.70
  -6   5   2  279.87    9.80
  -6  -5  -2  273.67    9.30
  -6   5   2  271.17    9.00
   6  -5   2  279.47    9.50
  -6  -6   2  195.28    7.30
  -6   6  -2  188.38    6.90
   6  -6  -2  176.68    7.30
  -6   6  -2  200.58    7.90
   6   6   2  179.18    7.70
  -6   6   2  207.48    7.30
  -6  -6  -2  203.28    7.90
  -6   6   2  178.58    8.10
   6  -6   2  188.08    7.60
   6   6  -2  181.78    7.80
   6  -7  -2  201.88    7.90
  -6  -7   2  204.58    8.10
   6   7   2  213.48    8.50
  -6   7  -2  217.38    7.80
  -6  -7  -2  205.78    8.60
   6  -7   2  195.08    7.90
  -6   7   2  199.48    9.60
  -6   7   2  214.08    8.30
   6   7  -2  205.88    8.80
  -6  -8   2  203.28    8.40
  -6   8  -2  196.58    8.00
   6   8   2  214.18    8.80
  -6   8  -2  225.48    9.50
   6  -8  -2  203.08    7.90
   6   8  -2  180.78    8.60
  -6   8   2  191.68    8.90
  -6   8   2  188.48    8.30
   6  -8   2  195.18    8.30
  -6  -9   2  112.49    7.50
  -6   9  -2  124.39    7.00
  -6   9  -2  120.09    7.80
   6   9   2  120.59    8.00
  -6   9   2  120.79    7.30
  -6  -9  -2  125.19    7.40
  -6   9   2  119.59    7.60
   6   9  -2  136.49    7.70
   6  -9   2  140.69    7.10
   6 -10  -2   55.39    7.90
   6  10   2   49.99    5.70
  -6  10  -2   48.10    6.00
  -6  10  -2   37.10    5.10
  -6 -10   2   41.00    5.50
  -6 -10  -2   40.70    5.80
  -6  10   2   33.00    5.30
   6  10  -2   37.00    5.90
   6  11   2   94.59    8.20
  -6 -11   2   97.59    7.50
  -6  11  -2   99.39    7.50
   6 -11  -2   99.39    9.60
   6  11  -2  105.29    8.10
  -6  11   2   87.99    7.30
   6 -11   2  104.79    9.50
  -6 -11  -2  109.99    7.80
   6 -12  -2   12.20    8.10
   6  12   2   16.10   10.80
  -6 -12  -2   21.70    6.30
   6  12  -2   11.90    6.50
  -6  12   2   22.70    6.80
   6  13   2   81.99    9.20
   6 -13  -2   42.30   11.50
  -6  13   2   93.19   10.80
   6  13  -2   72.69    9.00
   6 -13   2   83.99   12.00
  -6 -13  -2   76.99    8.60
   6  14   2    1.10    8.30
   6 -14  -2    3.80   11.90
   6 -14   2    4.10   10.80
   6  14  -2    0.60    8.20
  -6 -14  -2    2.70    9.00
   6  15   2   30.90   17.50
   6  15  -2   30.90   13.00
   6 -15   2   30.20   16.20
  -7   0   2  461.15   13.10
  -7   0   2  461.05   13.80
  -7   0   2  468.05   13.70
  -7   0  -2  443.36   12.70
   7   0   2  475.15   14.40
  -7   0  -2  455.25   13.90
   7   0  -2  441.16   14.30
   7  -1  -2 1458.05   41.50
   7  -1  -2 1453.75   40.20
   7   1   2 1491.15   41.50
  -7  -1   2 1437.46   40.30
  -7   1  -2 1443.56   41.00
  -7  -1   2 1452.85   40.70
  -7  -1   2 1497.25   40.80
  -7   1   2 1471.75   40.30
   7   1  -2 1461.15   41.50
  -7  -1  -2 1499.45   41.00
   7  -1   2 1442.96   41.50
  -7  -1  -2 1460.75   40.10
  -7   1   2 1463.05   41.00
  -7  -1  -2 1455.75   40.20
   7  -2  -2   21.30    1.90
  -7  -2   2   13.30    3.30
  -7   2  -2   17.80    2.40
   7  -2  -2   14.80    2.70
  -7  -2   2   20.70    1.80
   7   2   2   21.40    2.80
  -7  -2   2   17.30    2.00
   7   2   2   19.90    1.90
   7  -2   2   18.50    2.80
  -7   2   2   23.70    2.70
   7   2  -2   20.70    2.80
  -7  -2  -2   20.00    2.50
  -7   2   2   18.40    1.60
  -7   3  -2  769.82   22.70
   7   3   2  768.72   22.90
   7  -3  -2  794.82   22.90
   7  -3  -2  755.92   21.60
  -7  -3   2  797.52   22.20
   7   3   2  779.92   22.20
  -7  -3   2  773.82   22.00
   7  -3   2  755.42   21.10
  -7   3   2  784.82   21.80
  -7  -3  -2  777.62   22.40
   7  -3   2  748.33   22.90
   7   3  -2  767.22   22.90
  -7  -3  -2  740.83   22.50
  -7   3   2  798.62   22.80
  -7  -4   2   74.79    4.10
  -7  -4   2   74.09    4.00
   7   4   2   67.59    4.30
   7   4   2   72.49    4.10
  -7   4  -2   70.79    3.10
   7  -4  -2   69.99    4.70
  -7   4  -2   75.59    4.70
  -7   4   2   75.89    5.10
   7   4  -2   74.49    4.60
   7  -4   2   77.19    4.60
  -7   4   2   74.49    4.70
  -7  -4  -2   71.09    4.30
   7   5   2  951.20   26.90
  -7   5  -2  886.81   27.10
   7   5   2  960.10   26.80
  -7  -5   2  944.41   26.40
   7  -5  -2  908.51   26.90
  -7   5  -2  910.41   25.80
   7  -5   2  919.41   27.10
  -7  -5  -2  904.51   26.70
   7   5  -2  908.71   27.00
  -7   5   2  904.91   26.20
  -7   5   2  896.21   27.20
  -7  -6   2    2.60    2.70
   7  -6  -2    7.30    3.00
   7   6   2    4.70    2.90
   7   6   2    3.50    2.80
  -7   6  -2    7.30    2.30
  -7  -6  -2    4.60    3.10
   7   6  -2    6.50    2.90
   7  -6   2    5.00    2.90
  -7   6   2    9.30    3.60
  -7   6   2    4.90    2.50
  -7   7  -2   27.40    4.40
   7   7   2   29.00    3.80
   7  -7  -2   32.50    4.00
  -7   7  -2   28.30    3.30
  -7  -7   2   27.00    3.60
   7   7  -2   30.30    4.20
  -7  -7  -2   26.60    3.80
  -7   7   2   26.60    4.20
  -7   7   2   29.20    3.50
   7  -7   2   24.40    4.00
   7   8   2  588.04   19.00
   7  -8  -2  575.84   18.50
  -7   8  -2  603.84   18.20
  -7  -8   2  603.94   18.50
  -7   8  -2  561.54   19.20
  -7  -8  -2  586.54   18.90
  -7   8   2  593.74   19.30
   7   8  -2  597.84   19.10
  -7   8   2  591.54   18.40
   7  -8   2  567.24   18.70
   7   9   2  242.88   10.60
  -7   9  -2  241.98   11.50
  -7  -9   2  249.48   10.30
   7  -9   2  254.77   10.30
   7   9  -2  235.38   10.70
  -7   9   2  254.67   11.10
  -7  -9  -2  251.17   10.90
  -7   9   2  248.28   10.30
  -7 -10   2   58.99    6.00
   7 -10  -2   62.89    8.70
  -7  10  -2   65.09    7.00
   7  10   2   65.29    6.80
  -7  10   2   60.79    6.20
  -7 -10  -2   71.79    6.30
   7  10  -2   54.49    6.30
   7  11   2   24.60    6.70
  -7 -11   2   26.50    7.80
   7 -11  -2   36.80    8.30
  -7 -11  -2   33.80    6.00
   7  11  -2   26.30    6.30
   7 -11   2   42.50    9.10
   7 -12  -2   -7.70    8.40
   7  12   2   -1.80    6.20
   7 -12   2   11.10    8.60
  -7 -12  -2    4.60    6.90
   7  12  -2   -2.00    6.20
   7  13   2  145.99   11.00
   7 -13  -2  130.59   13.40
   7 -13   2  148.49   13.40
  -7 -13  -2  141.49   10.70
   7  13  -2  124.79   10.90
   7  14   2   11.70    9.10
   7 -14  -2    9.70   11.70
   7 -14   2   16.50   12.90
   7  14  -2   -1.60    8.90
   7  15   2   -6.00   10.50
   7 -15  -2   -9.80   14.50
   7  15  -2    4.30   10.50
   7 -15   2    8.50   14.60
  -8   0  -2  618.54   17.20
  -8   0   2  622.64   17.30
  -8   0  -2  626.14   18.30
   8   0  -2  585.84   18.70
  -8   0   2  606.74   18.00
   8   0   2  596.24   18.80
  -8   1  -2   48.90    3.50
   8  -1  -2   44.70    3.80
   8   1   2   33.40    3.40
  -8  -1   2   41.90    3.10
   8   1  -2   37.00    3.60
  -8   1   2   43.90    2.40
  -8  -1  -2   34.00    3.10
   8  -1   2   37.40    3.60
  -8   1   2   35.10    3.10
  -8  -1  -2   42.70    2.00
   8   2   2  116.29    5.70
  -8   2  -2  108.59    5.60
   8  -2  -2  106.49    5.70
  -8  -2   2  116.79    5.10
  -8  -2   2  112.39    4.30
   8   2  -2  114.29    6.10
  -8   2   2  114.29    4.20
  -8  -2  -2  119.89    4.20
  -8   2   2  104.49    5.30
  -8  -2  -2  123.19    5.30
   8  -2   2  113.79    5.80
   8  -3  -2  288.37   10.60
  -8  -3   2  299.57   10.00
  -8  -3   2  296.17    9.50
   8   3   2  299.57   10.70
  -8   3  -2  312.57   10.50
   8   3   2  302.17    9.80
  -8  -3  -2  311.57   10.40
   8   3  -2  298.77   10.70
  -8   3   2  334.07   10.80
   8  -3   2  312.17   10.80
  -8   3   2  297.67    9.30
  -8   4  -2  841.52   25.40
   8   4   2  870.11   24.80
  -8  -4   2  854.91   24.60
   8  -4  -2  878.91   25.50
  -8  -4   2  849.32   24.70
   8   4   2  854.71   25.50
  -8   4   2  827.02   25.40
   8   4  -2  848.02   25.60
  -8  -4  -2  859.01   25.10
   8  -4   2  855.11   25.70
  -8  -5   2  428.86   13.80
   8  -5  -2  427.26   14.50
   8   5   2  450.15   14.50
  -8  -5   2  448.16   13.90
   8   5   2  468.55   14.20
   8  -5   2  423.76   14.50
  -8  -5  -2  423.76   14.10
  -8   5   2  439.46   15.70
  -8   5   2  450.45   13.50
   8   6   2    2.30    3.10
   8  -6  -2    1.40    3.10
  -8  -6   2    4.70    3.00
   8   6   2    1.40    3.30
  -8   6  -2    3.30    3.40
   8  -6   2   -0.70    3.50
  -8   6   2    1.00    2.70
  -8  -6  -2   -0.40    2.90
   8   6  -2    0.50    3.00
  -8   6   2    4.50    3.50
  -8   7  -2  320.97   12.60
   8   7   2  339.57   12.40
   8  -7  -2  344.77   12.20
  -8  -7   2  327.77   11.70
   8  -7   2  331.37   12.50
  -8   7   2  335.17   11.50
  -8  -7  -2  354.66   12.10
  -8   7   2  331.37   12.60
   8   7  -2  340.07   12.60
   8   8   2   71.29    5.80
  -8   8  -2   79.09    6.80
   8  -8  -2   83.09    5.90
   8   8  -2   70.19    6.20
  -8   8   2   71.99    6.10
  -8  -8  -2   65.29    5.50
   8  -8   2   70.09    6.00
  -8  -9   2  114.79    7.10
  -8   9  -2  118.39    8.50
   8   9   2  132.39    8.80
  -8   9   2  141.59    8.90
   8  -9   2  127.29    8.40
  -8  -9  -2  139.49    7.90
   8   9  -2  124.49    8.20
   8  10   2   40.40    6.50
  -8 -10   2   28.30    5.40
  -8  10  -2   36.00    6.40
  -8 -10  -2   28.30    5.40
   8  10  -2   29.70    6.40
  -8  10   2   34.70    6.30
  -8  11  -2   52.29    7.80
   8 -11  -2   61.79   10.20
   8  11   2   62.69    7.50
   8  11  -2   61.09    7.80
  -8 -11  -2   63.39    7.70
   8  12   2    7.60    7.60
   8 -12  -2    3.20    9.10
  -8 -12  -2   -2.70    6.40
   8 -12   2    2.50    9.50
   8  12  -2    4.50    7.60
   8  13   2   59.49    9.40
   8 -13  -2   52.29   11.80
  -8 -13  -2   52.19   11.30
   8  13  -2   58.09    9.50
   8 -13   2   55.29   11.80
   8  14   2    6.40   10.70
   8  14  -2  -12.60    9.40
   8 -14   2    4.40   13.70
   8 -15  -2   65.69   16.10
   8  15   2   85.09   13.20
   8  15  -2   84.09   13.20
   8 -15   2   77.99   17.40
  -9   0   2  106.79    5.30
   9   0   2  121.09    6.20
  -9   0  -2  110.09    5.50
   9   0  -2  113.99    6.10
  -9   0   2  119.79    4.40
   9   1   2  216.38    9.10
  -9  -1   2  234.58    8.30
   9  -1  -2  222.98    9.10
  -9  -1   2  230.28    7.40
  -9   1  -2  231.88    8.90
   9   1  -2  238.38    9.30
  -9   1   2  250.27    8.80
  -9  -1  -2  254.47    8.80
   9  -1   2  249.18    9.30
  -9   1   2  229.58    7.30
  -9   2  -2  273.37   10.20
   9   2   2  303.37   10.80
  -9  -2   2  309.77   10.00
  -9  -2   2  289.27    9.10
   9  -2  -2  299.67   11.00
  -9   2   2  305.97   10.30
  -9   2   2  282.57    8.80
  -9  -2  -2  295.67    8.80
  -9  -2  -2  288.57   10.20
   9   2  -2  269.67   10.70
   9  -2   2  303.67   11.10
  -9  -3   2  462.15   14.50
   9  -3  -2  479.45   15.80
   9   3   2  469.15   15.70
  -9  -3   2  480.75   14.20
  -9   3  -2  468.65   16.00
   9  -3   2  481.15   15.90
   9   3  -2  468.15   15.70
  -9  -3  -2  475.55   14.90
  -9   3   2  486.75   15.30
  -9  -3  -2  463.75   14.00
  -9  -4   2  124.09    5.40
   9   4   2  118.19    6.10
   9  -4  -2  120.69    7.00
   9   4   2  122.99    6.60
  -9  -4   2  136.79    6.10
  -9   4  -2  137.59    6.80
   9  -4   2  136.29    8.10
  -9  -4  -2  117.09    6.10
   9   4  -2  132.19    6.90
   9   5   2   36.90    3.90
   9   5   2   37.80    4.50
  -9   5  -2   40.00    4.50
  -9  -5   2   45.90    3.60
   9  -5  -2   33.60    4.30
  -9  -5   2   42.70    3.90
   9  -5   2   37.40    4.50
  -9   5   2   36.80    4.50
  -9   6  -2    5.30    3.90
  -9  -6   2    5.50    3.30
  -9  -6   2    4.00    3.20
   9   6   2    1.40    3.40
   9   6   2    5.40    3.90
  -9   6   2    3.30    3.80
   9  -6   2    7.10    4.20
  -9  -6  -2    5.70    3.70
  -9   7  -2    7.80    4.40
   9   7   2   12.20    4.60
   9  -7  -2   17.40    4.20
  -9   7   2   11.90    5.00
  -9  -7  -2    3.60    3.70
   9  -7   2   12.10    4.30
   9   8   2   99.89    7.30
  -9  -8   2  124.19    6.90
   9  -8  -2  125.29    8.00
  -9   8  -2  104.79    7.60
   9   8  -2  104.19    7.20
  -9   8   2  100.99    7.60
   9  -8   2   95.59    7.00
  -9  -8  -2  103.49    6.70
   9   9   2   61.09    6.60
  -9  -9   2   72.49    6.30
  -9   9  -2   61.59    7.10
   9   9  -2   81.49    7.50
  -9  -9  -2   78.69    6.40
  -9   9   2   67.69    7.20
   9  -9   2   75.79    7.00
   9  10   2   18.90    6.70
  -9 -10  -2   19.20    6.10
   9  10  -2   15.80    6.70
  -9  11  -2   33.20    8.50
   9 -11  -2   19.70    9.30
   9  11   2   40.90   13.60
   9  11  -2   37.00    7.50
  -9 -11  -2   32.40    7.70
   9  12   2    3.30    7.50
   9 -12  -2   -1.50    9.50
   9  12  -2   -0.10    8.40
  -9 -12  -2   -6.90    7.50
   9 -12   2    0.60   11.00
   9 -13  -2  121.79   15.20
   9  13   2   84.29   11.50
   9  13  -2  118.89   12.50
   9 -13   2  109.19   13.70
   9 -14  -2   53.99   15.90
   9  14   2   26.90   17.70
   9  14  -2   38.80   11.70
   9 -14   2   40.90   14.30
  10   0  -2   92.69    6.20
  10   0   2   95.49    6.20
 -10   0   2   98.89    5.40
  10   1   2  254.17   10.30
 -10  -1   2  266.77    8.60
  10  -1  -2  271.97   10.50
 -10  -1   2  254.87    9.30
 -10   1  -2  264.97    9.70
  10   1  -2  265.57   10.50
  10  -1   2  244.38   10.20
 -10   1   2  266.97    9.90
 -10  -2   2   63.59    3.80
 -10  -2   2   67.09    4.50
 -10   2  -2   62.99    4.90
  10   2   2   56.89    5.10
  10  -2  -2   57.89    5.20
  10   2  -2   60.99    5.30
  10  -2   2   74.99    5.70
 -10  -3   2   12.70    2.40
  10   3   2   14.30    3.70
  10  -3  -2   16.00    3.90
 -10  -3   2   17.00    3.40
 -10   3  -2   17.90    3.80
 -10   3   2   11.50    3.50
 -10  -3  -2   10.70    3.20
  10  -3   2   12.70    3.80
  10   3  -2   11.40    3.90
 -10  -4   2   22.00    2.90
  10  -4  -2   24.90    4.40
 -10   4  -2   31.70    4.70
 -10  -4   2   24.10    3.40
  10   4   2   24.60    4.50
  10   4  -2   25.80    4.50
 -10  -4  -2   27.60    3.50
 -10  -4  -2   24.40    4.00
  10  -4   2   33.20    4.80
 -10   4   2   25.80    4.20
  10  -5  -2  195.18    9.70
 -10  -5   2  213.68    8.60
  10   5   2  208.38    8.60
 -10   5  -2  203.48    9.40
 -10  -5   2  208.28    8.00
  10   5   2  200.28    9.70
  10  -5   2  214.48   10.10
 -10   5   2  222.68   10.10
 -10  -5  -2  205.68    9.10
 -10  -6   2   16.10    3.40
  10   6   2   18.50    5.00
 -10  -6   2   15.60    4.10
 -10   6  -2   15.80    4.80
  10  -6  -2   15.90    4.90
  10   6   2   16.70    4.20
 -10   6   2   18.00    4.70
  10  -6   2   13.80    4.60
 -10  -6  -2   20.10    4.30
 -10   7  -2   28.60    5.70
 -10  -7   2   28.50    4.50
 -10  -7   2   30.10    4.70
  10   7   2   26.00    5.00
  10  -7  -2   17.00    5.40
 -10  -7  -2   26.00    4.70
 -10   7   2   24.00    5.30
  10  -7   2   29.40    5.80
 -10  -8   2  172.68    9.20
 -10   8  -2  212.68   10.80
 -10  -8   2  176.38    9.10
  10  -8  -2  199.78   10.40
  10   8   2  176.58   10.00
 -10   8   2  159.98   10.10
 -10  -8  -2  177.68    9.90
  10  -8   2  199.08   10.80
  10   9   2    5.50    5.30
 -10   9  -2    2.60    6.50
 -10  -9   2    0.30    5.30
  10  -9   2    1.30    6.20
 -10  -9  -2   -0.40    5.70
 -10   9   2   -4.20    6.40
 -10 -10   2   66.89    7.80
 -10  10  -2   61.09    9.00
  10  10   2   80.59    8.00
 -10  10   2   68.19    9.10
 -10 -10  -2   60.99    7.30
  10  11   2    4.30    8.00
 -10 -11   2    1.20    7.30
 -10  11  -2    9.90    8.80
  10 -11  -2    8.70    9.70
 -10 -11  -2    8.60    7.30
 -10 -12   2  216.78   14.00
  10  12   2  228.58   14.20
  10 -12  -2  221.58   16.20
  10  13   2   11.30    9.80
 -10 -13   2   18.20    9.90
 -10 -14   2    9.50   11.10
  10 -14  -2    6.80   16.40
  10 -14   2   10.10   16.10
  11   0  -2   83.39    6.30
 -11   0  -2   85.59    5.50
 -11   0   2   92.19    5.70
  11   0   2   62.29    6.10
  11   1   2  339.87   13.20
 -11  -1   2  342.57   12.90
  11  -1  -2  372.66   13.80
 -11   1  -2  356.06   12.90
 -11   1   2  375.96   12.90
  11   1  -2  365.16   13.50
  11  -1   2  331.07   13.50
 -11  -1  -2  367.66   12.50
  11  -2  -2  120.29    8.00
 -11   2  -2  113.29    6.90
 -11  -2   2  128.29    7.50
  11   2   2  121.49    8.10
  11   2  -2  125.99    8.20
 -11  -2  -2   98.19    6.40
  11  -2   2  119.19    7.40
 -11   2   2  130.59    7.10
  11  -3  -2  293.87   11.90
 -11   3  -2  293.47   11.60
 -11  -3   2  297.47   10.90
  11   3   2  299.77   12.40
  11  -3   2  283.27   11.90
 -11  -3  -2  307.37   11.30
 -11   3   2  311.47   11.60
  11   3  -2  296.37   12.10
  11  -4  -2  206.08    9.70
 -11   4  -2  212.28    9.70
  11   4   2  210.48   10.20
 -11  -4   2  197.58    8.60
 -11   4   2  187.48    9.90
  11  -4   2  205.68    9.80
  11   4  -2  193.88   10.30
 -11  -4  -2  196.58    9.10
 -11  -5   2  396.16   13.00
 -11  -5   2  383.56   13.60
  11  -5  -2  399.26   14.80
  11   5   2  396.46   14.80
 -11   5  -2  405.76   15.30
  11  -5   2  395.46   14.90
 -11  -5  -2  427.26   14.00
 -11   5   2  386.46   14.70
 -11   6  -2   -2.00    5.20
 -11  -6   2   -1.70    4.20
  11  -6  -2    3.50    4.70
  11   6   2    2.40    4.60
 -11  -6   2    6.70    3.70
 -11   6   2    2.80    5.40
  11  -6   2    0.80    5.40
 -11  -6  -2    0.80    4.60
  11  -7  -2   40.30    6.50
 -11   7  -2   28.90    6.20
 -11  -7   2   33.40    5.20
 -11  -7   2   36.20    4.70
  11  -7   2   36.60    6.70
 -11   7   2   35.50    6.30
 -11  -7  -2   33.80    5.20
 -11  -8   2   40.80    5.70
  11  -8  -2   33.70    7.00
 -11  -8  -2   18.50    5.30
  11  -8   2   15.90    6.70
 -11   8   2   21.70    7.00
 -11   9  -2  260.47   13.70
 -11  -9   2  270.97   12.00
 -11  -9  -2  259.07   12.80
 -11   9   2  245.58   14.40
  11  -9   2  260.37   13.80
 -11 -10   2   16.00    6.60
 -11  10  -2   20.40    7.80
 -11  10   2    6.50    7.60
 -11 -10  -2   20.60    7.40
 -11  11  -2    7.90    8.80
 -11 -11   2   16.30    7.60
 -11  11   2   21.60    8.70
 -11  12  -2  142.09   13.20
 -11 -12   2  153.28   11.50
  11 -12  -2  136.29   16.90
  11 -13  -2  -16.10   14.80
 -11 -13   2   18.10   10.70
  11 -13   2    2.90   15.60
  12   0  -2  708.43   23.20
  12   0   2  713.93   23.40
 -12   0   2  703.83   22.00
 -12   0  -2  706.83   22.20
 -12   1  -2   -0.50    4.20
  12   1   2    1.90    4.30
  12  -1  -2    6.60    4.70
 -12  -1   2    3.70    4.00
  12   1  -2    5.20    4.60
 -12   1   2    0.10    3.80
  12  -1   2   -3.30    4.20
 -12  -1  -2    0.20    3.80
 -12  -2   2   15.60    4.40
 -12   2  -2   20.10    4.90
  12  -2  -2   25.10    5.70
  12   2   2   24.40    5.10
  12   2  -2   14.10    5.40
 -12  -2  -2   26.40    4.70
  12  -2   2   16.80    5.20
 -12   2   2   24.80    4.70
  12   3   2   85.89    7.10
 -12   3  -2   79.69    6.90
  12  -3  -2   81.79    7.00
 -12  -3   2   78.29    5.90
  12  -3   2   93.29    7.60
 -12  -3  -2   83.29    6.30
  12   3  -2   82.99    7.50
 -12   3   2   83.79    7.10
 -12   4  -2  198.28   10.80
  12   4   2  192.38   10.80
 -12  -4   2  204.48    9.20
  12  -4  -2  172.58    9.90
  12  -4   2  189.78   10.10
 -12   4   2  203.18   10.10
 -12  -4  -2  185.88    8.90
  12   4  -2  171.98   10.80
  12  -5  -2   10.10    5.40
 -12   5  -2    9.80    5.30
  12   5   2   16.80    6.00
 -12  -5   2   12.80    4.50
  12  -5   2    8.30    5.40
 -12   5   2   11.50    5.40
 -12  -5  -2    9.20    4.70
  12   6   2   41.40    6.50
 -12  -6   2   43.70    5.60
 -12   6  -2   43.30    6.70
  12  -6  -2   52.79    7.30
  12  -6   2   47.00    7.30
 -12  -6  -2   34.50    5.40
 -12   6   2   41.70    7.10
 -12   7  -2    3.50    7.00
  12  -7  -2   13.60    6.20
  12  -7   2    9.50    6.70
 -12  -7  -2   10.80    5.80
  12  -8  -2  376.46   16.40
 -12   8  -2  361.96   17.20
 -12  -8  -2  381.86   15.50
  12  -8   2  398.76   16.90
 -12   8   2  375.76   16.40
 -12   9  -2   24.30    8.80
 -12  -9  -2   19.10    7.20
 -12   9   2   11.20    8.40
 -12  10  -2   -5.60    9.10
 -12  10   2    2.90    8.30
 -12  11  -2   20.00   10.00
 -12  11   2   29.20   10.00
 -12  12  -2   88.89   13.10
  12 -12  -2   82.89   16.60
 -13   0  -2  105.29    7.60
  13   0  -2  113.19    8.70
  13   0   2  122.99    8.80
 -13   0   2  114.69    7.60
 -13  -1   2  127.69    7.90
 -13   1  -2  145.19    8.70
  13   1   2  136.99    9.50
  13  -1  -2  170.58    9.80
  13   1  -2  133.89    9.30
  13  -1   2  139.99    9.40
 -13   1   2  156.18    9.40
 -13  -1  -2  144.59    9.10
 -13  -2   2   90.39    6.70
  13  -2  -2   81.79    7.60
  13   2   2   88.89    7.70
 -13   2  -2   78.09    7.00
 -13  -2  -2   76.29    6.30
  13   2  -2   90.79    8.30
  13  -2   2   82.59    7.50
 -13   2   2   71.19    6.60
 -13  -3   2    4.60    4.80
 -13   3  -2    4.70    5.50
  13   3   2    6.50    5.60
  13  -3  -2    5.30    5.40
  13  -3   2   12.50    5.70
  13   3  -2    2.60    5.50
 -13   3   2   -0.50    5.10
 -13  -3  -2    3.90    4.90
  13   4   2  139.99    9.40
  13  -4  -2  100.69    8.50
 -13  -4   2  122.89    7.80
 -13   4  -2  118.69    8.60
 -13  -4  -2  115.99    8.00
  13  -4   2  133.29    9.60
 -13   4   2  116.99    8.50
  13   4  -2  119.79    9.00
  13  -5  -2   93.39    8.80
  13   5   2   93.39    8.80
 -13  -5   2   81.19    6.90
 -13  -5  -2   86.19    6.90
 -13   5   2   86.29    8.10
  13  -5   2   88.99    8.80
  13  -6  -2   -4.70    6.30
  13   6   2    0.80    7.10
 -13   6  -2    2.60    7.10
  13  -6   2    5.20   10.70
 -13   6   2   -1.10    6.20
 -13  -6  -2   -2.30    5.10
  13  -7  -2    5.40   12.70
 -13   7  -2    1.70    7.70
  13  -7   2    3.10    7.70
 -13   7   2    1.80    7.50
  13  -8  -2   76.29   14.80
 -13   8  -2   81.69   10.40
  13  -8   2   89.79   10.30
 -13   8   2   72.49    9.40
 -13  -8  -2   88.19    8.60
 -13   9  -2   24.30    9.80
 -13   9   2   47.00    9.30
 -13  10  -2   -2.80    9.20
 -13  10   2    1.00   10.30
 -13  11  -2   28.20   11.20
 -13  11   2   33.40   12.40
  14   0   2  105.89    9.70
 -14   0   2  136.69    8.40
  14   0  -2  117.69    9.90
 -14   0  -2  139.59    8.90
  14  -1  -2   18.40    7.90
  14   1   2   22.40    6.80
 -14   1  -2   12.50    5.50
 -14  -1   2   21.70    5.90
  14   1  -2   19.40    8.20
 -14   1   2   29.70    6.70
  14  -1   2   34.80    8.40
 -14  -1  -2   19.70    5.60
 -14   2  -2    4.80    5.60
 -14  -2   2   10.60    5.10
  14   2   2    6.90    7.30
 -14   2   2   13.20    6.00
 -14  -2  -2   15.90    5.50
  14  -2   2    4.80    7.20
  14  -3  -2   51.19    8.30
 -14  -3   2   52.59    6.20
  14   3   2   60.29    9.60
  14  -3   2   56.29    7.60
  14   3  -2   49.70   10.00
 -14   3   2   56.89    7.20
 -14  -3  -2   55.29    6.50
  14  -4  -2   58.59    8.20
  14   4   2   45.10    9.40
 -14  -4   2   69.89    9.00
 -14   4  -2   49.00    7.60
 -14   4   2   66.99    9.70
 -14  -4  -2   67.29    7.40
  14  -4   2   63.29    8.30
 -14   5  -2  125.89   10.00
  14  -5  -2  126.89   10.30
  14   5   2  140.59   10.80
 -14   5   2  108.29    9.60
  14  -5   2  128.99   10.80
  14  -6  -2    7.30    7.60
 -14   6  -2   -2.10    7.20
 -14   6   2   -0.60    8.00
 -14  -6  -2    0.90    5.90
  14  -6   2    1.30    7.50
  14  -7  -2    4.10    9.10
 -14   7  -2   10.60    9.00
  14  -7   2   -1.80    8.90
 -14  -7  -2    1.40    6.50
 -14   7   2    8.20    8.10
 -14   8  -2   38.70    9.50
 -14   8   2   41.40    9.50
  14  -8   2   40.80   10.30
 -14   9  -2   14.50   10.00
 -14   9   2   17.60   10.70
 -14  10  -2   17.30   11.90
 -14  10   2   10.20   11.90
 -15   0   2   64.39   12.70
  15   0   2   51.79    8.40
 -15   0  -2   53.39    7.90
  15   0  -2   63.29    8.60
 -15  -1   2   11.10    6.90
  15  -1  -2    7.90    8.00
  15   1   2    6.90    7.20
 -15   1  -2    6.00    6.30
 -15  -1  -2   13.60    6.80
 -15   1   2   24.20   11.60
  15   1  -2   19.70    8.40
  15  -1   2    2.80    7.60
 -15   2  -2   46.80    7.70
  15   2   2   44.00    8.40
  15  -2  -2   45.50    8.40
 -15  -2   2   53.89    7.50
 -15   2   2   56.49    7.90
 -15  -2  -2   38.90    7.30
  15  -2   2   49.40    8.40
  15   2  -2   38.90    8.90
  15   3   2   38.10    9.20
 -15   3  -2   36.50    8.50
  15  -3  -2   41.70    9.30
 -15  -3  -2   44.00    7.60
  15  -3   2   40.70    8.40
 -15   3   2   43.10    7.90
  15   3  -2   39.10    9.10
 -15   4  -2    4.90    7.40
  15   4   2   -3.20    8.40
  15  -4  -2    3.20    8.60
 -15  -4  -2    5.90    7.00
 -15   4   2   -5.50    8.00
  15  -4   2   11.70    7.70
  15  -5  -2   26.90    9.60
 -15   5  -2   34.60    9.20
  15   5   2   29.60    9.60
  15  -5   2   35.00    9.00
 -15   5   2   46.30    9.80
 -15  -5  -2   40.80    8.00
 -15   6  -2   -0.40    8.40
  15  -6  -2    3.70    9.80
  15  -6   2   -1.50    9.40
 -15  -6  -2    1.90    7.90
 -15   6   2   -0.70    9.30
 -15   7  -2    7.00   10.20
  15  -7  -2   11.70    9.70
  15  -7   2   10.40    9.50
 -15   7   2    0.10    9.70
  15  -8   2   15.50   10.50
 -15   9  -2  116.19   14.60
 -15   9   2   90.09   12.90
  16   0  -2   75.59   10.90
 -16   0   2   51.89    9.20
  16   0   2   80.29   10.40
 -16   0  -2   78.19    9.50
  16   1   2   27.00    9.80
  16  -1  -2   14.70    8.70
 -16   1  -2   22.90    8.60
 -16  -1   2   22.50    8.20
  16   1  -2   33.20    9.90
 -16  -1  -2   24.70    7.50
  16  -1   2    9.00    9.40
 -16   1   2   20.60    8.00
  16   2   2    7.50    9.30
  16  -2  -2    5.50    8.50
 -16   2  -2    5.70    8.50
 -16  -2  -2    1.20    7.80
 -16   2   2    4.90    8.70
  16  -2   2    6.40    8.50
  16   2  -2    0.10    8.50
  16  -3  -2   10.20    8.90
 -16   3  -2    7.40    9.10
  16   3   2    8.10    9.50
 -16   3   2   20.30    9.50
 -16  -3  -2    8.70    8.10
  16  -3   2   10.90    9.70
  16  -4  -2   49.99   10.20
  16   4   2   35.90   10.80
 -16   4  -2   48.40   10.50
 -16   4   2   37.70   10.30
 -16  -4  -2   30.00    8.10
  16  -4   2   25.40    9.60
  16  -5  -2   -7.80   10.50
  16   5   2   -2.90    9.40
 -16   5  -2    3.00    9.10
 -16  -5  -2    3.20   11.00
 -16   5   2   -7.60    9.90
  16  -5   2    8.70   10.50
 -16   6  -2    4.10   11.00
  16  -6  -2    0.20   11.20
 -16   6   2    2.80    9.80
  16  -6   2    8.10   11.10
  16  -7  -2   77.69   13.10
 -16   7  -2   70.29   12.10
 -16   7   2   66.79   12.00
 -16   8  -2    2.30   12.70
  16  -8   2    0.30   13.60
 -16   8   2   -1.70   11.40
  17   0  -2   48.30   11.70
  17   0   2   52.19   11.10
 -17   0  -2   63.49    9.90
  17  -1  -2    5.00    9.90
 -17   1  -2    5.50    9.70
  17   1   2    3.30   10.80
  17  -1   2   -7.30   10.70
  17   1  -2    2.60   10.80
 -17  -1  -2   -5.30    9.40
 -17   1   2    5.60   10.20
  17   2   2    4.40   10.10
  17  -2  -2    6.90    9.90
 -17   2  -2    1.00    9.20
  17   2  -2   11.20   10.20
 -17   2   2   -6.20   10.10
  17  -2   2    4.40   11.10
 -17  -2  -2    9.60    9.50
  17   3   2   21.00   10.70
 -17   3  -2   39.50   11.50
  17  -3  -2   40.20   13.50
 -17  -3  -2   31.10    9.10
  17  -3   2   22.50   17.10
 -17   3   2   33.10   11.40
  17  -4  -2   27.20   17.50
  17   4   2   -5.00   19.80
  17  -4   2   16.60   12.70
 -17   4   2   17.10   11.70
  17  -5  -2    9.50   12.30
 -17   5  -2   -0.10   10.70
  17  -5   2    6.70   11.60
 -17   5   2   25.30   12.40
  17  -6  -2    8.20   13.20
 -17   6  -2   -5.50   11.70
 -17   6   2    7.60   11.60
  17  -6   2    2.00   12.10
  18   0   2   26.10   13.00
  18   0  -2   25.60   12.10
 -18   0  -2   40.20   11.10
 -18   1  -2   -3.80   10.40
  18   1   2   -1.40   11.60
  18  -1  -2    6.90   12.60
  18   1  -2    2.70   11.80
 -18  -1  -2    7.00   11.20
  18  -1   2    1.00   11.40
  18  -2  -2   12.10   12.10
  18   2   2    7.60   13.30
 -18   2  -2   15.70   12.40
  18  -2   2   18.70   12.10
   0   0   3   16.50    0.80
   0  -1   3    1.20    0.30
   0  -1  -3   -0.40    0.40
   0   1  -3    0.50    0.40
   0   1   3    1.10    0.70
   0  -1   3    1.20    0.40
   0   1   3    0.10    0.40
   0  -1  -3    1.30    0.70
   0   3   3   -0.90    0.80
   0   3  -3    2.30    0.90
   0  -3   3    4.60    1.00
   0  -3   3    0.40    1.10
   0  -3  -3    0.50    1.10
   0  -3  -3   -0.20    1.20
   0   3  -3    0.00    0.90
   0   3   3   -1.20    1.60
   0   4  -3  651.43   18.30
   0  -4  -3  603.54   18.00
   0   4   3  647.84   18.30
   0   4   3  597.34   18.40
   0  -4  -3  645.94   18.90
   0  -4   3  633.54   18.20
   0  -4   3  611.44   18.10
   0  -5  -3   -0.40    1.90
   0   5  -3    1.00    1.50
   0  -5   3   -1.10    2.00
   0   5   3    0.50    1.50
   0  -6  -3 2789.32   76.69
   0   6   3 2800.12   76.49
   0  -6   3 2743.33   76.39
   0   6  -3 2705.63   76.29
   0   7   3    2.20    2.20
   0   7  -3    0.10    2.20
   0  -7   3    1.80    2.60
   0  -7  -3   -1.90    2.60
   0   8  -3 2065.49   57.79
   0  -8  -3 2028.60   58.19
   0   8   3 2023.40   57.89
   0  -8   3 2083.89   57.89
   0  -9   3    2.30    3.90
   0   9   3    3.30    3.20
   0  10   3 1534.75   44.00
   0  10  -3 1447.86   43.70
   0 -10  -3 1535.85   44.40
   0 -11   3   -4.90    4.80
   0  11   3    0.50    4.20
   0  11  -3   -2.10    4.20
   0 -11  -3    1.80    5.70
   0  12   3    1.80    5.10
   0 -12  -3   -3.50    5.90
   0 -12   3    8.50    6.70
   0  12  -3   -0.80    4.90
   0  13   3   -2.70   10.10
   0 -13  -3    5.40    7.80
   0  13  -3   -0.20    7.60
   0 -13   3    1.80    6.80
   0 -14  -3  573.74   23.80
   0  14  -3  618.94   22.80
   0  14   3  577.64   22.00
   0 -14   3  615.94   25.30
   0  15  -3   -0.80    8.40
   0 -15  -3  -10.30   10.50
   0  15   3    0.80    8.20
   0 -16  -3   10.10   20.30
   0  16   3   17.60   12.80
   1   0   3    3.20    0.50
  -1   0  -3    0.90    0.30
   1   0  -3    2.20    0.40
   1   0  -3    2.90    0.40
  -1   0   3    3.10    0.40
   1   0   3    4.90    0.40
   1  -1  -3  420.26   12.10
   1   1   3  424.86   12.00
   1  -1  -3  429.66   12.00
  -1  -1   3  425.06   12.00
  -1   1  -3  434.26   11.90
   1   1   3  422.26   12.10
   1  -1  -3  434.56   12.00
   1   1  -3  414.66   12.00
   1  -1   3  427.06   11.80
  -1  -1  -3  423.46   12.00
  -1   1   3  436.16   12.00
  -1  -1  -3  446.36   12.10
   1  -1   3  429.96   11.90
  -1   2  -3  383.86   11.00
   1  -2  -3  404.46   11.20
   1  -2  -3  371.76   11.00
   1   2   3  385.66   11.10
  -1   2  -3  400.66   11.10
   1  -2  -3  407.26   11.40
  -1  -2   3  387.26   10.90
  -1  -2   3  380.06   11.20
   1   2   3  378.46   11.30
   1   2  -3  406.26   11.30
   1  -2   3  400.46   11.10
  -1   2   3  386.56   11.10
  -1  -2  -3  376.46   11.30
  -1   2   3  383.56   10.80
  -1  -2  -3  378.46   11.10
   1  -2   3  375.66   10.90
   1   3   3  597.84   17.00
  -1  -3   3  591.84   16.70
   1  -3  -3  591.34   16.90
  -1  -3   3  594.34   17.00
  -1   3  -3  609.44   16.80
   1  -3  -3  590.04   16.30
   1  -3  -3  576.04   16.90
   1   3   3  581.84   16.30
   1   3   3  599.54   17.20
   1  -3  -3  596.54   17.20
  -1  -3   3  588.84   16.60
  -1   3  -3  601.94   16.80
   1  -3   3  579.04   16.70
  -1  -3  -3  601.84   17.10
  -1   3   3  599.34   16.90
  -1  -3  -3  595.24   16.90
   1   3  -3  614.44   17.00
   1  -3   3  573.24   16.80
  -1   3   3  576.34   16.30
   1  -4  -3  371.26   10.60
   1  -4  -3  387.36   11.50
   1   4   3  387.96   12.10
  -1  -4   3  379.56   11.60
  -1   4  -3  395.76   11.40
   1  -4  -3  365.06   11.80
  -1   4  -3  391.06   11.40
   1   4   3  388.76   11.60
  -1  -4   3  374.96   11.20
  -1  -4   3  368.86   11.30
   1  -4  -3  385.86   12.10
  -1   4   3  396.06   12.10
   1  -4   3  369.76   11.40
   1  -4   3  373.96   11.30
   1   4  -3  398.76   11.60
  -1  -4  -3  393.66   11.80
  -1  -4  -3  377.96   11.50
  -1   5  -3 2256.77   61.69
   1  -5  -3 2200.28   60.59
  -1  -5   3 2214.68   61.39
  -1   5  -3 2226.28   61.49
   1   5   3 2266.07   61.89
   1  -5  -3 2174.28   62.09
  -1  -5   3 2267.27   61.59
  -1   5   3 2257.47   61.79
  -1  -5  -3 2182.78   61.89
   1   5  -3 2257.07   61.79
   1  -6  -3  147.09    6.40
  -1  -6   3  135.09    5.70
   1   6   3  142.59    5.80
   1  -6  -3  134.09    4.10
  -1   6  -3  146.49    5.60
  -1   6   3  141.99    5.70
   1  -6   3  141.49    6.00
  -1  -6  -3  148.19    6.20
   1   6  -3  138.59    5.70
   1  -7  -3  346.27    9.50
  -1  -7   3  324.07   11.40
  -1   7  -3  333.17   11.20
   1   7   3  323.87   11.40
   1  -7  -3  351.86   12.10
   1  -7   3  355.66   11.90
  -1   7   3  350.96   11.50
  -1  -7  -3  326.77   11.70
   1   7  -3  352.46   11.40
   1  -8  -3   91.59    6.10
  -1  -8   3   87.99    5.50
  -1   8  -3   96.69    5.30
   1   8   3   96.49    5.60
  -1   8   3  103.19    5.80
  -1  -8  -3   86.39    5.80
   1   8  -3   86.49    5.30
   1  -8   3  103.09    6.10
  -1   9  -3   38.70    4.20
  -1  -9   3   51.79    4.80
   1   9   3   47.80    4.80
   1  -9  -3   43.00    5.20
   1  -9   3   49.40    5.10
  -1   9   3   38.10    5.20
   1   9  -3   45.60    4.40
   1 -10  -3   25.00    5.20
   1  10   3   33.70    4.80
  -1  10  -3   43.00    4.80
  -1 -10  -3   29.00    5.20
   1 -10   3   35.50    5.40
  -1  10   3   32.50    4.60
   1  10  -3   28.10    4.40
  -1 -11   3  154.88    9.10
   1 -11  -3  136.79    9.10
  -1  11  -3  129.09    8.60
   1  11   3  137.09    8.40
  -1 -11  -3  132.29    9.00
   1  11  -3  115.09    8.00
  -1  11   3  156.68    8.60
   1 -11   3  135.59    8.70
   1 -12  -3   13.10    6.60
  -1  12  -3   13.00    5.80
  -1 -12   3   13.50    6.50
   1  12   3    8.70    5.20
   1 -12   3    1.40    6.70
  -1  12   3   10.10    5.40
  -1 -12  -3    2.60    6.60
   1  12  -3   10.90    5.20
  -1 -13   3  103.19    9.70
   1  13   3  129.99    9.80
  -1  13  -3  116.09    9.40
  -1  13   3  102.09   13.50
  -1 -13  -3  112.99   10.50
   1 -13   3  110.79   10.40
   1  13  -3  103.59   13.60
  -1  14  -3   30.10    7.70
   1  14   3   30.60    7.70
   1 -14  -3   16.50    8.80
   1  14  -3   31.30    7.80
   1 -14   3   28.10    9.60
  -1 -14  -3   39.50    8.90
  -1  14   3   29.90    7.80
  -1  15  -3   33.40    9.00
   1 -15  -3   44.50   11.80
   1  15   3   29.50    9.60
   1 -15   3   28.70   11.00
  -1  15   3   36.00    9.90
   1  15  -3   30.90    9.10
  -1 -15  -3   30.30   11.20
  -1  16  -3    3.70   16.20
   1  16   3   -1.30    9.90
  -1 -16  -3  -13.10   18.50
  -1  16   3   -6.00   16.50
   1  16  -3   -9.20   12.70
  -2   0  -3    1.60    0.30
   2   0   3    2.50    0.70
  -2   0  -3    1.60    0.70
  -2   0   3    0.80    0.80
  -2   0   3    0.90    0.50
   2   0  -3    1.70    0.50
   2   0   3    1.40    0.70
   2   0  -3    0.80    0.50
   2   0   3    1.20    0.30
  -2   0   3    1.10    0.50
  -2  -1   3   42.80    2.10
   2   1   3   38.30    1.70
  -2   1  -3   43.20    1.80
   2   1   3   44.30    1.70
  -2  -1   3   46.10    1.40
   2   1   3   42.00    2.00
  -2  -1   3   45.10    1.70
   2  -1  -3   43.10    1.80
   2  -1  -3   38.20    1.80
   2  -1  -3   49.80    1.70
  -2  -1  -3   41.90    1.90
   2  -1   3   42.90    1.50
  -2   1   3   45.60    1.80
  -2  -1  -3   44.30    1.90
   2   1  -3   41.30    1.80
   2   1  -3   39.10    1.50
   2  -1   3   41.60    1.40
   2  -1   3   40.30    1.90
  -2   1   3   38.70    1.80
  -2   1   3   39.80    1.70
   2  -2  -3  563.14   15.80
  -2   2  -3  575.84   15.70
   2  -2  -3  537.75   15.80
  -2  -2   3  573.64   16.10
  -2   2  -3  578.84   15.90
   2   2   3  552.94   15.90
   2  -2  -3  559.54   16.00
   2   2   3  562.34   15.70
  -2  -2   3  565.44   15.60
   2   2   3  558.54   16.10
  -2   2   3  571.14   15.90
  -2  -2  -3  563.04   15.70
  -2  -2  -3  557.54   15.80
  -2  -2  -3  567.34   16.10
   2  -2   3  557.94   15.80
  -2   2   3  558.64   15.80
   2   2  -3  561.64   15.60
   2   2  -3  578.34   16.10
   2  -2   3  544.75   15.70
  -2  -3   3  682.03   20.30
  -2   3  -3  745.23   20.20
   2   3   3  730.43   20.30
  -2   3  -3  707.33   20.00
   2   3   3  702.53   19.70
  -2  -3   3  724.23   19.90
   2   3   3  729.23   20.60
   2  -3  -3  703.33   20.00
   2  -3  -3  718.73   19.80
   2  -3  -3  722.43   20.30
  -2  -3  -3  724.53   20.20
  -2   3   3  695.33   19.80
   2  -3   3  690.23   20.10
   2   3  -3  714.23   20.30
  -2   3   3  717.23   20.10
  -2  -3  -3  724.23   20.40
  -2  -3  -3  721.13   19.70
   2  -3   3  686.03   20.00
  -2   3   3  722.03   20.30
   2   3  -3  705.23   20.00
   2  -4  -3  240.08    7.50
   2  -4  -3  231.98    8.00
  -2   4  -3  244.08    7.40
   2   4   3  242.68    6.80
  -2  -4   3  251.47    7.40
   2  -4  -3  234.78    7.00
   2   4   3  235.78    7.70
   2  -4   3  223.98    7.40
  -2   4   3  227.28    6.90
   2   4  -3  189.88    7.40
  -2  -4  -3  239.98    7.80
   2  -4   3  236.18    7.50
   2   4  -3  241.68    7.70
  -2   4   3  238.38    8.10
  -2  -4  -3  242.68    6.80
   2  -5  -3   10.90    1.20
  -2   5  -3   10.00    1.80
   2  -5  -3   12.70    2.50
  -2  -5   3   10.50    1.90
  -2   5  -3   14.40    2.20
   2   5   3    7.90    1.80
  -2   5   3    9.80    1.80
  -2  -5  -3   17.30    2.40
   2   5  -3   11.60    2.70
  -2  -5  -3   10.50    1.00
   2   5  -3   10.20    2.00
  -2   6  -3   13.60    2.10
   2   6   3    9.20    2.10
  -2   6  -3   12.60    2.30
  -2  -6   3   24.70    2.70
   2  -6  -3   16.50    3.00
   2  -6  -3   13.20    1.30
  -2  -6  -3   14.40    1.20
   2   6  -3   33.40    2.90
  -2   6   3    7.80    2.10
  -2  -6  -3   12.10    2.60
   2  -7  -3  394.96   11.00
   2   7   3  382.56   12.70
   2  -7  -3  373.36   13.20
  -2   7  -3  409.26   12.50
  -2  -7   3  359.36   12.40
  -2   7  -3  374.86   12.30
   2   7  -3  385.56   12.60
  -2   7   3  378.46   12.50
  -2  -7  -3  389.16   12.80
  -2   8  -3 1613.64   45.10
   2   8   3 1548.55   45.30
   2  -8  -3 1515.85   45.70
  -2  -8   3 1617.64   45.10
  -2  -8  -3 1562.04   45.30
   2  -8   3 1593.74   45.60
   2   8  -3 1604.44   45.30
  -2   8   3 1595.04   45.20
   2   9   3  267.07   10.70
  -2   9  -3  292.27   10.70
   2  -9  -3  291.37   11.70
  -2  -9   3  284.37   10.90
   2   9  -3  276.27   10.60
   2  -9   3  256.17   11.20
  -2  -9  -3  273.27   12.00
   2  -9   3  275.57    9.50
  -2   9   3  284.07   13.70
  -2  10  -3   29.50    4.40
  -2 -10   3   33.50    6.00
   2  10   3   21.50    4.20
   2 -10  -3   26.10    5.40
   2  10  -3   17.30    4.20
  -2 -10  -3   17.20    4.80
   2 -10   3   28.60    5.30
  -2  10   3   21.20    4.30
  -2  11  -3  100.89    7.10
  -2 -11   3  123.29    8.10
   2 -11  -3  109.69    8.60
   2  11   3  120.19    8.00
   2 -11   3  121.59    8.50
   2  11  -3  102.49    7.40
  -2 -11  -3  109.09    8.00
  -2  11   3  128.69    8.10
   2  12   3  105.99    8.10
   2 -12  -3  106.09    9.70
  -2  12  -3  122.99    8.10
  -2 -12   3  112.99    8.90
  -2 -12  -3   95.39    8.30
  -2  12   3   93.59    8.20
   2 -12   3  103.99    9.10
   2  12  -3  118.59    8.70
  -2 -13   3  114.19    9.50
  -2  13  -3   82.59    8.10
   2 -13  -3   98.89   11.30
   2  13   3   83.79    8.20
   2 -13   3   88.99   10.00
   2  13  -3  103.89    8.80
  -2 -13  -3  100.29    9.20
  -2  13   3  107.29   10.50
  -2  14  -3   16.70    7.90
   2  14   3    9.30    7.90
   2 -14  -3   27.70   10.20
  -2  14   3   15.60    7.50
   2 -14   3   14.40    9.70
   2  14  -3   22.70    7.70
  -2 -14  -3   22.90    8.40
   2 -15  -3   28.10   10.90
  -2  15  -3   28.50    9.00
   2  15   3   35.90    9.20
  -2 -15  -3   24.30    9.80
  -2  15   3   22.10    8.90
   2  15  -3   31.30    9.30
   2 -15   3   44.90   12.00
   2 -16  -3   20.60   19.80
  -2  16  -3   17.60   13.80
   2  16   3   10.80   10.20
   2  16  -3   -1.10   10.30
  -2 -16  -3   10.40   20.10
  -2  16   3    8.80   16.60
   3   0   3    0.20    0.80
   3   0   3    0.30    0.40
  -3   0  -3    0.80    0.80
  -3   0   3    0.20    1.10
  -3   0   3    0.10    0.60
  -3   0  -3   -0.40    0.90
   3   0   3    0.80    1.00
   3   0  -3    0.50    0.70
   3   0  -3   -0.10    0.60
  -3   0  -3    0.70    0.30
   3   0  -3    0.60    0.90
  -3   0   3    0.10    0.60
  -3  -1   3  380.06   10.70
   3   1   3  386.56   10.90
   3  -1  -3  391.36   11.00
  -3   1  -3  377.36   10.80
   3  -1  -3  369.46   10.60
   3  -1  -3  362.26   10.70
  -3  -1   3  373.06   10.50
  -3   1   3  373.36   11.00
  -3  -1  -3  364.46   10.90
  -3   1   3  380.76   10.80
   3   1  -3  366.16   10.60
   3  -1   3  367.16   10.20
   3   1  -3  362.86   10.70
  -3  -1  -3  372.96   10.90
   3  -1   3  378.86   11.00
  -3   1   3  393.76   10.70
  -3  -1  -3  369.06   10.50
   3  -1   3  370.26   10.30
   3  -2  -3  746.23   20.90
  -3   2  -3  755.52   20.40
   3   2   3  746.83   20.80
  -3  -2   3  721.73   21.00
  -3   2  -3  732.63   20.80
   3   2   3  750.02   20.80
  -3  -2   3  743.43   21.40
  -3  -2   3  736.03   20.50
   3  -2  -3  733.73   21.10
   3  -2  -3  723.23   20.60
   3   2   3  743.33   21.10
  -3  -2   3  759.32   20.80
   3  -2   3  722.63   20.80
  -3  -2  -3  746.83   20.70
  -3   2   3  730.03   20.70
   3  -2   3  803.02   21.10
  -3   2   3  714.03   20.80
  -3   2   3  757.92   20.90
   3  -2   3  719.73   20.40
  -3  -2  -3  762.82   21.00
   3   2  -3  718.73   20.60
  -3  -3   3   91.59    4.00
  -3  -3   3   92.79    3.40
  -3  -3   3   95.19    4.10
  -3   3  -3   94.59    3.30
   3  -3  -3   93.09    3.50
   3  -3  -3   88.99    4.00
   3   3   3   91.89    3.30
   3   3   3   97.89    4.40
   3   3   3   93.59    3.70
   3  -3  -3   90.59    3.40
  -3  -3  -3   92.99    4.10
  -3  -3  -3   92.99    3.40
  -3   3   3   88.69    3.40
   3  -3   3   92.69    3.70
   3   3  -3   95.79    3.70
   3   3  -3   90.99    3.90
   3  -3   3   91.09    3.30
   3  -3   3   92.69    3.60
  -3  -3  -3   95.09    3.70
  -3  -4   3  428.96   12.30
   3  -4  -3  408.76   12.30
   3  -4  -3  419.06   12.20
   3   4   3  414.46   12.00
  -3   4  -3  417.86   12.60
   3   4   3  433.56   12.70
  -3  -4   3  398.86   12.60
  -3   4  -3  416.86   12.20
   3   4  -3  420.36   12.70
  -3   4   3  434.26   12.60
  -3  -4  -3  424.66   12.70
  -3  -4  -3  422.06   12.00
   3  -4   3  411.96   12.60
   3  -4   3  406.96   12.70
  -3   4   3  423.36   12.70
  -3   4   3  405.16   12.10
   3  -5  -3    8.60    1.40
   3   5   3    7.50    1.90
  -3  -5   3    5.60    2.00
  -3   5  -3    7.90    1.70
  -3   5  -3   10.80    2.00
   3   5  -3    0.20    2.80
  -3   5   3    7.90    1.40
   3  -5   3    6.50    2.20
  -3  -5  -3    9.30    1.50
   3  -5   3    7.40    1.60
  -3   5   3    7.70    1.90
   3   5  -3    6.40    1.90
  -3   5   3    9.80    2.10
  -3  -5  -3    9.10    2.20
   3  -6  -3   19.50    1.80
  -3   6  -3   23.80    2.40
   3  -6  -3   26.40    3.50
   3   6   3   23.60    2.70
  -3   6  -3   17.30    2.50
  -3  -6   3   18.30    2.60
  -3  -6  -3   23.80    3.00
   3  -6   3   20.00    2.30
  -3   6   3   21.60    2.60
  -3  -6  -3   23.10    1.90
   3   6  -3   20.90    2.70
   3  -7  -3  434.86   14.60
  -3   7  -3  429.06   13.80
   3  -7  -3  421.96   12.60
   3   7   3  439.16   14.00
  -3  -7   3  441.16   13.70
  -3   7  -3  417.26   13.50
  -3  -7  -3  431.06   14.00
   3  -7   3  420.66   13.20
  -3   7   3  438.46   13.90
   3   7  -3  434.96   14.00
   3  -8  -3  123.59    7.50
  -3   8  -3  139.29    6.50
  -3   8  -3  131.79    6.10
   3   8   3  131.09    6.60
  -3  -8   3  130.69    6.60
   3   8  -3  116.59    6.40
   3  -8   3  124.99    5.50
  -3   8   3  126.39    6.30
  -3  -8  -3  119.99    6.60
   3   9   3  150.58    7.80
   3  -9  -3  171.28    9.00
  -3   9  -3  163.78    7.40
  -3  -9   3  158.38    7.50
   3  -9   3  163.28    6.80
  -3  -9  -3  153.38    8.00
   3   9  -3  167.38    7.90
   3 -10  -3   14.20    5.40
  -3  10  -3   22.50    4.50
  -3 -10   3   20.00    5.00
   3  10   3   16.90    4.20
   3 -10   3   18.00    5.80
   3  10  -3   23.90    4.40
  -3  10   3   23.00    4.70
  -3 -10  -3   21.50    5.20
   3 -11  -3   13.60    6.80
  -3  11  -3   30.70    5.50
  -3 -11   3   27.40    5.60
   3  11   3   31.40    5.30
  -3  11   3   33.90    5.30
   3 -11   3   31.50    6.50
   3  11  -3   22.90    5.20
  -3 -11  -3   35.50    6.20
  -3 -12   3   22.40    5.80
   3  12   3   20.50    5.70
   3 -12  -3   12.60    7.60
  -3  12  -3   15.60    5.90
  -3 -12  -3   19.20    6.60
  -3  12   3   16.40    5.40
   3 -12   3   24.00    7.80
   3  12  -3   14.40    5.70
  -3 -13   3   16.20    7.40
   3 -13  -3   20.10    8.20
   3  13   3   12.60    6.30
  -3  13  -3   15.10    6.30
   3 -13   3   19.50    9.20
  -3  13   3   22.20    7.90
  -3 -13  -3   12.70   12.90
   3  13  -3   14.30    6.30
  -3  14  -3    0.30    7.80
   3  14   3    1.30    7.30
   3 -14  -3    1.70    9.00
  -3 -14  -3   -9.60    7.80
  -3  14   3   -4.60    7.10
   3  14  -3    1.50    7.30
   3 -14   3   -1.60    9.70
  -3  15  -3   80.59   10.30
   3 -15  -3   93.89   12.70
   3  15   3   57.09    9.90
  -3 -15  -3   79.19   11.50
   3 -15   3   57.29   11.80
  -3  15   3   71.09   11.00
   3  15  -3   65.89   10.30
   3  16   3   40.30   12.10
   3 -16  -3   54.59   13.70
  -3  16  -3   78.29   15.40
  -3  16   3   46.10   15.10
   3  16  -3   33.80   11.30
   4   0  -3    1.40    0.80
   4   0  -3    0.10    1.00
   4   0   3    0.30    1.10
  -4   0  -3    0.30    1.00
  -4   0  -3   -1.20    1.40
  -4   0   3    1.60    0.90
  -4   0   3    0.60    0.70
  -4   0  -3    0.50    0.30
   4   0  -3   -0.30    1.20
   4   0   3    0.00    1.30
   4   0   3    0.20    0.40
  -4   0   3   -0.20    1.50
  -4  -1   3  536.25   16.00
  -4   1  -3  517.45   15.80
  -4   1  -3  557.34   16.00
  -4  -1   3  550.94   15.70
   4   1   3  538.95   15.80
  -4  -1   3  551.14   15.40
   4   1   3  531.15   15.20
   4  -1  -3  543.15   15.80
   4  -1  -3  554.44   15.50
   4   1   3  538.95   15.80
   4  -1  -3  537.15   15.70
  -4  -1   3  556.94   15.30
  -4  -1  -3  561.04   16.10
  -4  -1  -3  557.64   15.20
  -4  -1  -3  540.95   15.70
  -4   1   3  537.25   15.80
   4  -1   3  516.45   16.00
   4  -1   3  535.65   15.60
  -4   1   3  568.24   15.60
   4   1  -3  547.75   16.00
  -4   1   3  569.64   15.40
   4   2   3 4318.07  114.99
  -4   2  -3 4321.17  114.99
   4   2   3 4039.20  115.39
  -4  -2   3 4151.98  114.89
  -4  -2   3 4202.18  114.49
   4  -2  -3 4382.56  115.09
  -4  -2   3 4153.18  115.09
   4  -2  -3 4024.90  114.49
   4   2   3 4232.48  114.69
  -4  -2   3 4320.47  114.69
   4  -2  -3 4272.37  114.79
  -4   2   3 4095.39  114.89
  -4   2   3 4290.87  114.59
  -4   2   3 4277.37  114.89
   4  -2   3 4343.67  115.09
  -4  -2  -3 4196.18  114.89
   4   2  -3 4125.79  114.69
  -4  -2  -3 4247.08  114.99
   4  -2   3 4268.47  114.19
  -4  -2  -3 3957.60  114.59
  -4   3  -3   13.90    1.80
   4   3   3   11.40    1.60
   4   3   3   13.50    1.60
   4  -3  -3   16.10    1.70
  -4   3  -3   22.00    1.30
   4  -3  -3   16.40    1.60
  -4  -3   3   13.80    1.40
  -4   3   3   19.10    2.00
  -4   3   3   23.30    2.00
  -4  -3  -3   16.10    1.90
   4   3  -3   17.80    1.90
  -4   3   3   24.10    1.70
  -4  -3  -3   18.20    1.90
   4  -3   3   15.40    1.80
   4  -3   3   17.90    1.40
   4   3  -3   16.10    1.90
  -4  -3  -3   14.70    1.90
   4  -4  -3  699.23   20.60
  -4  -4   3  732.53   20.60
   4   4   3  740.33   21.00
   4   4   3  723.63   20.60
  -4   4  -3  728.53   20.50
  -4   4  -3  739.23   21.10
   4  -4  -3  739.73   20.80
  -4  -4  -3  713.53   20.60
   4  -4   3  718.23   20.50
  -4   4   3  731.43   20.80
  -4   4   3  726.53   21.10
   4   4  -3  762.22   21.20
   4   4  -3  675.53   20.80
   4  -4   3  736.63   21.00
  -4  -4  -3  722.23   21.10
  -4   5  -3  266.47    9.30
   4   5   3  283.47    8.70
   4   5   3  288.27    9.40
  -4  -5   3  268.27    8.90
  -4   5  -3  275.07    9.40
   4  -5  -3  278.97    8.80
  -4  -5  -3  275.77    9.40
   4  -5   3  287.47    9.20
  -4  -5  -3  273.47    8.70
  -4   5   3  295.47    9.50
  -4   5   3  271.17    8.80
   4  -5   3  280.47    9.00
   4   5  -3  291.27    9.40
  -4   5   3  276.87    9.10
  -4   6  -3 1910.71   54.09
  -4  -6   3 1903.91   54.09
  -4   6  -3 1987.30   54.69
   4  -6  -3 2010.90   53.89
   4   6   3 1965.10   54.69
  -4  -6  -3 1942.41   54.69
   4   6  -3 1922.51   54.69
  -4   6   3 1986.10   54.49
   4  -6   3 1934.51   54.29
  -4  -6  -3 1978.10   53.79
  -4   6   3 1897.71   54.69
   4   7   3    0.70    2.50
  -4   7  -3    3.40    2.20
   4  -7  -3    5.20    2.10
   4  -7  -3    6.80    3.60
  -4  -7   3    5.20    2.70
  -4   7  -3    3.30    2.90
  -4  -7  -3    5.60    2.90
   4   7  -3    3.10    2.80
  -4   7   3    3.00    2.40
   4  -7   3    5.30    2.40
   4   8   3  136.59    6.80
  -4   8  -3  137.19    6.50
  -4  -8   3  131.79    6.60
  -4   8  -3  134.89    7.20
  -4   8   3  125.29    6.80
   4  -8   3  126.99    6.00
  -4  -8  -3  137.59    6.80
   4   8  -3  130.59    7.80
  -4   9  -3  433.96   14.80
  -4   9  -3  413.46   14.00
   4   9   3  425.66   14.70
  -4  -9   3  419.46   14.30
   4  -9  -3  417.26   16.00
   4   9  -3  412.86   14.60
   4  -9   3  416.86   13.70
  -4  -9  -3  416.66   14.60
   4  10   3  515.65   17.70
   4 -10  -3  518.15   18.80
  -4  10  -3  511.15   17.20
   4 -10   3  505.05   18.60
   4  10  -3  499.25   17.50
  -4 -10  -3  487.55   17.40
  -4  10   3  547.65   17.40
   4  11   3   44.40    5.90
   4 -11  -3   42.20    7.90
  -4  11  -3   58.79    6.10
  -4 -11   3   50.19    6.20
   4 -11   3   56.29    7.50
   4  11  -3   52.49    6.20
  -4 -11  -3   55.59    6.80
  -4  11   3   45.30    6.00
  -4 -12   3  115.89    8.60
   4 -12  -3  111.59   10.30
   4  12   3   99.79    8.30
  -4  12  -3  127.69    8.70
  -4 -12  -3  129.59    9.40
   4 -12   3  120.59   10.60
   4  12  -3  124.39    9.00
  -4  12   3  118.19    8.70
  -4  13  -3  249.78   13.40
   4  13   3  231.18   12.80
   4 -13  -3  243.28   15.00
   4  13  -3  244.78   13.20
  -4  13   3  259.47   20.10
   4 -13   3  251.47   16.60
  -4  14  -3  318.27   16.10
   4 -14  -3  324.07   17.90
   4  14   3  286.97   15.50
  -4 -14  -3  306.37   16.80
   4 -14   3  331.27   18.10
  -4  14   3  313.67   15.50
   4  14  -3  297.37   16.80
  -4  15  -3   64.79   12.20
   4  15   3   87.49   11.10
   4 -15  -3   83.49   14.00
   4  15  -3   65.09   10.50
   4 -15   3   63.89   12.40
  -4 -15  -3   53.79   11.40
  -4  15   3   70.29   11.30
   4 -16  -3  134.59   17.20
   4  16   3  132.19   13.80
  -4 -16  -3  123.59   16.10
   4  16  -3  150.88   14.30
  -4  16   3  138.69   15.10
   4 -16   3  157.48   16.30
   5   0  -3    0.50    1.50
   5   0   3    1.20    1.40
   5   0  -3    0.60    1.30
  -5   0   3   -0.10    0.80
  -5   0  -3    1.20    0.30
  -5   0  -3    0.70    1.30
  -5   0   3    1.90    1.20
  -5   0  -3    1.10    0.40
   5   0  -3    1.70    1.00
   5   1   3    3.50    0.90
  -5   1  -3    1.50    1.30
  -5  -1   3    2.90    1.50
  -5  -1   3    1.30    1.00
   5  -1  -3    2.20    1.00
  -5  -1   3    2.30    0.90
   5   1   3    0.40    1.40
   5  -1  -3    4.90    1.80
   5  -1  -3    1.90    1.50
  -5  -1  -3    0.30    1.30
   5  -1   3    0.80    1.40
  -5  -1  -3    2.70    0.90
   5   1  -3    3.20    1.60
   5   1  -3    0.90    1.30
  -5   1   3    5.90    1.00
  -5  -2   3   23.20    2.00
   5   2   3   23.30    2.10
  -5   2  -3   22.40    2.10
   5  -2  -3   21.90    2.10
   5   2   3   23.00    1.70
  -5  -2   3   30.80    1.90
  -5  -2   3   31.80    2.50
  -5  -2  -3   23.00    1.80
  -5   2   3   22.60    2.10
   5   2  -3   28.50    2.50
  -5   2   3   23.40    1.60
   5  -2   3   23.90    2.30
  -5  -2  -3   29.30    2.30
   5  -3  -3  516.45   15.20
  -5   3  -3  520.95   14.20
  -5   3  -3  509.85   15.20
  -5  -3   3  510.45   14.80
   5   3   3  508.95   14.90
   5  -3  -3  491.35   14.50
  -5  -3   3  500.95   14.60
   5   3   3  519.25   15.10
   5  -3   3  492.75   14.20
  -5   3   3  524.35   15.20
  -5  -3  -3  500.65   15.10
  -5   3   3  495.05   14.70
   5  -3   3  521.75   15.30
   5  -4  -3   70.39    3.70
  -5   4  -3   68.79    3.00
  -5   4  -3   67.69    3.80
  -5  -4   3   68.99    3.60
   5   4   3   67.09    3.50
   5   4   3   70.89    3.60
   5   4  -3   71.29    3.80
  -5   4   3   63.09    3.90
  -5  -4  -3   67.69    3.80
  -5   4   3   66.89    3.30
   5  -4   3   64.39    3.10
   5  -4   3   63.29    3.70
  -5   5  -3  641.04   18.70
   5   5   3  668.23   19.00
  -5  -5   3  651.23   18.90
  -5   5  -3  649.93   19.50
   5  -5  -3  664.83   19.10
   5   5   3  658.03   19.40
   5   5  -3  651.73   19.50
  -5   5   3  627.24   19.50
  -5  -5  -3  651.63   19.40
  -5   5   3  671.63   19.10
   5  -5   3  630.84   18.70
   5  -5   3  638.24   19.30
  -5  -6   3  450.75   14.20
   5   6   3  466.75   14.70
  -5   6  -3  472.15   14.10
   5  -6  -3  471.95   14.10
  -5   6  -3  477.55   14.90
   5   6  -3  462.25   14.80
  -5  -6  -3  464.05   14.70
  -5   6   3  446.96   14.80
   5  -6   3  467.05   14.40
  -5   6   3  474.35   14.50
  -5   7  -3  436.76   13.40
   5   7   3  426.96   14.20
  -5  -7   3  414.76   13.40
  -5   7  -3  418.86   14.00
   5  -7  -3  411.06   13.10
  -5  -7  -3  448.36   14.20
   5  -7   3  416.36   13.40
   5   7  -3  416.46   14.00
  -5   7   3  422.06   14.10
  -5   7   3  420.06   13.60
   5  -8  -3   10.10    4.30
  -5   8  -3    1.90    3.30
   5  -8  -3    2.30    2.60
  -5  -8   3    5.60    3.30
  -5   8  -3    2.90    3.00
   5  -8   3    1.70    2.90
  -5   8   3    5.70    3.00
  -5  -8  -3    5.80    3.90
   5   8  -3    3.00    3.10
  -5   9  -3    2.40    3.40
   5   9   3    3.20    4.00
  -5   9  -3    0.60    4.40
  -5  -9   3    6.00    3.80
   5  -9  -3    3.80    4.80
  -5  -9  -3    5.50    3.90
   5   9  -3    3.30    3.70
   5  -9   3    1.20    3.30
   5  10   3    0.30    4.00
   5 -10  -3   -1.50    5.50
  -5 -10   3   -3.00    4.30
  -5  10  -3   -1.40    4.00
  -5  10   3   -2.30    4.30
   5 -10   3    3.20    5.50
   5  10  -3   -1.50    4.10
  -5 -10  -3    0.20    4.40
  -5  11  -3  119.79    7.70
  -5 -11   3   98.29    7.40
   5  11   3  103.09    8.10
   5 -11  -3  107.79   10.00
  -5  11   3  105.69    7.80
   5 -11   3  127.09   10.20
  -5 -11  -3  123.19    8.20
   5  11  -3  103.69    7.90
  -5  12  -3   58.29    6.70
   5  12   3   57.39    7.80
  -5  12   3   53.39    7.40
   5 -12   3   39.60    8.40
  -5 -12  -3   49.10    7.20
   5  12  -3   63.49    8.90
   5  13   3   -2.00    6.70
   5 -13  -3   -3.30    9.60
  -5  13  -3   12.20    7.30
   5  13  -3    4.50    6.90
   5 -13   3    1.20    8.50
  -5 -13  -3    0.20    7.00
   5 -14  -3    1.00    9.90
   5  14   3    1.70    8.80
   5 -14   3   -0.80   10.10
  -5 -14  -3    2.10    8.80
   5  14  -3    2.90    7.90
  -5  14   3    3.60    8.90
   5  15   3    8.50    9.60
   5 -15  -3    0.20   11.70
   5 -15   3    9.20   13.50
  -5 -15  -3   -1.80   10.10
   5  15  -3   17.90    9.80
  -5  15   3    0.30   10.30
   5 -16  -3   14.50   15.70
   5  16   3    1.80   11.30
   5 -16   3   -0.90   15.70
   5  16  -3    0.40   12.60
  -6   0   3   -1.00    1.40
   6   0  -3    0.00    1.30
  -6   0  -3   -0.60    1.50
   6   0  -3    1.70    1.80
  -6   0  -3    1.10    0.30
  -6   0   3   -0.50    1.00
  -6   0  -3    0.50    0.30
   6   0   3   -0.90    1.60
  -6   1  -3 3215.78   86.79
  -6  -1   3 3195.58   86.29
   6   1   3 3142.09   85.99
   6  -1  -3 3183.68   86.19
   6   1   3 3189.38   87.09
  -6  -1   3 3219.28   86.39
   6  -1  -3 3235.78   87.19
   6  -1   3 3128.79   87.09
  -6  -1  -3 3095.09   86.79
  -6   1   3 3050.29   86.19
  -6  -1  -3 3105.79   85.99
   6   1  -3 2995.60   86.79
   6   1  -3 3275.77   87.19
  -6   1   3 3209.38   86.69
   6   2   3  792.42   22.70
  -6  -2   3  833.22   23.90
   6   2   3  836.92   23.50
  -6  -2   3  802.42   22.80
  -6   2  -3  806.12   23.30
   6  -2  -3  795.42   22.60
   6  -2  -3  798.62   23.50
  -6  -2   3  818.22   22.90
   6   2  -3  767.42   23.40
  -6   2   3  852.31   23.30
   6  -2   3  816.22   23.60
  -6  -2  -3  797.62   23.30
  -6   2   3  799.12   22.70
   6   2  -3  837.22   23.70
  -6  -2  -3  786.12   22.70
   6   3   3 2426.46   67.39
   6   3   3 2474.45   67.59
   6  -3  -3 2516.75   67.79
   6  -3  -3 2379.06   66.79
  -6   3  -3 2456.75   66.39
  -6   3  -3 2435.66   67.59
  -6  -3   3 2516.45   67.09
  -6  -3   3 2380.66   67.09
  -6   3   3 2519.75   66.99
  -6   3   3 2482.15   67.59
   6  -3   3 2370.86   66.29
   6   3  -3 2457.85   67.89
  -6  -3  -3 2359.46   67.09
   6  -3   3 2406.16   67.79
  -6  -3  -3 2450.15   67.49
   6   4   3    0.40    1.90
  -6  -4   3   -0.40    1.70
   6  -4  -3    1.60    2.00
   6   4   3    1.40    1.70
  -6   4  -3   -0.30    2.10
  -6  -4   3    0.10    1.70
  -6   4  -3    0.40    1.20
   6  -4   3    1.00    1.20
   6  -4   3   -1.10    2.00
  -6  -4  -3    1.50    2.00
  -6   4   3    1.10    1.60
  -6   4   3    9.80    2.60
   6   5   3  454.55   13.80
   6   5   3  446.56   13.90
   6  -5  -3  441.36   13.90
  -6   5  -3  421.86   14.10
  -6   5  -3  447.86   13.10
  -6  -5   3  453.55   13.50
   6   5  -3  441.86   14.10
   6  -5   3  453.15   14.20
  -6  -5  -3  434.66   14.10
  -6   5   3  440.86   14.20
  -6   5   3  444.66   13.60
  -6  -6   3  923.61   26.50
   6   6   3  956.50   26.70
   6   6   3  915.71   27.10
  -6   6  -3  946.51   27.50
  -6   6  -3  938.21   26.30
   6  -6  -3  913.41   26.70
  -6   6   3  925.91   26.70
  -6  -6  -3  926.91   27.10
   6  -6   3  920.11   27.00
  -6   6   3  889.81   27.20
   6   6  -3  888.71   27.30
  -6  -7   3  382.86   12.80
   6   7   3  394.26   13.60
  -6   7  -3  388.46   12.50
   6  -7  -3  411.76   12.80
  -6   7   3  406.76   14.50
   6  -7   3  398.16   13.00
  -6   7   3  406.46   13.10
  -6  -7  -3  395.96   13.50
   6   7  -3  385.66   13.40
  -6   8  -3   51.49    5.00
  -6  -8   3   46.50    4.40
   6   8   3   46.10    4.60
  -6   8  -3   52.19    4.30
   6  -8  -3   50.69    4.10
  -6   8   3   47.50    4.50
   6   8  -3   43.80    4.80
  -6  -8  -3   45.00    4.70
   6  -8   3   51.69    4.50
  -6   8   3   42.30    4.90
  -6   9  -3   24.90    4.30
  -6  -9   3   25.30    4.40
  -6   9  -3   34.50    5.40
   6   9   3   31.00    4.80
   6  -9  -3   27.00    5.90
  -6  -9  -3   24.30    4.60
   6   9  -3   33.80    5.20
  -6   9   3   27.80    7.60
   6  -9   3   28.00    4.40
  -6  10  -3   72.99    7.10
   6 -10  -3   93.79    8.50
  -6 -10   3   77.09    6.30
   6  10   3   74.69    6.90
  -6  10  -3   67.49    6.00
   6  10  -3   78.49    6.70
  -6  10   3   63.69    6.10
  -6 -10  -3   76.89    6.80
  -6  11  -3  117.39    9.00
  -6 -11   3  112.39   11.80
   6  11   3   93.49    7.90
   6 -11  -3   90.89    9.40
  -6 -11  -3  101.89    7.70
   6 -11   3   80.79    9.20
  -6  11   3  114.49    8.00
   6  11  -3  108.49    8.60
   6 -12  -3   67.19    9.70
   6  12   3   49.99    9.10
   6  12  -3   50.99    7.50
  -6  12   3   56.59    7.50
  -6 -12  -3   63.19    7.90
   6 -13  -3   11.30   10.20
   6  13   3    9.10    7.30
   6 -13   3   22.20   10.60
  -6 -13  -3    0.40    7.00
  -6  13   3   21.00   11.30
   6  13  -3   10.40    8.20
   6 -14  -3   51.09   12.10
   6  14   3   54.89    9.80
   6 -14   3   79.89   12.50
   6  14  -3   79.59   11.10
  -6 -14  -3   76.49   10.60
   6  15   3    7.00   16.90
   6 -15  -3   15.00   15.40
   6 -15   3   41.20   16.40
   6  15  -3   18.70   10.90
   7   0  -3    5.50    2.30
  -7   0   3   -0.30    2.00
   7   0   3   -0.50    1.90
  -7   0  -3   -0.50    1.80
  -7   0   3    1.00    1.20
  -7   0   3    1.80    1.80
   7  -1  -3    0.30    2.20
  -7  -1   3   -0.10    1.50
   7   1   3   -1.00    2.00
  -7  -1   3    2.40    2.20
  -7  -1   3    0.80    1.20
   7  -1  -3    1.90    1.50
  -7   1  -3    1.00    1.90
  -7   1   3    0.00    1.80
  -7  -1  -3   -0.70    1.70
  -7  -1  -3    0.90    0.90
   7   1  -3    1.90    2.20
  -7   1   3    1.20    1.20
   7  -1   3   -1.10    1.90
  -7  -1  -3    0.60    1.20
   7   2   3   85.29    4.80
   7  -2  -3   91.39    5.00
  -7   2  -3   97.39    4.50
  -7  -2   3   92.39    4.10
  -7  -2   3   94.69    3.70
   7   2   3   89.39    3.70
   7  -2  -3   87.59    3.60
  -7  -2  -3   87.59    4.10
  -7  -2  -3   86.29    4.40
  -7   2   3   92.79    4.50
   7   2  -3   82.89    4.70
  -7   2   3   94.19    3.60
   7  -2   3   85.79    4.70
  -7  -3   3  313.07    9.70
   7   3   3  295.47   10.30
   7   3   3  299.97    9.90
   7  -3  -3  311.07    9.30
   7  -3  -3  309.37   10.50
  -7   3  -3  318.17   10.40
  -7  -3   3  305.67    9.60
  -7  -3  -3  320.87   10.40
  -7   3   3  297.47    9.50
  -7   3   3  326.67   10.40
   7   3  -3  311.47   10.60
   7  -3   3  313.17   10.60
  -7  -3  -3  303.37   10.00
  -7  -4   3  108.99    4.90
   7  -4  -3  114.09    5.50
  -7  -4   3  123.09    4.90
  -7   4  -3  125.69    5.80
   7   4   3  126.69    5.20
   7   4   3  123.59    5.40
  -7   4  -3  117.49    4.00
   7  -4   3  121.19    5.80
  -7   4   3  108.09    4.80
  -7  -4  -3  113.99    5.40
  -7   4   3  115.59    5.70
  -7   5  -3    2.40    2.70
   7  -5  -3    7.10    2.80
   7   5   3    3.50    2.60
   7   5   3    4.90    2.60
  -7   5  -3    4.60    1.70
  -7  -5   3    3.80    2.30
  -7  -5  -3    3.70    2.60
  -7   5   3    2.30    3.10
  -7   5   3    4.80    2.20
   7  -5   3   -0.90    2.80
  -7  -6   3  273.37    9.10
   7  -6  -3  261.77    9.50
  -7   6  -3  250.17    8.50
   7   6   3  247.78    9.40
   7   6   3  268.57    9.40
  -7   6   3  243.58    9.00
   7   6  -3  268.07   10.00
   7  -6   3  255.77    9.60
  -7   6   3  248.68   10.60
  -7  -6  -3  260.57    9.70
   7   7   3    1.70    3.10
  -7   7  -3    2.80    3.40
   7  -7  -3   -0.10    3.20
  -7   7  -3   -0.10    2.60
  -7  -7   3   -2.40    2.80
   7  -7   3    0.30    3.30
  -7  -7  -3    6.40    4.10
  -7   7   3    4.20    3.80
  -7   7   3    1.50    3.10
  -7   8  -3   -2.30    4.30
   7  -8  -3    3.00    3.60
   7   8   3    7.60    3.70
  -7  -8   3    8.90    3.60
   7  -8   3    8.30    3.90
  -7  -8  -3    3.50    3.70
   7   8  -3    5.80    4.20
  -7   8   3    9.10    4.00
  -7   8   3    4.80    3.50
   7   9   3    5.90    4.20
  -7   9  -3    4.40    4.40
  -7  -9  -3    1.60    4.60
  -7   9   3    2.40    6.50
   7  -9   3    7.70    6.70
  -7   9   3    6.90    4.50
   7   9  -3    8.70    4.80
  -7  10  -3   72.59    7.50
   7  10   3   74.59    6.80
  -7 -10   3   68.59    6.30
   7 -10  -3   62.79    8.30
  -7 -10  -3   62.89    6.70
   7  10  -3   77.69    6.90
  -7  10   3   70.89    6.60
   7  11   3   -2.30    5.40
  -7  11  -3    0.90    6.00
   7 -11  -3   -6.80    7.90
  -7  11   3    7.50    5.90
   7  11  -3    3.90    5.70
  -7 -11  -3   -0.70    5.80
   7 -12  -3    0.50    8.40
   7  12   3    0.40    7.10
   7  12  -3    4.40    6.50
   7 -12   3   14.70    8.80
   7 -13  -3   15.20   10.40
   7  13   3   18.00    7.80
  -7 -13  -3   16.40    7.50
   7 -13   3   10.70   10.90
   7  13  -3    8.20    7.90
   7 -14  -3   16.40   13.10
   7  14   3    4.90    8.90
  -7 -14  -3    3.30    8.60
   7 -14   3    3.60   12.70
   7  14  -3    9.70    9.20
   7  15   3   19.90   12.30
   7 -15  -3   33.00   13.90
   7 -15   3   16.00   14.80
   7  15  -3   26.90   11.30
  -8   0   3   -0.70    2.20
  -8   0   3    2.10    2.10
   8   0  -3   -1.80    2.50
   8   0   3    3.10    2.50
  -8   0  -3   -0.60    2.00
   8   1   3   28.20    3.30
  -8  -1   3   26.20    2.60
  -8   1  -3   25.00    2.90
  -8  -1   3   26.30    2.00
   8  -1  -3   24.10    3.20
  -8  -1  -3   22.40    2.80
  -8   1   3   23.70    2.70
   8  -1   3   24.50    3.20
  -8   1   3   22.40    1.90
   8   1  -3   23.60    3.30
   8   2   3   27.00    3.40
  -8  -2   3   27.60    2.20
  -8  -2   3   28.90    2.70
   8  -2  -3   28.30    3.40
  -8   2  -3   26.80    3.00
  -8   2   3   29.70    2.10
   8   2  -3   25.90    3.30
  -8  -2  -3   29.60    3.00
  -8   2   3   27.90    3.20
   8  -2   3   33.00    3.70
   8   3   3   70.99    4.00
   8   3   3   69.29    4.70
  -8  -3   3   78.99    4.00
  -8  -3   3   70.39    3.70
   8  -3  -3   74.79    4.90
  -8   3  -3   78.09    4.80
   8  -3   3   67.69    4.70
  -8   3   3   68.39    4.50
   8   3  -3   78.09    5.20
  -8  -3  -3   83.59    4.60
   8   4   3   51.59    3.60
  -8  -4   3   47.80    3.20
  -8  -4   3   50.99    3.40
   8   4   3   39.50    3.70
  -8   4  -3   43.00    4.00
   8  -4  -3   43.20    4.20
  -8   4   3   46.90    4.40
  -8   4   3   49.40    3.10
   8  -4   3   31.50    3.90
  -8  -4  -3   43.10    3.80
  -8   5  -3   72.49    5.90
  -8  -5   3   77.69    4.70
   8   5   3   81.19    5.10
   8   5   3   86.69    5.60
  -8  -5   3   75.99    4.60
   8  -5  -3   79.79    5.30
   8  -5   3   73.59    5.20
  -8   5   3   73.69    5.80
  -8   5   3   80.29    4.60
  -8  -5  -3   84.29    5.30
  -8  -6   3  488.95   15.60
   8  -6  -3  492.45   16.30
   8   6   3  507.95   16.20
  -8   6  -3  478.05   16.50
  -8  -6   3  512.55   15.70
   8   6   3  510.25   16.20
  -8   6   3  510.75   15.60
  -8  -6  -3  487.05   16.80
   8  -6   3  515.05   16.70
  -8   6   3  494.25   16.70
  -8  -7   3   19.30    3.50
   8  -7  -3   11.80    3.90
  -8   7  -3   11.90    4.20
   8   7   3   17.60    4.00
  -8   7   3   18.60    3.70
  -8  -7  -3   12.20    3.70
  -8   7   3   13.20    4.20
   8   7  -3   16.50    4.30
   8  -7   3   13.60    4.40
   8  -8  -3  131.19    7.50
   8   8   3  126.09    8.00
  -8  -8   3  131.19    7.10
  -8   8  -3  119.69    8.00
   8  -8   3  123.89    7.40
  -8  -8  -3  138.39    8.10
  -8   8   3  136.59    8.10
  -8   8   3  140.19    7.40
   8   8  -3  120.79    7.70
  -8   9  -3  249.78   12.60
  -8  -9   3  259.37   10.80
   8   9   3  257.17   12.00
  -8   9   3  295.37   12.20
  -8  -9  -3  271.47   11.70
   8  -9   3  289.67   11.60
   8   9  -3  258.97   12.20
   8  10   3    8.00    5.20
  -8  10  -3   -1.80    5.40
   8 -10  -3   11.40    7.80
   8  10  -3   -1.80    5.20
  -8 -10  -3    2.30    5.50
   8 -11  -3    0.80    7.90
   8  11   3    6.90    6.70
  -8  11  -3    5.70    7.20
  -8 -11  -3   -3.50    6.10
   8  11  -3   -4.50   11.20
   8 -12  -3   63.29   10.90
   8  12   3   79.99    9.40
   8 -12   3   66.69   10.80
  -8 -12  -3   62.79    8.50
   8  12  -3   70.19    9.00
   8  13   3  108.19   10.80
   8 -13  -3   95.19   12.90
  -8 -13  -3  110.49   10.10
   8  13  -3  103.49   10.90
   8 -13   3  106.99   14.20
   8  14   3    0.70   10.60
   8  14  -3    8.90    9.90
   8 -14   3   -1.30   12.30
   8 -15  -3   46.30   17.10
   8 -15   3   65.59   17.00
  -9   0  -3    0.80    2.40
   9   0   3   -3.20    2.60
   9   0  -3    2.10    2.90
  -9   0   3   -2.00    2.40
  -9   0   3   -0.40    1.60
   9  -1  -3  835.12   25.70
  -9  -1   3  871.01   24.20
  -9  -1   3  884.11   24.90
   9   1   3  846.02   25.70
  -9   1  -3  862.61   25.20
  -9  -1  -3  852.41   25.10
  -9   1   3  859.41   25.00
   9   1  -3  831.82   25.90
   9  -1   3  844.12   25.80
   9  -2  -3    2.30    2.90
   9   2   3    1.10    2.90
  -9  -2   3    3.00    1.80
  -9  -2   3    3.80    2.50
  -9   2  -3    3.40    2.60
  -9  -2  -3    0.80    2.50
  -9  -2  -3    2.30    1.50
   9   2  -3    1.30    2.90
   9  -2   3    2.20    3.30
  -9   2   3    3.30    2.80
  -9   2   3    4.10    2.00
  -9  -3   3  142.39    6.00
   9  -3  -3  165.98    7.70
   9   3   3  151.98    7.40
  -9  -3   3  149.69    5.70
  -9   3   3  148.69    5.60
  -9   3   3  142.89    6.90
   9  -3   3  153.38    7.40
  -9  -3  -3  141.19    6.50
   9   3  -3  143.29    7.20
  -9   4  -3   83.59    5.60
  -9  -4   3   83.19    4.50
   9   4   3   79.09    5.00
   9   4   3   89.89    5.60
  -9  -4   3   83.49    5.00
   9  -4  -3   83.59    5.70
  -9  -4  -3   87.29    5.80
  -9   4   3   84.19    4.90
   9  -4   3   77.69    6.20
  -9   5  -3   22.40    4.10
   9  -5  -3   23.20    3.90
  -9  -5   3   32.00    3.30
   9   5   3   25.80    4.20
  -9  -5   3   26.30    3.50
   9   5   3   33.50    3.80
   9  -5   3   21.40    4.10
  -9   5   3   22.70    4.20
  -9  -5  -3   20.40    3.60
   9   6   3   31.90    4.30
  -9  -6   3   26.70    4.90
   9   6   3   28.40    4.50
  -9   6  -3   35.00    4.90
   9  -6  -3   37.40    6.00
  -9  -6   3   32.10    3.90
   9  -6   3   36.80    4.70
  -9  -6  -3   32.90    4.20
  -9   6   3   25.30    4.50
   9   7   3  200.08   10.40
  -9  -7   3  200.68    8.70
   9  -7  -3  217.28    9.70
  -9  -7   3  203.08    8.50
  -9   7  -3  211.48   10.10
  -9  -7  -3  207.48    9.10
   9  -7   3  208.48    9.50
  -9   7   3  220.88   10.60
  -9  -8   3    4.90    3.90
   9  -8  -3   -1.10    4.60
  -9   8  -3    1.10    4.80
  -9  -8   3    0.40    4.20
   9   8   3   -0.20    4.50
  -9   8   3    0.30    5.20
   9  -8   3    2.70    5.00
  -9  -8  -3   -2.00    4.00
   9   9   3    8.50    5.50
  -9   9  -3    3.10    5.40
   9   9  -3    5.50    5.10
   9  -9   3   14.30    5.70
  -9   9   3    5.70    5.50
  -9  -9  -3    7.90    4.90
   9  10   3   15.40    5.90
  -9 -10  -3   11.60    5.40
   9  10  -3   12.70    6.60
  -9  10   3    8.50    7.30
   9  11   3   -4.70   12.30
   9 -11  -3   -6.90    8.60
  -9  11  -3   10.40    7.50
   9  11  -3    4.80    6.70
   9  12   3    8.40    7.60
   9 -12  -3   -9.30    9.60
   9  12  -3   -4.80    8.30
  -9 -12  -3   -2.70    6.80
   9 -12   3    3.00   10.10
   9  13   3    1.50    8.90
   9 -13  -3    5.10   11.40
   9 -13   3   -2.80   11.60
   9 -14  -3   -0.30   13.60
  -9 -14   3    7.50    9.60
   9  14   3   -0.30   14.00
   9 -14   3    0.10   15.00
 -10   0   3    0.30    2.70
 -10   0  -3    0.10    3.10
  10   0  -3   -2.90    3.30
 -10   0   3   -0.10    2.50
  10   0   3    1.00    3.20
 -10  -1   3  225.28    7.40
  10   1   3  217.58    9.30
 -10  -1   3  215.08    8.40
 -10   1  -3  219.98    8.70
  10  -1  -3  225.68    9.40
  10   1  -3  219.38    9.30
  10  -1   3  204.18    9.50
 -10  -1  -3  200.98    8.40
 -10   1   3  214.58    8.70
 -10   2  -3  706.43   21.90
  10   2   3  727.13   22.30
 -10  -2   3  718.53   20.40
 -10  -2   3  702.83   21.10
  10  -2  -3  703.23   22.20
 -10  -2  -3  712.43   21.60
  10   2  -3  705.03   22.40
 -10   2   3  696.23   21.70
  10  -2   3  695.83   22.30
  10  -3  -3   -2.00    3.40
  10   3   3   10.90    4.00
 -10  -3   3    3.40    2.30
 -10   3  -3    6.10    3.50
 -10  -3   3    0.50    2.90
  10  -3   3    2.10    3.50
 -10   3   3   -2.70    3.60
  10   3  -3    1.20    3.60
 -10  -3  -3    2.10    3.00
 -10   4  -3   69.99    5.50
  10  -4  -3   61.69    5.50
  10   4   3   59.29    5.30
 -10  -4   3   65.59    4.60
 -10  -4   3   61.39    4.20
 -10   4   3   50.19    5.20
  10  -4   3   74.29    5.80
 -10  -4  -3   70.09    5.10
 -10   5  -3  165.98    8.60
 -10  -5   3  165.78    7.50
 -10  -5   3  177.28    7.10
  10   5   3  159.38    8.70
  10  -5  -3  180.68    8.50
 -10  -5  -3  166.58    7.80
 -10   5   3  141.49    8.30
  10  -5   3  156.58    8.40
  10   6   3 1168.78   35.20
 -10  -6   3 1160.38   34.10
  10  -6  -3 1192.28   35.20
  10   6   3 1173.68   34.60
 -10   6  -3 1161.78   35.50
 -10  -6  -3 1185.08   34.80
 -10   6   3 1212.18   35.60
  10  -6   3 1196.48   35.50
  10   7   3  248.58   10.90
  10  -7  -3  248.18   11.40
 -10  -7   3  257.07   10.20
 -10  -7   3  255.77   10.20
 -10   7  -3  258.47   11.70
 -10   7   3  270.97   11.60
 -10  -7  -3  243.18   11.10
  10  -7   3  236.58   11.10
  10  -8  -3    5.90    5.60
 -10  -8   3    1.20    4.50
  10   8   3   -0.30    5.00
 -10   8  -3   -3.60    5.30
  10  -8   3    2.60    5.10
 -10   8   3   -0.60    5.60
 -10  -8  -3   -0.10    5.10
 -10  -9   3   87.89    7.20
  10   9   3  100.59    8.40
  10  -9   3   90.19    8.30
 -10  -9  -3  125.59    8.30
  10  10   3  359.16   16.20
 -10  10  -3  364.66   16.30
 -10 -10   3  377.46   18.40
 -10  10   3  385.56   16.20
 -10 -10  -3  369.46   16.40
 -10  11  -3  443.46   18.50
 -10 -11   3  404.76   17.00
  10  11   3  405.26   18.40
  10 -11  -3  385.26   20.50
 -10 -11  -3  450.55   17.70
  10 -12  -3    9.00   11.00
 -10 -12   3   -0.30    7.10
  10  12   3   -4.10    9.00
 -10  12  -3    7.60    9.10
 -10 -12  -3    8.00    8.60
  10 -13  -3   47.50   15.70
 -10 -13   3   69.79   10.60
  10  13   3   42.60   11.70
 -11   0  -3    1.80    3.70
 -11   0   3    0.60    3.90
  11   0   3   -0.80    3.80
  11   0  -3    3.30    3.80
  11   1   3    1.10    3.90
 -11   1  -3    3.50    3.40
  11  -1  -3    2.50    4.00
  11   1  -3    2.80    4.10
  11  -1   3    4.30    3.80
 -11   1   3    1.30    3.30
 -11  -1  -3    3.90    3.40
 -11  -2   3   10.50    4.10
 -11   2  -3   10.80    3.80
  11   2   3   14.70    4.70
  11  -2  -3    9.50    4.40
 -11  -2  -3    8.30    3.50
  11   2  -3   17.00    4.50
  11  -2   3   16.60    4.40
 -11   2   3    8.80    4.10
  11  -3  -3    0.10    4.10
 -11   3  -3    1.40    4.20
  11   3   3   -0.90    4.30
 -11  -3  -3    3.30    3.80
  11   3  -3    1.60    4.60
 -11   3   3    2.80    3.90
  11  -3   3   -0.40    4.00
 -11  -4   3   -1.20    2.90
 -11   4  -3    1.10    4.10
  11   4   3   -1.40    4.60
  11  -4  -3   -3.40    4.20
 -11  -4   3    1.90    4.00
  11  -4   3    0.80    4.30
 -11   4   3    0.50    4.30
 -11  -4  -3   -2.60    3.50
 -11  -5   3   55.89    5.30
  11  -5  -3   56.09    5.90
 -11  -5   3   48.60    4.80
 -11   5  -3   51.39    5.90
  11   5   3   66.59    6.10
  11  -5   3   64.19    6.30
 -11   5   3   48.60    5.90
 -11  -5  -3   47.60    5.50
 -11   6  -3  242.98   12.00
  11  -6  -3  229.38   10.80
 -11  -6   3  245.08    9.50
 -11  -6   3  246.28    9.90
  11   6   3  237.48   11.50
 -11   6   3  206.28   11.60
 -11  -6  -3  243.08   10.30
  11  -6   3  215.48   11.60
 -11  -7   3    1.20    4.10
  11  -7  -3    6.60    5.80
 -11   7  -3   -0.30    5.90
 -11  -7  -3    4.40    5.10
  11  -7   3   -0.60    5.90
 -11   7   3   -0.60    5.80
  11  -8  -3   11.60    6.50
 -11  -8   3    4.10    4.40
  11  -8   3   14.50    6.80
 -11   8   3    5.80    6.50
 -11  -8  -3   16.30    5.80
 -11  -9   3    1.10    5.60
 -11   9  -3    0.00    7.40
 -11   9   3    6.80    6.70
 -11  -9  -3   12.30    6.40
  11  -9   3    1.20    7.00
 -11  10  -3    4.40    7.50
 -11 -10   3    5.40    5.90
 -11  10   3    6.40    7.60
 -11 -10  -3    2.00    7.30
  11 -11  -3   21.80   12.20
 -11  11  -3   14.60    9.60
 -11 -11   3   16.80    7.60
 -11 -11  -3    7.40    8.30
 -11  12  -3    1.00   11.30
  11 -12  -3   -6.90   14.30
 -11 -12   3    5.60    7.70
  11 -13  -3    0.20   15.70
 -11 -13   3   14.90   10.50
  11 -13   3   18.60   16.10
  12   0   3   -3.90    4.10
 -12   0  -3    0.40    4.20
  12   0  -3   -3.40    4.50
 -12   0   3   -0.60    4.10
  12   1   3   39.60    5.70
 -12   1  -3   45.40    5.40
 -12  -1   3   57.99    5.20
  12  -1  -3   49.20    5.90
  12   1  -3   59.49    6.30
  12  -1   3   48.10    5.90
 -12  -1  -3   39.20    4.80
 -12   1   3   47.80    5.60
 -12   2  -3  158.08    8.30
 -12  -2   3  141.29    7.90
  12   2   3  132.59    8.60
  12  -2  -3  138.49    8.80
 -12  -2  -3  151.08    8.40
  12  -2   3  135.59    8.70
  12   2  -3  146.39    9.60
 -12   2   3  135.29    8.10
  12  -3  -3    3.70    4.90
  12   3   3    6.10    4.70
 -12  -3   3   14.60    4.20
 -12   3  -3    7.50    4.40
 -12  -3  -3    9.00    4.40
  12  -3   3    2.80    4.80
  12   3  -3    5.00    5.50
 -12   3   3    8.90    5.00
  12  -4  -3   31.90    5.80
  12   4   3   36.70    5.90
 -12  -4   3   34.40    4.80
 -12   4  -3   36.00    5.70
 -12   4   3   44.30    6.00
 -12  -4  -3   52.39    5.70
  12  -4   3   39.00    6.00
 -12  -5   3   -2.30    4.30
  12   5   3    5.00    5.20
 -12   5  -3    3.20    5.20
  12  -5  -3    4.60    5.90
  12  -5   3    1.90    5.40
 -12   5   3    6.50    5.30
 -12  -5  -3    5.70    5.00
  12   6   3   -4.10    5.30
 -12   6  -3    0.30    5.70
  12  -6  -3   -6.00    5.40
 -12   6   3   -2.10    5.50
  12  -6   3    9.40    6.20
 -12  -6  -3    3.00    5.20
  12  -7  -3   33.20    7.40
 -12   7  -3   19.90    7.30
 -12  -7  -3   23.30    5.70
  12  -7   3   21.20    6.60
 -12   8  -3   10.00    7.10
 -12  -8  -3    7.30    7.10
  12  -8   3    1.50    7.20
 -12   8   3    4.60    7.30
 -12   9  -3   16.10    8.00
  12  -9   3   21.60    8.60
 -12   9   3   10.80    7.80
 -12  -9  -3   33.80    7.60
 -12  10  -3   13.70    8.60
 -12 -10  -3    1.60    7.60
 -12  10   3    8.60    8.70
 -12  11  -3  179.78   13.70
 -12  11   3  128.29   12.50
 -12  12  -3   19.40   12.90
  12 -12  -3    6.70   15.40
  13   0  -3   -2.30    5.80
  13   0   3   -1.90    5.00
 -13   0   3    0.40    4.90
 -13   0  -3    4.80    5.00
 -13  -1   3   23.00    5.20
  13   1   3   33.90    6.20
  13  -1  -3   42.30    6.30
 -13   1  -3   28.30    5.30
  13  -1   3   34.10    6.50
 -13  -1  -3   33.30    5.60
  13   1  -3   31.30    6.10
 -13   1   3   33.80    5.40
  13  -2  -3   11.50    5.70
 -13   2  -3   16.20    5.20
 -13  -2   3   13.90    4.90
  13   2   3   11.80    6.10
 -13  -2  -3   12.00    4.70
 -13   2   3   14.10    5.20
  13   2  -3    9.50    5.60
  13  -2   3   23.80    6.00
  13  -3  -3   96.09    8.20
 -13  -3   3  101.19    6.90
 -13   3  -3  115.29    8.50
  13   3   3   95.09    8.20
 -13   3   3  107.09    7.80
  13   3  -3  104.99    8.60
  13  -3   3   99.49    8.20
 -13  -3  -3  106.29    7.50
  13  -4  -3   11.00    6.70
 -13   4  -3    5.30    5.60
 -13  -4   3    5.80    4.90
  13   4   3    2.20    5.60
 -13  -4  -3    4.70    5.20
 -13   4   3    5.30    5.60
  13  -4   3   11.80    6.10
  13   5   3    4.70    6.70
  13  -5  -3    3.20    6.80
  13  -5   3    4.50    6.10
 -13  -5  -3    4.40    5.50
 -13   5   3    8.00    6.00
  13   6   3   -1.80    7.00
  13  -6  -3    1.10    7.30
 -13   6  -3   -1.10    6.30
 -13   6   3    2.30    7.10
 -13  -6  -3    1.10    5.80
  13  -6   3    7.80    7.90
  13  -7  -3    7.70   11.80
 -13   7  -3   13.10    7.30
  13  -7   3    6.30    7.10
 -13  -7  -3    8.90    6.60
 -13   7   3   14.90    7.10
 -13   8  -3   12.00    8.10
 -13   8   3   13.20    7.80
  13  -8   3   17.80    8.10
 -13  -8  -3   23.70    7.20
 -13   9  -3   13.30    9.00
  13  -9   3   16.10   13.90
 -13  -9  -3   -0.50    7.00
 -13   9   3    9.00    9.50
 -13  10  -3   19.80   10.60
 -13  10   3    9.40   10.60
 -13  11  -3   19.40   12.40
 -13  11   3   25.80   12.10
 -14   0   3    3.20    5.20
  14   0  -3    0.30   10.40
  14   0   3    2.80    7.50
 -14   0  -3    1.60    5.70
  14  -1  -3    5.10   10.20
 -14   1  -3    0.40    5.20
 -14  -1   3    6.70    5.80
  14   1   3    1.80    6.40
 -14   1   3   10.40    6.10
 -14  -1  -3    5.50    5.20
  14   2   3  371.56   16.40
 -14  -2   3  341.47   14.30
  14  -2  -3  348.07   21.60
 -14   2   3  366.06   15.30
  14   2  -3  309.67   17.60
  14  -2   3  380.26   17.10
 -14  -2  -3  386.36   14.40
 -14   3  -3   56.29    7.40
 -14  -3   3   42.20    9.30
  14   3   3   51.99   12.70
  14  -3  -3   50.89    7.90
 -14  -3  -3   53.39    6.60
  14   3  -3   53.89    7.90
 -14   3   3   65.49    7.60
  14  -3   3   55.29    8.40
 -14   4  -3    6.10    6.40
  14   4   3   -1.10   10.70
  14  -4  -3    4.30    7.50
  14  -4   3    4.90    6.80
  14  -5  -3   15.60    7.50
  14   5   3   18.20    7.20
 -14   5  -3   12.80    7.20
 -14  -5  -3   29.10    6.90
  14  -5   3   12.40    7.20
 -14   5   3    6.50    7.60
 -14   6  -3  214.98   13.60
  14  -6  -3  234.28   13.60
  14   6   3  232.58   14.90
 -14   6   3  219.08   13.50
  14  -6   3  238.38   14.80
 -14  -6  -3  214.58   12.70
 -14   7  -3    2.30    7.90
  14  -7  -3    3.20    9.30
  14  -7   3   -2.00    7.90
 -14   7   3    4.90    8.70
 -14  -7  -3    5.30    7.40
 -14   8  -3    7.40   10.00
 -14  -8  -3    5.90    7.20
 -14   8   3   -3.20    9.50
  14  -8   3   -2.90    8.70
 -14   9  -3    7.10    9.80
 -14   9   3   -9.00   10.40
 -14  10  -3   99.89   13.10
 -14  10   3   85.79   13.60
  15   0  -3    2.90    7.00
 -15   0  -3   -7.20    6.40
 -15   0   3   -2.40    7.00
  15   0   3    1.20    7.10
  15   1   3   36.90    8.00
 -15   1  -3   50.69    7.50
 -15  -1   3   41.20    7.40
  15  -1  -3   43.00    8.40
  15   1  -3   44.00    8.40
  15  -1   3   29.70    7.80
 -15  -1  -3   29.30    7.30
  15   2   3   53.09    8.70
  15  -2  -3   43.90    8.40
 -15   2  -3   37.70    7.40
  15   2  -3   40.20    9.00
  15  -2   3   47.60    8.30
 -15  -2  -3   38.20    7.00
 -15   2   3   47.10    8.30
  15  -3  -3   63.79    9.20
 -15   3  -3   74.59    8.70
  15   3   3   93.29   10.50
 -15   3   3   82.09    8.90
  15  -3   3   71.09    9.20
 -15  -3  -3   76.89    8.50
  15   4   3   16.40    8.00
 -15   4  -3   13.60    7.70
  15  -4  -3   12.30    8.10
 -15   4   3   23.70    7.90
  15  -4   3   30.50    9.00
 -15  -4  -3   34.20    7.80
  15   5   3    7.60    9.30
 -15   5  -3    8.50    8.10
  15  -5  -3    2.20    9.20
 -15  -5  -3   12.20    6.80
 -15   5   3    5.10    8.10
  15  -5   3    2.00    8.10
  15  -6  -3   11.70    9.90
 -15   6  -3   -7.00    9.50
  15  -6   3    7.50    9.70
 -15  -6  -3    9.50    7.80
 -15   6   3    5.90    8.60
 -15   7  -3   23.20    9.80
  15  -7  -3   32.90    9.90
 -15  -7  -3   16.00    9.90
  15  -7   3   21.70    9.80
 -15   7   3   29.10    9.70
 -15   8  -3   12.60   19.30
  15  -8   3    9.10   11.50
 -15   9  -3   27.70   11.80
 -15   9   3   20.90   11.40
 -16   0  -3    4.90    7.20
  16   0   3   15.30    9.40
 -16   0   3   -6.30    9.20
  16   0  -3   -2.80    9.00
 -16   1  -3   79.19   10.00
  16   1   3   88.29   10.40
  16  -1  -3   90.09   10.60
  16  -1   3   76.79   10.90
  16   1  -3   76.99   10.90
 -16   1   3   90.09   10.10
 -16  -1  -3   70.29    8.70
  16   2   3   38.70   10.30
 -16   2  -3   35.60    9.30
  16  -2  -3   19.30    9.20
 -16  -2  -3   34.10    7.80
  16  -2   3   40.90   10.00
 -16   2   3   36.20    9.60
  16   2  -3   32.40    9.30
  16  -3  -3   67.09   11.20
  16   3   3   65.99   10.40
 -16   3  -3   91.69   10.90
 -16  -3  -3   81.69    9.10
 -16   3   3   54.79   10.30
  16  -3   3   65.79   11.10
  16  -4  -3   77.19   11.60
 -16   4  -3   43.50    9.70
  16   4   3   69.99   10.70
  16  -4   3   54.29   10.90
 -16  -4  -3   59.59    9.30
 -16   4   3   83.79   10.40
  16  -5  -3  120.09   12.50
  16   5   3  114.79   13.10
 -16   5  -3  121.09   11.90
  16  -5   3   88.39   12.70
 -16   5   3  113.99   11.70
 -16  -5  -3  104.39   10.10
  16  -6  -3   14.30   10.50
 -16   6   3    4.90   10.90
  16  -6   3    4.40   11.20
  16  -7  -3   41.60   16.70
 -16   7  -3   24.70   12.40
  16  -7   3   22.00   13.20
 -16   7   3   24.00   12.30
  16  -8   3   11.80   13.80
  17   0   3   -1.90   10.90
 -17   0  -3    0.40    8.70
  17   0  -3   -6.60    9.40
 -17   1  -3    4.10    9.90
  17   1   3   14.60   10.10
  17  -1  -3   -1.40   10.60
  17   1  -3   -8.90   10.70
 -17  -1  -3   -5.50    9.10
  17  -1   3   -4.00   10.00
  17  -2  -3   -3.20   10.90
 -17   2  -3   -8.20    9.00
  17   2   3   18.00   11.40
  17  -2   3   -0.50   10.20
 -17  -2  -3    0.70    9.10
 -17   2   3    1.60   11.90
 -17   3  -3  -17.70   11.30
  17   3   3    2.40   11.60
  17  -3  -3    0.50   16.70
 -17   3   3    5.40   10.00
 -17  -3  -3   -7.10    9.20
  17  -4  -3    2.00   11.30
 -17   4  -3   11.10   12.60
 -17   4   3   -0.10   11.50
 -17  -4  -3   11.60   10.00
  17  -4   3   10.40   10.80
 -17   5  -3    7.60   12.30
  17  -5  -3   15.50   12.90
  17  -5   3    0.20   11.30
 -17   5   3   16.50   11.20
 -17   6  -3   35.70   13.90
  17  -6  -3    9.80   13.60
 -17   6   3   18.00   13.10
  17  -6   3   11.70   12.20
  18   0  -3    0.10   11.70
  18   0   3   -8.30   11.50
 -18   0  -3   -0.20   11.40
  18   1   3   44.00   12.70
 -18   1  -3   60.29   12.80
  18  -1  -3   61.79   14.00
  18  -1   3   43.50   12.60
 -18  -1  -3   64.79   12.50
  18   2   3   29.00   13.60
 -18   2  -3   19.50   12.50
  18  -2  -3   23.90   12.50
 -18  -2  -3   18.00   11.40
  18  -2   3   14.60   12.20
   0   0   4 3102.29   84.29
   0  -1   4   -0.20    0.40
   0   1   4   -0.40    0.50
   0  -1   4    1.00    0.30
   0  -1  -4    2.70    0.70
   0  -1  -4   -0.10    0.70
   0   1  -4    0.60    0.50
   0   1   4    1.90    0.80
   0  -2   4 1523.55   41.70
   0  -2   4 1495.25   41.50
   0   2  -4 1509.75   41.30
   0   2   4 1521.95   41.60
   0  -2   4 1516.55   41.30
   0   2   4 1486.85   41.80
   0  -2  -4 1515.85   41.60
   0  -2  -4 1541.35   41.80
   0  -3  -4    0.90    1.30
   0   3   4    0.80    1.70
   0  -3   4    1.50    0.90
   0  -3   4    0.40    1.20
   0   3   4    2.20    1.00
   0  -3  -4    1.50    1.10
   0   3   4    1.50    0.30
   0   3  -4    2.60    1.00
   0   3  -4    0.10    0.80
   0  -4   4    5.40    1.50
   0   4   4    6.40    1.40
   0  -4   4    3.00    1.70
   0  -4  -4    4.20    1.70
   0   4  -4    6.50    1.70
   0  -5  -4   -0.30    1.90
   0   5   4    3.30    1.60
   0  -5   4    0.30    1.80
   0  -5   4   -0.50    1.80
   0   5  -4    1.10    1.60
   0  -6   4  110.59    5.20
   0  -6  -4   99.39    5.30
   0   6  -4   97.69    5.00
   0   6   4  114.79    5.00
   0   7  -4   -0.70    2.30
   0  -7   4   -2.50    2.40
   0   7   4   -1.50    2.20
   0  -7  -4    1.40    3.10
   0  -8  -4  556.94   17.40
   0   8  -4  513.05   16.70
   0   8   4  525.15   17.00
   0  -8   4  522.95   17.00
   0   9   4   -0.80    2.90
   0   9  -4   -0.40    4.10
   0  -9   4    1.50    4.00
   0  -9  -4   -3.60    3.70
   0 -10  -4  500.35   17.50
   0  10   4  511.65   17.00
   0  10  -4  481.55   16.80
   0 -11   4   -1.00    5.40
   0  11   4   -1.60    4.30
   0  11  -4    0.60    4.30
   0 -11  -4    0.10    5.10
   0  12  -4    4.00    5.00
   0  12   4    3.60    5.00
   0 -12   4    3.50    5.90
   0 -12  -4   -1.80    6.70
   0  13  -4    1.70    9.10
   0  13   4   -2.50    6.00
   0 -13   4    0.40    7.40
   0 -14  -4   17.20    9.50
   0  14   4   18.80    7.50
   0  14  -4   12.70    8.20
   0  15   4    0.20    8.30
   0 -15  -4    3.90   10.80
   0  15  -4    1.10    9.30
   0  16   4   -3.10    9.80
   0  16  -4   -0.50   16.60
   1  -1  -4  717.53   19.90
  -1  -1   4  718.63   19.80
   1   1   4  695.03   19.90
  -1   1  -4  716.23   19.70
   1  -1  -4  736.03   19.80
   1   1   4  700.93   19.70
   1  -1   4  735.03   19.60
   1  -1   4  715.03   19.60
  -1  -1  -4  695.03   19.90
  -1   1   4  740.73   19.90
   1   1  -4  674.43   19.80
  -1  -1  -4  708.03   19.70
   1   2   4    8.00    1.00
  -1  -2   4    8.90    0.70
   1  -2  -4   11.00    1.40
  -1  -2   4    9.20    1.20
  -1   2  -4    9.90    1.00
   1  -2  -4   11.70    1.10
   1   2   4   10.50    0.70
   1   2   4    7.70    1.50
   1  -2  -4    7.10    1.20
  -1  -2   4    7.70    0.90
  -1  -2   4    8.20    0.70
  -1  -2  -4    9.30    1.00
   1  -2   4    8.30    0.90
   1  -2   4   11.80    1.10
   1  -2   4   10.00    0.80
  -1   2   4    9.90    0.80
  -1   2   4    8.20    1.00
  -1  -2  -4    8.60    1.30
   1  -3  -4  968.40   26.40
   1   3   4  950.90   26.20
   1  -3  -4  912.11   26.20
  -1  -3   4  927.11   26.20
  -1   3  -4  948.01   25.90
  -1  -3   4  923.41   25.70
   1  -3  -4  884.71   26.00
  -1  -3   4  919.31   25.80
  -1   3  -4  966.00   26.10
   1   3   4  928.31   26.40
   1  -3   4  926.11   25.80
  -1   3   4  935.61   26.10
   1  -3   4  926.51   26.00
  -1  -3  -4  912.41   26.30
   1   3  -4  962.80   26.30
  -1  -3  -4  915.21   26.10
  -1   3   4  931.01   25.50
   1   4   4  536.85   15.50
  -1   4  -4  526.35   15.20
  -1  -4   4  521.05   14.90
  -1  -4   4  525.95   15.10
   1  -4  -4  540.85   15.80
  -1   4  -4  542.35   15.30
  -1  -4  -4  516.35   15.60
   1  -4   4  515.15   15.00
  -1   4   4  497.65   14.40
   1   4  -4  535.85   15.50
  -1   4   4  522.75   15.40
   1  -4   4  512.05   15.30
   1   5   4  469.65   14.20
  -1   5  -4  462.55   14.00
   1  -5  -4  457.45   14.50
  -1  -5   4  456.35   13.70
  -1  -5   4  459.05   13.90
  -1   5  -4  475.65   13.90
  -1   5   4  477.65   14.20
   1   5  -4  471.15   14.20
  -1  -5  -4  452.25   14.30
  -1   6  -4   49.20    3.30
   1  -6  -4   45.80    3.80
   1   6   4   41.60    3.20
  -1  -6   4   48.70    3.40
   1  -6   4   47.10    3.60
  -1   6   4   43.30    3.30
   1   6  -4   54.89    3.60
  -1  -6  -4   44.70    3.70
  -1  -7   4   42.60    3.60
  -1   7  -4   41.20    3.50
   1  -7  -4   23.70    3.60
   1   7   4   19.90    2.90
   1   7  -4   11.70    2.80
  -1  -7  -4   26.10    3.50
  -1   7   4   24.60    3.00
   1  -7   4   20.40    3.20
   1   8   4   25.30    3.40
  -1   8  -4   19.70    3.10
   1  -8  -4   19.80    4.00
  -1  -8   4   13.80    3.60
  -1   8   4   19.00    3.20
  -1  -8  -4   15.70    3.70
   1  -8   4   20.60    4.00
   1   8  -4   14.80    3.10
   1  -9  -4   56.99    5.90
  -1  -9   4   51.99    5.10
  -1   9  -4   48.50    4.70
   1   9   4   55.49    4.90
  -1   9   4   54.29    5.00
  -1  -9  -4   60.89    5.50
   1   9  -4   46.20    4.60
   1  -9   4   55.89    5.50
   1 -10  -4   14.00    5.00
   1  10   4   12.10    4.00
  -1 -10   4    7.60    4.10
  -1  10  -4   11.30    4.30
  -1  10   4    7.90    4.40
   1  10  -4    5.30    3.80
  -1 -10  -4   19.20    4.80
   1 -10   4   12.70    5.20
  -1 -11   4   21.00    5.20
   1 -11  -4   21.10    6.00
   1  11   4   17.80    5.00
  -1  11  -4   22.60    5.20
   1 -11   4   22.40    6.30
  -1 -11  -4   22.70    5.70
   1  11  -4   26.80    5.50
  -1  11   4   28.80    5.20
  -1  12  -4    3.80    5.10
   1  12   4    6.10    5.10
   1 -12  -4   17.80    7.10
  -1 -12   4    2.50    6.00
  -1 -12  -4    3.90    6.00
  -1  12   4    2.90    5.10
   1  12  -4    5.90    5.00
   1 -12   4    2.40    6.60
   1 -13  -4  176.98   17.70
  -1  13  -4  183.58   10.90
  -1 -13   4  184.18   11.10
   1  13   4  192.08   12.30
   1  13  -4  188.38   13.20
   1 -13   4  184.68   11.70
  -1  13   4  168.78   15.70
   1  14   4    0.90    7.00
   1 -14  -4    0.80    9.40
  -1  14  -4   -4.10    6.90
  -1 -14  -4    6.10    8.20
   1  14  -4    1.00    7.20
  -1  14   4   -5.70    7.70
   1 -14   4   -0.40    9.30
  -1  15  -4   34.10    9.20
   1 -15  -4   39.70   11.70
   1  15   4   21.70    8.80
  -1  15   4   37.80    9.90
  -1 -15  -4   34.80   11.20
   1  15  -4    9.60    8.70
   1 -16  -4  -11.40   13.30
   1  16   4   -2.20   11.20
  -1  16   4   -6.10   11.10
   1  16  -4   -2.70   10.20
  -2   0   4   -0.90    2.10
   2   1   4    2.50    1.10
  -2  -1   4    2.00    0.70
   2   1   4    2.40    0.70
   2  -1  -4    1.00    0.80
  -2   1  -4    4.60    0.50
   2  -1  -4    2.10    0.70
  -2   1  -4    2.10    0.80
   2   1   4    2.00    0.70
  -2  -1   4    2.30    0.40
  -2  -1  -4    0.80    0.50
   2   1  -4    2.20    0.80
   2   1  -4    4.00    0.40
  -2   1   4    4.00    0.80
  -2   1   4    1.30    0.70
   2  -1   4    1.90    0.40
  -2   1   4    1.20    0.80
   2  -1   4    1.50    0.80
  -2  -1  -4    1.90    0.90
  -2   2  -4 2129.09   58.19
   2  -2  -4 2140.29   58.29
  -2  -2   4 2152.98   57.89
   2  -2  -4 2155.48   58.19
   2   2   4 2191.98   58.89
   2   2   4 2136.39   58.29
  -2  -2   4 2127.89   58.89
   2   2   4 2166.68   58.09
  -2  -2   4 2146.19   58.29
   2  -2  -4 2087.29   58.19
   2  -2   4 2106.19   57.99
  -2  -2  -4 2104.29   58.19
  -2   2   4 2155.88   58.29
   2  -2   4 2104.39   58.19
  -2   2   4 2109.89   58.29
   2   2  -4 2046.90   57.89
  -2  -2  -4 2140.09   58.49
   2  -2   4 2114.09   58.09
   2  -3  -4  121.19    4.00
   2  -3  -4  128.69    4.40
   2   3   4  117.19    5.10
  -2  -3   4  132.99    4.80
   2   3   4  127.09    3.90
   2  -3  -4  117.59    4.70
  -2  -3   4  129.79    4.10
   2  -3  -4  125.79    4.90
   2   3   4  123.69    4.50
  -2   3  -4  137.39    4.50
  -2   3  -4  119.29    4.20
   2   3  -4  125.69    4.60
  -2  -3  -4  116.99    4.40
  -2  -3  -4  113.19    5.00
  -2   3   4  126.39    4.10
   2  -3   4  122.09    4.30
   2   3  -4  126.49    4.20
   2  -3   4  128.69    4.40
  -2   3   4  127.99    4.40
   2  -4  -4 1336.17   37.00
  -2   4  -4 1349.07   37.40
   2   4   4 1318.17   36.80
   2  -4  -4 1318.87   38.00
  -2  -4   4 1364.66   37.30
   2   4   4 1376.66   37.80
   2  -4   4 1297.37   37.40
   2  -4   4 1450.35   37.50
  -2   4   4 1356.06   37.60
   2   4  -4 1311.77   37.40
  -2  -4  -4 1383.66   36.80
  -2  -4  -4 1300.17   37.80
   2   4  -4 1349.66   37.80
  -2   4   4 1343.67   37.00
  -2  -5   4  340.27   10.40
  -2   5  -4  342.27   10.70
  -2  -5   4  353.76   10.50
   2  -5  -4  342.87   11.30
   2   5   4  324.07   10.80
   2  -5  -4  328.87    9.80
  -2   5  -4  325.37   10.50
   2   5  -4  373.26   11.00
  -2  -5  -4  339.97   11.00
  -2   5   4  342.87   10.80
  -2  -5  -4  338.37    9.60
   2  -6  -4    3.00    1.10
  -2   6  -4    1.40    1.90
  -2   6  -4    7.40    2.10
   2  -6  -4    2.30    2.70
  -2  -6   4    1.50    2.00
   2   6   4    3.50    2.10
  -2   6   4    0.60    1.90
  -2  -6  -4   -2.20    2.30
   2   6  -4    2.90    2.00
  -2  -7   4  478.55   15.00
   2  -7  -4  476.85   13.60
  -2   7  -4  483.35   15.00
   2  -7  -4  489.85   16.00
   2   7   4  470.45   15.30
  -2   7  -4  509.25   15.20
   2   7  -4  488.45   15.40
  -2   7   4  497.95   15.30
  -2  -7  -4  459.25   15.50
   2   8   4 2595.34   72.79
   2  -8  -4 2580.14   73.19
  -2   8  -4 2554.84   72.29
  -2  -8   4 2662.93   72.29
  -2  -8  -4 2551.54   72.79
   2  -8   4 2552.94   72.89
  -2   8   4 2629.14   72.69
   2   8  -4 2618.74   72.69
  -2   9  -4  119.09    6.30
   2   9   4  112.29    6.60
  -2  -9   4  125.09    6.60
   2  -9  -4  105.79    7.40
   2  -9   4  107.39    7.00
  -2   9   4  106.39    6.50
  -2  -9  -4  113.99    7.10
   2   9  -4  122.69    6.70
   2 -10  -4  270.27   12.10
   2  10   4  268.57   11.60
  -2  10  -4  276.67   10.80
  -2 -10   4  276.37   11.40
  -2 -10  -4  250.67   11.90
   2  10  -4  285.97   11.20
  -2  10   4  292.87   11.60
   2 -10   4  259.37   11.80
   2  11   4   -2.10    4.40
  -2 -11   4   -0.60    5.20
   2 -11  -4   -2.10    5.40
  -2  11  -4   -0.60    4.10
  -2  11   4    0.80    4.30
  -2 -11  -4    3.60    5.10
   2  11  -4   -0.90    4.20
   2 -11   4    0.70    5.30
  -2  12  -4 1003.00   31.30
   2  12   4 1005.90   31.80
   2 -12  -4  988.00   32.30
  -2 -12   4 1003.40   31.30
   2  12  -4  977.60   31.30
   2 -12   4 1041.80   32.20
  -2 -12  -4 1001.00   31.90
  -2  12   4  974.50   31.30
   2  13   4   20.90    6.60
   2 -13  -4   21.60    9.00
  -2  13  -4   25.70    7.10
  -2 -13   4   25.80    8.50
   2 -13   4   13.70    7.60
  -2  13   4   23.30   11.40
   2  13  -4   22.60    6.70
  -2  14  -4   28.70    8.40
   2 -14  -4   19.60    9.30
   2  14   4   23.80    8.30
   2  14  -4   19.10    8.50
  -2  14   4   22.50    8.70
   2 -14   4   19.10    9.80
  -2 -14  -4   21.80    9.20
   2  15   4   -3.60    8.20
   2 -15  -4    8.70   11.40
  -2  15  -4   12.20    9.50
  -2  15   4   -3.80    9.30
   2  15  -4    5.50    8.70
   2 -15   4   14.90   11.80
  -2 -15  -4    6.40   10.30
   2 -16  -4  334.87   20.70
   2  16   4  282.77   19.70
  -2  16   4  336.87   18.30
   2  16  -4  281.27   17.80
  -3   0  -4 2004.20   54.39
   3   0   4 1996.60   55.09
  -3   0  -4 2038.10   54.99
   3   0   4 1905.31   54.49
   3   0  -4 1957.10   54.69
  -3   0   4 2047.10   54.59
  -3   0   4 2028.90   54.79
   3   0   4 2047.50   55.09
  -3   0   4 2016.20   55.59
   3   0  -4 1988.10   54.59
  -3   1  -4  202.58    6.10
   3   1   4  188.28    6.30
   3  -1  -4  197.48    6.00
  -3  -1   4  195.28    5.90
   3   1   4  195.48    6.10
   3  -1  -4  191.28    5.90
  -3  -1   4  198.58    6.40
  -3  -1   4  194.18    5.60
   3  -1  -4  187.68    6.20
   3   1   4  194.58    5.80
   3   1  -4  191.48    6.30
   3  -1   4  195.28    5.60
  -3  -1  -4  196.88    5.70
   3   1  -4  191.18    5.70
  -3   1   4  207.98    6.00
   3  -1   4  197.78    5.50
  -3  -1  -4  195.38    6.20
   3  -1   4  190.88    6.10
  -3  -1  -4  199.08    6.20
  -3   1   4  193.98    6.30
  -3   1   4  195.88    6.00
   3  -1   4  193.18    6.20
  -3  -2   4   62.89    2.90
   3  -2  -4   58.59    2.70
   3   2   4   56.99    2.50
   3  -2  -4   59.09    2.60
   3   2   4   57.89    3.10
  -3  -2   4   58.09    2.00
   3   2   4   56.49    2.50
  -3  -2   4   56.19    2.40
  -3  -2   4   55.19    3.20
   3  -2  -4   54.19    2.70
  -3   2  -4   57.09    2.50
   3  -2   4   52.49    2.10
   3  -2   4   57.49    1.90
  -3   2   4   55.29    2.60
   3  -2   4   57.99    2.70
  -3  -2  -4   42.70    2.40
  -3  -2  -4   56.79    2.60
   3   2  -4   56.29    2.30
  -3  -2  -4   60.79    2.90
   3  -2   4   48.20    2.50
  -3   2   4   52.79    2.70
  -3   2   4   56.49    2.40
   3  -3  -4    9.40    1.30
  -3  -3   4   14.00    1.20
   3   3   4   12.90    1.60
  -3   3  -4    9.90    1.20
   3  -3  -4    7.30    1.30
   3   3   4   11.60    1.20
   3  -3  -4   11.80    2.00
  -3  -3   4   15.00    2.10
  -3  -3   4   10.90    1.90
  -3  -3  -4   11.90    1.60
   3  -3   4   10.80    1.80
   3  -3   4   12.50    1.30
  -3  -3  -4    9.60    1.70
   3   3  -4    9.20    1.60
  -3   3   4   11.90    1.40
   3  -3   4   14.20    1.80
  -3   3   4    5.50    1.30
   3   3  -4   10.10    1.50
  -3  -3  -4   11.80    1.30
  -3   4  -4   41.90    2.50
  -3  -4   4   45.40    2.50
   3   4   4   44.40    2.20
   3   4   4   41.40    2.80
  -3   4  -4   43.80    2.70
   3  -4  -4   42.00    2.30
   3  -4   4   41.40    2.70
  -3  -4  -4   34.70    2.80
  -3   4   4   40.90    2.50
   3   4  -4   46.40    2.80
  -3  -4  -4   46.90    2.30
  -3   4   4   48.10    3.00
   3   4  -4   42.80    2.90
  -3   4   4   39.30    2.50
  -3   5  -4  980.70   27.50
   3  -5  -4  978.40   27.10
   3   5   4  987.50   27.00
  -3   5  -4  985.10   27.80
   3  -5  -4  963.40   28.40
   3   5   4 1017.40   28.00
  -3  -5   4  963.20   27.40
  -3  -5  -4  977.20   26.90
   3  -5   4  962.50   28.10
  -3  -5  -4  974.10   28.00
   3   5  -4  968.00   28.00
  -3   5   4 1005.00   27.80
  -3   5   4  910.11   27.00
   3   5  -4  921.11   27.60
   3  -6  -4    0.80    1.40
  -3   6  -4    1.30    1.70
   3   6   4   -0.60    1.90
  -3  -6   4   -0.50    1.90
  -3   6  -4   -3.10    2.20
   3  -6  -4   -2.30    2.80
  -3  -6  -4    0.00    2.30
   3   6  -4   -0.50    2.00
  -3   6   4    2.50    2.00
  -3  -6  -4    0.20    1.30
   3  -6   4   -0.10    1.70
   3   7   4  129.39    6.20
   3  -7  -4  133.19    7.10
  -3   7  -4  131.69    6.10
   3  -7  -4  131.89    4.80
  -3   7  -4  135.19    6.00
  -3  -7   4  126.69    5.90
   3  -7   4  138.79    5.70
   3   7  -4  142.89    6.30
  -3   7   4  127.69    6.30
  -3  -7  -4  138.19    6.80
  -3   8  -4  189.18    7.80
  -3  -8   4  185.98    7.70
  -3   8  -4  171.58    7.30
   3   8   4  174.18    7.80
   3  -8  -4  201.28    9.00
  -3  -8  -4  171.78    8.00
   3   8  -4  192.28    7.90
  -3   8   4  173.68    7.90
   3  -8   4  172.28    7.00
   3   9   4    0.90    3.40
  -3  -9   4   -2.50    3.50
  -3   9  -4   -1.40    3.30
   3  -9  -4   -0.60    4.40
   3   9  -4   -0.60    3.20
  -3  -9  -4    5.10    3.90
   3  -9   4    2.90    2.80
  -3   9   4    3.90    3.70
  -3 -10   4   11.50    4.60
   3  10   4    6.40    3.90
   3 -10  -4    9.10    5.30
  -3  10  -4    3.60    4.10
  -3  10   4    4.90    3.90
  -3 -10  -4    9.50    5.00
   3 -10   4   13.90    5.20
   3  10  -4    7.70    4.00
   3 -11  -4    3.60    6.50
  -3 -11   4   10.40    4.70
   3  11   4   17.00    5.40
  -3  11  -4   12.20    4.60
   3  11  -4   12.90    4.90
  -3 -11  -4   15.90    5.80
   3 -11   4    6.10    5.80
  -3  11   4   15.20    4.80
   3  12   4   21.50    5.80
  -3 -12   4   25.90    6.40
  -3  12  -4   26.70    6.20
   3 -12  -4   27.80    7.30
  -3  12   4   25.60    6.00
   3 -12   4   22.80    7.90
   3  12  -4   26.80    6.20
  -3 -12  -4   23.40    6.40
   3  13   4   44.80    7.40
   3 -13  -4   32.70    8.70
  -3  13  -4   45.50    7.60
   3  13  -4   37.50    7.20
  -3 -13  -4   47.90    9.00
   3 -13   4   40.70    9.70
  -3  13   4   18.20   12.90
   3 -14  -4   -1.60    9.90
   3  14   4    7.50    7.30
  -3  14  -4    5.90    8.10
  -3 -14  -4    6.20    9.00
   3  14  -4   -3.30    8.10
   3 -14   4    7.80   10.20
  -3  14   4    2.30    7.50
  -3  15  -4    1.40    8.60
   3 -15  -4    4.30   12.00
   3  15   4   -6.00    9.40
  -3  15   4   -0.60    8.60
   3 -15   4   13.90   12.10
   3  15  -4   -0.60    8.90
  -3 -15  -4   11.00   10.40
   3  16   4  -17.40   11.10
  -3  16  -4   -5.20   19.50
   3 -16  -4   14.80   12.90
   3  16  -4    1.60   10.70
  -3 -16  -4   11.90   13.90
  -3  16   4   -5.90   11.60
  -4   0   4 2733.73   74.69
  -4   0  -4 2741.93   74.19
   4   0   4 2791.42   74.29
  -4   0   4 2721.03   74.59
   4   0   4 2689.93   74.89
  -4   0   4 2676.03   75.09
   4   0  -4 2808.32   75.79
  -4   0  -4 2697.13   74.99
   4   0   4 2755.92   75.19
   4   1   4   68.89    3.10
   4  -1  -4   70.79    3.20
  -4   1  -4   75.69    3.40
   4   1   4   71.69    2.60
  -4  -1   4   65.99    2.70
  -4  -1   4   69.69    2.50
  -4  -1   4   69.79    3.60
   4   1   4   66.89    3.40
   4   1  -4   69.19    2.70
  -4  -1  -4   67.69    3.10
   4  -1   4   67.79    3.20
   4  -1   4   63.09    3.20
   4  -1   4   64.39    2.00
  -4   1   4   73.79    3.00
  -4   1   4   75.19    3.70
  -4  -1  -4   69.69    3.20
  -4   1   4   77.69    2.80
   4   1  -4   68.39    2.90
  -4  -1  -4   70.69    2.50
  -4  -2   4  106.29    4.40
  -4   2  -4  101.29    3.90
   4   2   4  102.89    3.70
   4  -2  -4  101.99    4.20
  -4  -2   4   96.49    3.40
   4   2   4  103.69    4.00
   4  -2  -4  102.59    4.00
  -4  -2   4  101.19    4.00
   4  -2  -4   96.19    3.60
  -4  -2  -4   97.29    4.10
  -4  -2  -4   99.99    4.00
   4  -2   4   96.89    3.00
   4  -2   4   94.39    3.10
  -4   2   4   93.09    3.80
  -4   2   4  108.39    3.70
   4   2  -4   96.09    3.60
  -4   2   4  101.79    4.30
  -4  -2  -4  100.49    3.60
   4  -2   4  117.79    4.20
   4  -3  -4  983.30   28.60
  -4  -3   4 1050.89   28.80
  -4   3  -4 1025.40   28.30
   4  -3  -4 1053.39   28.90
   4   3   4 1020.50   28.80
   4   3   4 1056.29   28.90
  -4   3  -4 1050.49   29.00
  -4  -3   4 1040.30   28.40
  -4   3   4  985.60   28.80
   4   3  -4 1003.30   28.60
   4  -3   4 1003.70   28.30
  -4   3   4 1014.20   28.70
  -4  -3  -4 1034.10   28.70
  -4  -3  -4 1045.70   29.10
   4  -3   4 1045.00   29.10
  -4   3   4 1024.20   29.00
  -4  -3  -4 1017.30   28.80
  -4   4  -4    2.70    1.70
  -4  -4   4    5.40    1.40
   4   4   4    1.80    1.40
   4   4   4    1.60    1.70
   4  -4  -4    3.70    1.50
  -4   4  -4    2.30    1.20
   4   4  -4    3.90    1.80
   4  -4   4    2.60    1.50
  -4   4   4    2.80    1.80
  -4   4   4    4.20    1.40
  -4  -4  -4    6.60    1.80
   4  -4   4    1.40    1.50
  -4   4   4    1.00    1.70
  -4  -4  -4    5.00    1.90
   4   4  -4    3.30    2.30
  -4  -5   4  538.15   16.10
   4   5   4  548.15   16.20
  -4   5  -4  553.64   16.20
  -4   5  -4  529.05   16.80
   4  -5  -4  533.35   15.60
   4   5   4  530.75   15.50
   4   5  -4  508.75   16.20
  -4   5   4  537.35   16.00
  -4  -5  -4  536.75   16.30
   4  -5   4  538.85   15.70
  -4   5   4  538.55   16.20
   4   5  -4  530.85   16.30
  -4   5   4  506.95   15.60
  -4  -5  -4  534.55   15.50
   4  -5   4  547.45   16.00
  -4   6  -4  206.48    7.90
   4   6   4  202.38    7.70
  -4   6  -4  197.88    7.10
   4  -6  -4  204.18    6.80
  -4  -6   4  205.58    7.20
   4   6  -4  193.58    7.70
  -4   6   4  203.28    7.80
  -4   6   4  206.48    7.20
  -4   6   4  190.08    7.40
  -4  -6  -4  203.88    8.10
   4  -6   4  206.08    7.30
   4  -7  -4  518.45   14.50
  -4  -7   4  497.35   15.10
  -4   7  -4  484.65   15.60
   4  -7  -4  491.45   16.50
  -4   7  -4  474.25   15.00
   4   7   4  474.25   15.60
   4  -7   4  478.95   15.10
   4   7  -4  504.45   15.80
  -4   7   4  502.05   15.60
  -4  -7  -4  457.95   15.60
   4   8   4  167.18    7.90
  -4   8  -4  165.58    7.80
  -4   8  -4  199.28    7.70
   4  -8  -4  181.58    9.10
  -4  -8   4  181.88    7.60
   4  -8   4  184.68    7.40
  -4  -8  -4  180.48    8.10
  -4   8   4  189.28    7.80
   4   8  -4  182.28    9.20
  -4   9  -4   93.39    5.80
   4   9   4  104.99    6.70
  -4   9  -4   97.99    6.60
   4  -9  -4  103.49    7.60
  -4  -9   4  110.99    6.70
   4   9  -4   84.79    6.20
  -4   9   4  114.99    7.00
  -4  -9  -4   90.59    6.30
   4  -9   4  115.69    6.00
  -4  10  -4  357.96   12.90
  -4 -10   4  346.47   13.10
   4  10   4  368.26   13.70
   4 -10  -4  335.67   14.70
   4  10  -4  353.26   13.60
  -4  10   4  364.66   13.30
  -4 -10  -4  359.66   14.00
   4 -10   4  364.36   15.20
  -4 -11   4  108.99    7.60
   4  11   4  123.59    8.60
   4 -11  -4  127.89    9.60
  -4  11  -4  114.09    7.70
   4 -11   4  126.69    9.90
  -4  11   4  123.39    8.20
   4  11  -4  116.69    7.90
  -4 -11  -4  124.79    8.20
   4  12   4   16.50    5.70
   4 -12  -4   -4.40    7.10
  -4  12  -4   13.20    5.40
   4  12  -4   14.70    5.90
  -4  12   4   12.80    6.20
  -4 -12  -4   10.30    6.10
   4 -12   4   11.20    7.90
   4  13   4   73.09    8.30
  -4  13  -4   59.49    7.60
   4 -13  -4   75.39   10.20
  -4 -13  -4   68.19    8.50
  -4  13   4   74.29   10.00
   4  13  -4   68.39    8.10
   4  14   4   14.00    7.90
  -4  14  -4    3.50    8.20
   4 -14  -4   14.00    9.80
  -4  14   4   13.00    8.80
   4  14  -4   15.90    8.00
   4 -14   4    9.20    9.90
  -4 -14  -4   11.20    8.90
   4  15   4  278.37   16.40
   4 -15  -4  301.27   18.20
   4  15  -4  299.17   18.20
  -4  15   4  281.67   16.30
  -4 -15  -4  264.67   16.70
   4 -15   4  238.78   17.70
   4 -16  -4   -0.40   13.50
   4  16   4   -3.40   11.90
   4  16  -4    2.70   10.80
  -4  16   4    3.80   12.00
  -4 -16  -4   -7.80   11.20
   5   0  -4  593.34   17.40
   5   0   4  605.84   17.40
  -5   0  -4  606.74   17.20
  -5   0   4  599.04   16.70
   5   0   4  592.14   16.20
   5   0  -4  528.05   16.70
  -5   0   4  597.84   16.80
   5   0  -4  591.54   16.70
  -5   0  -4  596.54   16.10
  -5  -1   4  420.66   13.10
  -5  -1   4  437.66   12.70
  -5  -1   4  443.36   12.80
  -5   1  -4  445.96   13.20
   5   1   4  456.25   12.60
   5  -1  -4  418.16   12.90
   5   1   4  470.85   13.40
   5  -1  -4  446.36   12.70
   5  -1  -4  461.85   13.50
  -5  -1  -4  446.46   12.50
   5   1  -4  433.16   13.50
  -5  -1  -4  442.76   13.20
   5  -1   4  467.15   13.50
  -5   1   4  438.76   13.00
  -5   1   4  435.76   12.80
   5   2   4   46.40    3.00
  -5  -2   4   46.00    2.40
   5  -2  -4   47.00    3.00
   5  -2  -4   44.30    2.40
  -5   2  -4   46.80    2.90
  -5  -2   4   48.50    2.40
  -5  -2   4   48.90    3.70
   5   2   4   47.30    2.50
  -5   2   4   47.00    2.90
  -5   2   4   42.70    2.30
  -5  -2  -4   49.50    2.60
  -5  -2  -4   39.50    2.70
   5  -2   4   46.00    3.00
   5   3   4   75.49    3.50
   5  -3  -4   75.59    3.60
  -5  -3   4   76.39    3.10
  -5   3  -4   82.69    3.80
   5  -3  -4   73.89    3.40
  -5  -3   4   74.09    3.30
   5   3   4   79.79    3.70
  -5   3   4   79.89    4.80
   5   3  -4   74.19    3.80
   5  -3   4   72.59    3.80
  -5   3   4   66.99    4.00
  -5  -3  -4   82.49    3.90
   5  -3   4   70.79    2.70
   5   4   4    0.40    1.80
  -5  -4   4   10.30    1.60
  -5  -4   4    0.60    1.60
   5  -4  -4   -0.50    1.80
   5   4   4   -0.10    1.60
  -5   4  -4    1.30    1.90
  -5   4  -4    0.20    1.20
   5   4  -4    4.80    2.60
  -5   4   4    0.30    1.30
   5  -4   4    0.50    1.40
  -5  -4  -4    1.00    2.00
   5  -4   4    0.00    1.80
  -5   4   4   -1.10    1.90
  -5  -5   4  864.51   24.90
  -5   5  -4  896.71   25.70
   5   5   4  902.51   25.10
  -5   5  -4  899.71   24.90
   5  -5  -4  898.21   25.20
   5   5   4  876.21   25.60
  -5  -5  -4  843.82   25.60
   5  -5   4  872.41   25.50
  -5  -5  -4  878.21   25.20
   5  -5   4  879.61   24.90
   5   5  -4  892.41   25.80
  -5   5   4  877.01   25.30
  -5   5   4  834.02   25.60
  -5  -6   4   48.50    3.30
  -5   6  -4   57.59    3.50
  -5   6  -4   56.89    4.30
   5   6   4   53.09    3.20
   5  -6  -4   47.80    3.30
   5   6   4   44.20    3.90
   5  -6   4   57.49    3.80
  -5   6   4   46.40    4.00
  -5   6   4   53.89    3.80
  -5  -6  -4   52.09    4.00
   5   6  -4   42.20    3.80
   5  -7  -4   31.30    3.00
   5   7   4   30.00    3.60
  -5   7  -4   30.30    3.80
  -5   7  -4   27.50    3.10
  -5  -7   4   32.00    3.30
   5  -7   4   24.30    3.30
  -5   7   4   30.80    3.60
   5   7  -4   25.20    3.50
  -5   7   4   25.10    3.70
  -5  -7  -4   23.60    3.60
  -5  -8   4   24.90    3.70
  -5   8  -4   21.10    3.30
   5  -8  -4   12.20    5.20
  -5   8  -4   19.70    3.90
   5   8   4   24.50    6.20
   5   8  -4   25.10    4.30
   5  -8   4   25.20    3.70
  -5  -8  -4   25.10    4.10
  -5   8   4   24.10    3.90
  -5   9  -4  128.19    8.10
  -5   9  -4  133.49    7.00
   5   9   4  132.39    7.50
  -5  -9   4  127.59    7.20
   5  -9  -4  136.89    9.10
  -5   9   4  125.39    7.00
   5  -9   4  136.69    7.00
   5   9  -4  119.09    7.40
  -5  -9  -4  129.29    7.80
   5 -10  -4   22.10    6.30
  -5  10  -4   21.20    5.40
   5  10   4   15.20    5.10
  -5  10  -4   15.80    4.50
  -5 -10  -4   17.00    5.00
  -5  10   4   13.40    4.30
   5  10  -4   16.80    4.80
   5 -11  -4   88.69    8.90
  -5  11  -4  113.59    7.70
   5  11   4  105.59    8.00
   5 -11   4   80.09    8.70
  -5  11   4   97.39    7.70
  -5 -11  -4  111.09    8.00
   5  11  -4  117.99    8.20
  -5  12  -4   39.90    6.80
   5  12   4   41.60    7.00
   5 -12   4   44.00    8.50
  -5  12   4   48.80    7.30
  -5 -12  -4   41.20    7.50
   5 -13  -4   82.79   10.70
   5  13   4   70.49    8.50
   5 -13   4   65.39   10.70
  -5  13   4   57.19    8.80
   5  13  -4   63.29    9.00
  -5 -13  -4   66.69    9.40
   5  14   4   15.00    9.20
   5 -14  -4   11.60   11.30
   5  14  -4   17.20    9.20
  -5 -14  -4   23.90    8.60
   5 -14   4   16.70   11.50
  -5  14   4   14.30    8.20
   5  15   4    2.00   10.70
   5 -15  -4   11.80   14.60
   5 -15   4    2.40   13.50
  -5 -15  -4    2.10   10.40
  -5  15   4    2.80   10.60
   5  15  -4   -2.80   11.40
  -6   0  -4  123.19    4.90
  -6   0   4  124.39    4.60
   6   0  -4  122.99    4.50
   6   0   4  131.99    5.30
  -6   0   4  123.89    4.40
   6   0  -4  126.89    5.30
  -6  -1   4  110.49    4.90
  -6   1  -4  118.39    4.90
   6   1   4  109.99    4.90
  -6  -1   4  114.39    4.10
   6  -1  -4  114.19    4.10
   6   1   4  113.29    3.80
   6  -1  -4  110.99    5.00
   6   1  -4  113.69    5.10
  -6  -1  -4  128.79    4.90
  -6   1   4  122.49    4.20
  -6  -1  -4  109.39    3.70
   6  -1   4  122.09    5.10
  -6   1   4  111.89    4.70
   6  -2  -4  405.46   11.90
  -6   2  -4  416.46   12.70
   6   2   4  407.16   12.00
   6  -2  -4  422.96   12.80
  -6  -2   4  413.16   12.10
   6   2   4  420.06   12.80
  -6  -2  -4  401.46   11.90
  -6  -2  -4  444.46   12.70
   6   2  -4  412.96   13.10
   6   2  -4  353.56   12.20
  -6   2   4  402.46   12.50
   6  -2   4  418.66   12.90
  -6   2   4  413.46   12.10
  -6  -3   4  235.38    7.50
  -6   3  -4  227.48    8.00
  -6  -3   4  231.98    7.60
   6   3   4  233.78    7.70
   6  -3  -4  226.98    8.00
   6   3   4  228.28    8.00
   6  -3   4  222.38    6.40
  -6  -3  -4  234.78    8.00
  -6   3   4  244.08    8.20
   6  -3   4  226.18    6.40
  -6  -3  -4  225.08    7.80
  -6   3   4  226.48    7.30
   6   3  -4  222.88    7.90
   6  -3   4  237.88    8.20
  -6   4  -4 1035.00   29.10
   6   4   4 1043.80   30.00
   6  -4  -4 1064.19   30.20
  -6  -4   4 1056.99   29.90
  -6  -4   4 1076.49   29.50
   6   4   4 1067.49   30.00
  -6   4  -4 1068.39   30.30
  -6   4   4 1058.79   29.70
  -6   4   4 1063.29   30.40
   6  -4   4 1022.20   30.30
  -6  -4  -4 1043.80   30.20
   6  -4   4 1028.00   29.00
   6   5   4  180.88    6.80
   6  -5  -4  180.48    6.90
  -6   5  -4  176.88    6.00
   6   5   4  169.68    6.70
  -6   5  -4  175.78    7.20
  -6  -5   4  174.58    6.30
  -6  -5  -4  179.98    7.10
   6  -5   4  167.68    7.00
  -6   5   4  177.18    6.60
   6   5  -4  167.88    7.00
  -6   5   4  186.38    7.30
   6   6   4   51.79    3.70
   6  -6  -4   46.60    3.70
  -6   6  -4   48.40    3.20
  -6   6  -4   44.30    4.20
   6   6   4   49.20    4.00
  -6  -6   4   53.89    3.40
  -6  -6  -4   54.49    4.20
   6  -6   4   50.19    4.20
   6   6  -4   45.10    4.10
  -6   6   4   54.69    4.40
  -6   6   4   52.19    3.90
  -6  -7   4  783.12   22.70
   6  -7  -4  745.23   22.70
  -6   7  -4  784.82   22.60
   6   7   4  788.62   23.60
  -6  -7  -4  746.83   23.60
   6   7  -4  781.42   23.70
  -6   7   4  768.22   23.70
  -6   7   4  788.92   23.20
   6  -7   4  766.72   23.30
   6   8   4  376.66   13.80
  -6   8  -4  400.56   13.80
  -6  -8   4  406.56   12.90
  -6   8  -4  369.56   12.60
  -6   8   4  374.36   13.30
  -6   8   4  373.16   13.70
   6  -8   4  394.56   13.30
  -6  -8  -4  384.86   13.50
   6   8  -4  380.66   13.70
  -6  -9   4  170.78    8.50
   6   9   4  170.38    8.70
   6  -9  -4  180.28   10.90
  -6   9  -4  165.08    8.10
  -6   9  -4  184.08    9.10
  -6  -9  -4  176.18    8.80
   6  -9   4  184.88    8.50
  -6   9   4  176.58    8.70
   6   9  -4  188.58    9.00
   6  10   4  204.38   10.10
  -6 -10   4  197.68   10.70
  -6  10  -4  209.28    9.50
  -6  10  -4  202.18   10.30
   6 -10  -4  231.68   13.00
  -6 -10  -4  214.58   10.10
   6  10  -4  210.58   10.30
  -6  10   4  178.58    9.90
   6  11   4   31.60    6.50
   6 -11  -4   30.80    7.70
   6 -11   4   29.90    8.10
  -6 -11  -4   33.10    6.50
  -6  11   4   22.80    6.00
   6  11  -4   36.20    6.80
   6 -12  -4  172.18   12.70
   6  12   4  170.98   11.00
  -6 -12  -4  182.58   11.10
   6  12  -4  180.28   12.30
  -6  12   4  168.18   10.70
   6 -13  -4   23.50    9.70
   6  13   4   30.30    7.90
   6 -13   4   37.20   10.70
  -6  13   4   28.60    7.80
  -6 -13  -4   13.00    8.10
   6  13  -4   23.50    7.90
   6 -14  -4  107.89   14.20
   6  14   4   94.39   11.40
   6  14  -4   98.39   10.90
  -6 -14  -4  101.19   11.40
   6 -14   4   89.89   13.00
   6  15   4   -1.40   10.50
   6 -15  -4   14.50   12.80
   6 -15   4    2.30   16.50
  -6 -15  -4   -8.80   11.00
   6  15  -4    2.00   10.20
  -7   0  -4    3.00    1.90
   7   0  -4    3.40    1.90
   7   0  -4    1.40    2.20
  -7   0   4    2.30    1.30
   7   0   4    0.30    2.00
  -7   0   4    2.00    1.70
   7   1   4   38.90    3.30
   7   1   4   43.00    2.20
   7  -1  -4   42.80    2.60
  -7  -1   4   49.30    2.90
  -7  -1   4   41.00    2.50
   7  -1  -4   46.40    3.70
  -7   1  -4   48.30    3.30
  -7  -1  -4   44.60    2.20
  -7  -1  -4   57.29    3.60
  -7   1   4   43.30    3.10
   7   1  -4   46.30    3.70
   7  -1   4   39.70    3.60
   7   2   4   79.59    3.40
   7   2   4   81.29    4.70
  -7   2  -4   78.39    4.50
   7  -2  -4   68.69    3.40
  -7  -2   4   73.19    3.40
   7  -2  -4   81.39    4.50
  -7  -2   4   80.69    3.70
   7  -2   4   75.99    4.50
   7   2  -4   71.79    4.50
  -7  -2  -4   71.49    3.50
  -7  -2  -4   68.59    4.10
  -7   2   4   82.79    3.40
  -7   2   4   81.89    4.50
   7   3   4  111.89    5.40
  -7   3  -4  107.69    5.30
   7   3   4  112.89    5.30
  -7  -3   4  113.99    4.50
  -7  -3   4  111.69    4.60
   7  -3  -4  115.19    5.70
  -7  -3  -4  119.49    5.30
  -7  -3  -4  107.69    5.30
  -7   3   4  113.89    5.40
  -7   3   4  130.69    4.70
   7  -3   4  105.69    5.50
   7   4   4   68.19    4.00
   7  -4  -4   64.89    4.20
  -7   4  -4   55.29    4.20
  -7  -4   4   64.99    3.80
  -7  -4   4   51.49    3.30
   7   4   4   70.79    4.40
  -7   4   4   68.29    3.80
   7  -4   4   60.69    4.50
  -7  -4  -4   59.59    4.00
  -7   4   4   60.29    4.30
  -7  -5   4   57.79    3.50
  -7   5  -4   46.50    4.20
   7  -5  -4   46.80    4.00
   7   5   4   57.49    4.00
  -7   5  -4   54.09    3.10
   7   5   4   50.79    3.90
  -7  -5   4   51.09    3.70
  -7   5   4   48.20    4.30
   7  -5   4   52.19    4.20
  -7  -5  -4   53.09    4.10
  -7   5   4   54.09    3.60
  -7   6  -4    0.30    3.50
  -7  -6   4    0.40    2.60
   7   6   4   -1.20    2.60
   7   6   4   -2.50    2.90
  -7  -6   4    1.60    2.40
   7  -6  -4   -0.40    2.70
   7  -6   4   -2.20    2.70
  -7  -6  -4   -0.60    2.80
  -7   6   4    0.80    2.70
   7  -7  -4    5.00    3.30
   7   7   4    2.70    3.10
  -7  -7   4    4.40    2.90
  -7   7  -4    4.60    4.10
  -7  -7  -4    5.40    3.80
  -7   7   4    4.00    3.60
   7  -7   4    2.80    3.50
  -7   7   4    2.80    3.10
   7   7  -4    6.70    3.50
  -7   8  -4   80.79    6.60
   7  -8  -4   84.89    8.40
  -7  -8   4   64.69    4.80
   7   8   4   84.59    6.10
   7   8  -4   44.10    5.30
  -7   8   4   64.19    5.70
  -7  -8  -4   70.59    5.70
  -7   8   4   68.39    5.30
   7  -8   4   71.19    6.50
  -7   9  -4    9.90    4.80
   7  -9  -4    5.90    5.80
  -7  -9   4    6.90    4.10
   7   9   4   11.50    4.40
  -7   9   4    6.60    4.30
   7  -9   4   14.20    4.70
   7   9  -4    5.70    4.40
  -7  -9  -4    6.40    4.30
   7  10   4    5.20    4.90
  -7  10  -4    3.40    5.20
   7 -10  -4    4.70    7.20
  -7  10   4    3.00    5.00
  -7 -10  -4    4.00    5.40
   7  10  -4    1.50    4.80
   7  11   4   29.00    6.30
  -7  11  -4   37.30    7.50
  -7 -11  -4   26.80    6.10
  -7  11   4   43.30    6.20
   7  11  -4   41.00    7.20
   7 -12  -4  107.29   11.50
   7  12   4  138.09   10.40
   7 -12   4  102.69   12.00
   7  12  -4  115.79    9.60
  -7 -12  -4  126.79    9.90
   7  13   4   84.79   10.30
   7 -13  -4   82.49   12.00
  -7 -13  -4   81.39    9.20
   7  13  -4   94.99   10.90
   7 -13   4   86.19   12.90
   7 -14  -4    9.40   11.60
   7  14   4    5.70   10.00
   7 -14   4   21.90   13.20
  -7 -14  -4   10.90    8.70
   7  14  -4    1.10    9.20
   7  15   4   22.80   11.00
   7 -15  -4   26.90   13.90
   7 -15   4   32.30   14.20
   7  15  -4   10.00   11.20
  -8   0  -4  963.00   28.30
  -8   0   4  983.20   27.90
   8   0   4 1006.60   28.90
   8   0  -4  967.90   28.90
  -8   0   4  974.30   27.50
   8  -1  -4  105.49    5.70
  -8  -1   4  105.79    4.30
  -8  -1   4  110.69    4.90
   8   1   4  122.69    5.80
  -8   1  -4  106.29    5.20
   8  -1   4  120.79    5.90
  -8  -1  -4  114.79    5.60
  -8   1   4  112.89    4.40
   8   1  -4  100.39    5.70
  -8  -1  -4  110.49    3.50
  -8   1   4  110.89    5.30
   8   2   4   31.20    2.20
  -8   2  -4   23.50    3.00
   8  -2  -4   26.90    3.40
  -8  -2   4   27.40    2.70
  -8  -2   4   29.10    2.30
   8   2   4   20.30    3.10
   8   2  -4   23.10    3.40
  -8  -2  -4   28.00    3.10
  -8   2   4   25.40    3.30
   8  -2   4   26.80    3.40
  -8   2   4   25.90    2.20
   8   3   4 1242.68   34.80
  -8  -3   4 1168.08   33.70
  -8   3  -4 1232.78   34.60
   8   3   4 1196.88   33.70
  -8  -3   4 1184.28   33.70
   8  -3  -4 1184.38   34.70
   8  -3   4 1181.98   34.90
  -8   3   4 1217.48   34.50
  -8  -3  -4 1211.38   34.40
  -8   3   4 1174.88   33.60
  -8  -4   4 1323.27   37.20
   8  -4  -4 1332.97   38.20
   8   4   4 1305.47   38.00
  -8   4  -4 1362.86   38.30
   8   4   4 1315.17   37.50
  -8  -4   4 1310.07   37.30
   8  -4   4 1308.97   38.40
  -8   4   4 1342.77   37.20
  -8  -4  -4 1299.97   37.90
  -8   4   4 1350.86   38.20
  -8  -5   4   41.20    3.50
  -8   5  -4   37.80    4.20
   8  -5  -4   35.20    4.10
  -8  -5   4   37.40    3.30
   8   5   4   39.30    4.10
   8   5   4   31.50    3.50
  -8   5   4   37.70    4.70
  -8   5   4   43.10    3.40
   8  -5   4   39.50    4.20
  -8  -5  -4   40.40    4.20
   8   6   4   14.20    3.50
   8   6   4   30.00    3.90
   8  -6  -4   23.50    3.90
  -8  -6   4   23.20    3.20
  -8   6  -4   20.60    4.10
  -8  -6   4   20.70    3.10
  -8   6   4   11.80    3.90
  -8   6   4   22.60    3.30
  -8  -6  -4   28.50    4.10
  -8  -7   4   76.49    5.00
   8  -7  -4   84.39    5.70
  -8  -7   4   76.19    5.20
  -8   7  -4   81.99    6.30
   8   7   4   84.99    5.70
  -8   7   4   79.09    5.40
  -8   7   4   88.99    6.20
  -8  -7  -4   87.29    5.80
   8  -7   4   84.79    6.00
  -8   8  -4 1415.26   41.30
  -8  -8   4 1415.36   39.60
   8   8   4 1338.07   40.60
   8  -8  -4 1457.15   43.00
  -8   8   4 1412.26   41.00
   8  -8   4 1322.77   40.50
  -8  -8  -4 1333.47   40.30
  -8   8   4 1407.56   40.20
   8   9   4  411.86   15.60
  -8   9  -4  420.06   15.80
   8   9  -4  368.06   15.20
  -8   9   4  430.26   15.70
  -8   9   4  442.26   16.40
   8  -9   4  407.66   15.30
  -8  -9  -4  422.26   15.00
  -8  10  -4  224.08   11.80
   8  10   4  240.58   11.40
   8 -10  -4  228.18   13.70
   8  10  -4  220.68   11.50
  -8 -10  -4  223.28   10.90
   8  11   4  325.97   14.30
   8 -11  -4  332.57   16.80
  -8  11  -4  287.47   14.50
   8  11  -4  327.47   16.90
  -8 -11  -4  318.57   13.80
   8 -12  -4   17.30    9.70
   8  12   4   16.80    8.00
  -8 -12  -4   22.00    7.90
   8  12  -4   16.40    8.30
   8 -12   4   10.60   10.50
   8  13   4   61.99    9.70
   8 -13  -4   78.59   13.40
   8 -13   4   82.89   13.60
   8  13  -4  104.69   11.60
  -8 -13  -4   90.09   10.30
   8  14   4   65.29   11.20
  -8 -14   4   72.39   15.20
   8 -14   4   50.49   14.70
  -8 -14  -4   94.79   11.90
   9   0   4   91.99    5.80
  -9   0   4  103.69    4.40
  -9   0  -4  101.29    5.40
  -9   0   4  102.19    5.30
   9   0  -4  101.59    6.00
   9  -1  -4   69.69    5.10
  -9  -1   4   76.29    4.30
  -9  -1   4   74.49    3.60
  -9   1  -4   71.19    4.70
   9   1   4   57.89    4.70
  -9   1   4   65.59    4.30
  -9  -1  -4   61.59    4.40
   9   1  -4   64.29    5.00
   9  -1   4   62.79    4.80
  -9   1   4   67.49    3.60
   9   2   4   91.29    5.90
  -9  -2   4  114.99    5.40
  -9   2  -4  104.69    5.80
   9  -2  -4  109.29    6.30
  -9  -2   4  129.79    4.80
   9  -2   4  113.59    6.30
   9   2  -4  103.19    6.70
  -9   2   4  114.69    4.60
  -9   2   4  107.49    5.70
  -9  -2  -4  104.79    6.00
  -9   3  -4  400.96   13.90
  -9  -3   4  424.16   13.10
   9   3   4  413.86   12.80
   9  -3  -4  409.06   14.30
  -9  -3   4  405.96   12.70
   9   3   4  428.56   14.10
   9  -3   4  435.26   18.00
   9   3  -4  420.36   15.70
  -9  -3  -4  421.16   13.70
  -9   3   4  420.26   12.70
  -9   3   4  420.66   13.80
  -9  -4   4   -0.70    2.30
   9   4   4   -0.30    2.60
   9   4   4    3.00    3.30
  -9   4  -4    2.00    3.10
  -9  -4   4    1.80    2.60
   9  -4  -4    1.90    3.50
  -9   4   4    0.10    2.30
   9  -4   4    3.00    3.40
  -9  -4  -4    0.10    2.90
   9   5   4   -1.50    3.50
   9  -5  -4    3.00    3.80
  -9   5  -4    4.70    3.60
  -9  -5   4    0.90    2.60
   9   5   4    1.10    3.00
  -9  -5   4    3.80    2.90
  -9   5   4    2.80    3.60
  -9   5   4    1.30    2.80
   9  -5   4   -0.80    3.40
  -9  -5  -4    0.80    3.10
  -9  -6   4    7.40    3.20
  -9   6  -4    2.80    3.90
  -9  -6   4    5.00    3.10
   9   6   4    4.30    3.50
   9   6   4   -0.40    3.70
   9  -6  -4    7.00    4.50
  -9   6   4   14.20    4.50
  -9  -6  -4    7.20    3.60
   9  -6   4    6.10    3.80
  -9  -7   4   26.20    4.00
   9   7   4   15.20    5.30
   9   7   4   19.00    4.70
   9  -7  -4   30.80    5.70
  -9  -7   4   23.10    3.80
  -9   7  -4   23.00    5.10
   9  -7   4   23.10    5.00
  -9  -7  -4   25.40    4.80
  -9   7   4   19.90    4.70
  -9   8  -4   -5.90    5.20
   9   8   4    4.60    4.70
  -9  -8   4    1.80    3.70
   9  -8   4   -0.40    5.00
  -9   8   4   -4.40    5.20
  -9  -8  -4   -0.70    4.70
  -9   9  -4   45.10    7.20
   9   9   4   49.20    6.50
  -9  -9   4   47.60    5.80
  -9  -9  -4   33.90    6.00
  -9   9   4   51.49    6.70
   9  -9   4   40.50    6.50
   9 -10  -4    1.80    7.60
  -9 -10   4   10.00    5.40
   9  10   4    9.70    6.40
  -9 -10  -4    5.40    6.00
  -9 -11   4   32.50    6.60
   9  11   4   10.60    8.00
   9 -11  -4   30.20   10.70
  -9  11  -4   30.90    8.60
  -9 -11  -4   34.50    7.20
  -9  12  -4    4.30    8.40
   9 -12  -4    4.00   10.00
   9  12   4   16.10    7.90
  -9 -12   4    8.20    7.00
  -9 -12  -4   18.10    8.20
   9  13   4  109.39   12.00
  -9 -13   4  105.69   10.20
   9 -13  -4   86.79   13.90
  -9 -13  -4  113.39   11.30
   9 -13   4  102.69   14.20
  -9 -14   4    7.00    9.40
   9 -14  -4    6.50   14.10
   9  14   4   13.80   11.20
   9 -14   4    6.50   15.20
 -10   0   4    6.40    3.20
  10   0  -4    7.80    3.60
 -10   0   4    5.40    2.10
  10   0   4    4.90    3.70
 -10   0  -4    4.30    3.00
  10  -1  -4   69.79    5.50
  10   1   4   78.19    5.90
 -10  -1   4   69.29    4.60
 -10   1  -4   75.99    5.10
 -10  -1   4   78.99    4.10
 -10   1   4   78.69    4.90
 -10  -1  -4   73.39    4.90
  10   1  -4   73.49    5.70
  10  -1   4   59.99    5.30
 -10   2  -4   43.20    4.30
 -10  -2   4   49.70    3.30
  10   2   4   47.30    5.00
  10  -2  -4   32.90    4.60
 -10  -2   4   53.79    4.10
 -10   2   4   47.40    4.40
  10   2  -4   44.50    4.90
 -10  -2  -4   36.10    4.20
  10  -2   4   42.50    4.80
  10  -3  -4  116.69    7.70
  10   3   4  121.99    7.00
 -10  -3   4  122.39    5.30
 -10   3  -4  124.39    6.90
  10  -3   4  125.49    7.30
 -10  -3  -4  127.99    7.00
 -10   3   4  128.89    7.40
  10   3  -4  106.49    7.10
 -10   4  -4    5.70    3.80
 -10  -4   4    5.60    3.00
 -10  -4   4    3.70    2.60
  10  -4  -4    3.60    3.80
  10   4   4   -2.10    3.50
 -10  -4  -4    0.00    3.20
 -10   4   4    5.30    4.20
  10  -4   4    9.20    4.00
 -10  -5   4    3.60    3.30
 -10   5  -4    0.10    3.90
 -10  -5   4    7.00    3.10
  10  -5  -4    4.50    3.90
  10   5   4    5.80    4.20
 -10   5   4    4.70    4.10
  10  -5   4    3.60    4.20
 -10  -5  -4    0.90    3.50
  10  -6  -4   60.29    6.10
 -10  -6   4   37.90    4.20
 -10  -6   4   42.90    4.50
  10   6   4   49.30    5.70
 -10   6  -4   55.89    6.00
 -10   6   4   53.29    5.80
 -10  -6  -4   45.90    5.30
  10  -6   4   48.90    6.10
 -10  -7   4   14.80    4.20
  10  -7  -4   19.10    4.90
 -10   7  -4   17.60    5.40
  10   7   4   12.80    5.10
  10   7   4   14.60    5.10
 -10  -7  -4   18.30    5.20
 -10   7   4   16.00    5.20
  10  -7   4    9.90    5.00
 -10  -8   4   19.30    4.70
 -10   8  -4   20.30    6.10
  10   8   4   21.80    5.70
 -10  -8  -4    8.40    5.00
 -10   8   4   13.90    6.20
  10  -8   4   18.60    5.60
 -10  -9   4   50.39    5.80
  10   9   4   43.90    6.40
 -10  -9  -4   54.19    6.40
  10  -9   4   59.49    7.70
 -10 -10   4   38.80    8.30
  10  10   4   44.20    7.90
 -10  10  -4   45.10    8.60
 -10  10   4   37.00    7.80
  10  11   4   28.60    8.80
  10 -11  -4   15.00   10.10
 -10 -11   4   35.50    6.90
 -10  11  -4   32.10    8.50
 -10 -11  -4   35.90    7.90
  10 -12  -4    2.00   11.30
 -10 -12   4   11.30    7.40
  10  12   4   19.10    8.70
 -10  12  -4    8.00    9.40
 -10 -12  -4   22.50    8.80
 -10 -13   4    3.70    9.80
  10 -13  -4   15.50   13.30
  10  13   4    8.20   10.80
  11   0   4  347.47   12.90
 -11   0  -4  332.67   12.40
  11   0  -4  332.17   13.30
 -11  -1   4    2.50    3.50
 -11   1  -4   -1.40    3.40
  11   1   4    0.90    4.00
  11  -1  -4    3.60    4.00
 -11  -1  -4   -0.30    3.30
 -11   1   4   -0.50    3.80
  11   1  -4    4.80    4.10
  11  -1   4    2.40    4.20
  11  -2  -4   52.99    5.70
  11   2   4   70.59    6.30
 -11  -2   4   65.99    4.90
 -11   2  -4   61.19    5.30
  11  -2   4   67.89    6.10
 -11  -2  -4   55.89    4.80
 -11   2   4   69.99    5.70
  11   2  -4   65.69    6.00
 -11  -3   4   10.50    2.90
  11   3   4    7.50    4.10
 -11   3  -4   11.70    4.10
 -11  -3   4   14.00    3.70
  11  -3  -4   11.60    4.60
 -11  -3  -4   11.50    3.80
 -11   3   4   13.10    4.70
  11   3  -4   17.50    4.80
  11  -3   4    6.10    4.40
 -11  -4   4   64.79    4.40
 -11   4  -4   63.59    5.90
 -11  -4   4   79.99    5.80
  11   4   4   71.19    6.50
  11  -4  -4   56.79    6.00
  11  -4   4   55.49    6.00
 -11  -4  -4   61.99    5.40
 -11   4   4   56.59    5.80
  11  -5  -4    0.40    5.20
 -11  -5   4    4.30    3.20
 -11  -5   4   -0.50    4.30
  11   5   4    3.20    5.00
 -11   5  -4    1.20    4.40
 -11  -5  -4    6.70    4.10
 -11   5   4    1.40    5.10
  11  -5   4    4.40    4.80
  11   6   4   30.30    5.40
 -11  -6   4   28.60    4.30
  11  -6  -4   30.90    5.70
 -11   6  -4   29.30    5.90
  11  -6   4   34.20    6.40
 -11   6   4   30.30    6.10
 -11  -6  -4   28.70    5.00
 -11   7  -4    4.80    6.20
 -11  -7   4    2.90    4.20
  11   7   4    1.10    5.80
  11  -7  -4   -6.90    5.90
 -11   7   4    0.00    6.00
 -11  -7  -4   -3.80    5.10
  11  -7   4   -5.50    5.20
 -11  -8   4   13.50    5.00
 -11   8   4    6.20    6.70
  11  -8   4   -3.10    6.50
 -11  -8  -4   15.60    5.90
 -11  -9   4    4.10    5.00
 -11   9  -4    8.20    7.00
 -11   9   4    6.10    6.70
  11  -9   4   -1.90    7.20
 -11 -10   4    5.40    6.30
 -11  10  -4    7.90    7.80
 -11 -10  -4    0.50    7.30
 -11  10   4    2.10    8.40
  11 -11  -4    6.80   12.00
 -11 -11   4    8.90    7.50
 -11  11  -4    6.60    9.90
 -11 -11  -4    4.20    7.50
 -11 -12   4    2.00    7.70
 -11  12  -4    0.70   12.10
  11 -12  -4   -4.40   20.60
 -11 -13   4   19.90   10.40
  11 -13  -4    4.60   16.00
  11 -13   4   19.50   15.90
  12   0   4  348.47   14.00
 -12   0  -4  372.96   13.50
 -12   0   4  337.97   13.00
  12   0  -4  368.76   14.20
  12  -1  -4   -2.90    4.70
 -12   1  -4   -2.60    4.20
 -12  -1   4   -2.80    3.90
  12   1   4   -0.60    4.40
  12   1  -4    5.20    4.90
 -12   1   4   -1.00    4.30
 -12  -1  -4    1.70    3.90
  12  -1   4   -1.00    4.30
 -12  -2   4   93.09    6.10
  12   2   4   86.99    7.50
  12  -2  -4   86.29    7.60
 -12   2  -4   92.49    7.00
 -12   2   4   93.09    6.60
  12  -2   4  114.79    8.00
  12   2  -4  106.89    8.10
 -12  -2  -4   98.69    6.50
 -12  -3   4  121.29    6.80
  12  -3  -4  123.89    8.50
 -12   3  -4  123.09    8.10
  12   3   4  115.39    8.00
 -12   3   4  112.09    7.50
 -12  -3  -4  101.49    6.90
  12  -3   4  129.49    8.50
 -12  -4   4 1288.87   36.00
  12  -4  -4 1230.18   37.60
 -12   4  -4 1270.87   37.60
  12   4   4 1250.87   37.70
 -12  -4  -4 1182.58   36.50
  12  -4   4 1239.58   37.90
 -12   4   4 1205.68   37.20
  12   5   4   -1.30    5.50
 -12   5  -4    2.20    5.20
  12  -5  -4    5.30    5.40
  12  -5   4   -1.00    5.90
 -12  -5  -4   -6.30    4.40
 -12   5   4   -1.50    5.80
  12  -6  -4    2.90    5.80
  12   6   4    0.50    6.10
 -12   6  -4   -4.60    5.50
 -12  -6  -4    1.30    4.70
  12  -6   4    0.60    5.80
 -12   6   4    5.30    5.70
  12  -7  -4    3.10    7.00
 -12   7  -4   -0.40    6.10
  12  -7   4   -0.50    6.80
 -12  -7  -4   -2.30    5.30
 -12   8  -4  518.65   19.60
 -12  -8  -4  459.75   19.80
 -12   8   4  498.45   19.10
 -12   9  -4   83.09   10.20
 -12  -9  -4   91.79    8.90
  12  -9   4   96.69   10.30
 -12   9   4   68.59    9.80
 -12  10  -4   38.90   10.40
 -12 -10  -4   36.80    8.40
 -12  10   4   36.40   10.20
  12 -11  -4   50.29   14.50
 -12  11  -4   37.10   11.70
 -12  12  -4   97.09   14.60
  12 -12  -4   63.59   16.50
 -13   0   4    0.40    4.90
  13   0   4   -0.70    5.60
 -13   0  -4   -0.80    4.40
  13   0  -4    4.20    5.80
  13  -1  -4   22.70    6.40
 -13   1  -4   25.60    5.20
 -13  -1   4   28.20    5.50
  13   1   4   19.50    6.10
  13  -1   4   19.40    5.90
 -13   1   4   26.80    5.80
  13   1  -4   20.00    5.90
 -13  -1  -4   18.40    4.80
 -13  -2   4   34.00    5.50
  13  -2  -4   23.80    6.20
  13   2   4   28.70    6.10
 -13   2  -4   31.50    5.70
  13  -2   4   31.70    6.70
 -13   2   4   48.90    6.50
 -13  -2  -4   43.50    5.60
  13   2  -4   41.30    6.70
 -13   3  -4    5.10    5.20
  13   3   4    0.30    6.10
  13  -3  -4    9.90    5.80
 -13  -3   4    5.50    4.80
  13  -3   4    9.50    5.90
 -13   3   4    2.50    5.90
 -13  -3  -4    5.30    4.70
  13  -4  -4    7.70    6.00
 -13   4  -4   18.90    6.00
  13   4   4   14.90    6.50
 -13  -4  -4   13.90    5.10
 -13   4   4   15.00    5.80
  13  -4   4   10.90    6.00
  13   5   4  187.58   12.00
 -13   5  -4  172.98   12.50
  13  -5  -4  163.78   10.90
 -13   5   4  173.18   10.50
 -13  -5  -4  185.78    9.90
  13  -5   4  189.18   11.70
 -13   6  -4   28.00    7.20
  13  -6  -4   22.10    7.10
  13   6   4   10.40    7.30
  13  -6   4   24.20    7.70
 -13   6   4   23.10    6.80
  13  -7  -4    9.40   13.70
 -13   7  -4   -4.10    7.10
 -13  -7  -4    7.90    6.00
  13  -7   4   11.60    8.20
 -13   7   4   12.40    7.90
 -13   8  -4    3.80    8.60
 -13   8   4    4.80    7.60
 -13  -8  -4   15.20    7.40
  13  -8   4    2.30    8.70
 -13   9  -4   21.10    9.90
  13  -9   4   36.70    9.20
 -13  -9  -4   18.50    8.20
 -13   9   4   24.50    9.00
 -13  10  -4    2.10    9.60
 -13 -10  -4    4.90   15.10
 -13  10   4   -7.40    9.40
 -13  11  -4    3.40   11.00
  13 -11  -4   18.30   14.20
 -14   0  -4    0.70    5.20
 -14   0   4   -1.80    5.90
  14   0  -4    0.80    9.90
  14  -1  -4   15.10   10.40
 -14  -1   4    6.70    5.70
 -14   1  -4    6.90    6.60
  14   1   4   18.10   10.50
  14  -1   4   15.70    7.90
 -14   1   4   14.10    5.90
 -14  -1  -4   16.50    6.00
  14   1  -4   13.20    8.10
  14   2   4    3.70   10.50
  14  -2  -4    4.90    8.10
 -14  -2  -4   -5.00    5.00
 -14   2   4    9.40    6.60
  14  -2   4   -3.50    6.10
  14   2  -4    5.30    6.50
  14  -3  -4  334.17   15.10
 -14   3  -4  309.17   14.30
 -14   3   4  323.97   14.30
  14  -3   4  320.27   14.90
  14   4   4    0.30    8.00
 -14   4  -4    6.30    6.50
  14  -4  -4   -3.20    7.30
 -14  -4  -4    8.70    5.60
  14  -4   4   -0.60    6.70
  14   5   4   85.99    9.30
 -14   5  -4  102.49    9.40
  14  -5  -4   90.29    9.40
 -14   5   4   99.59    9.90
 -14  -5  -4  107.19    8.20
  14  -5   4  114.19   10.00
 -14   6  -4   47.10    8.60
  14   6   4   43.60    8.70
  14  -6  -4   47.80    8.70
  14  -6   4   41.00    9.40
 -14   6   4   46.60    8.30
 -14  -6  -4   47.30    7.60
  14  -7  -4   21.90    9.60
 -14   7  -4   24.20    8.90
  14  -7   4   25.80    8.70
 -14   7   4   15.10    8.40
 -14  -7  -4   22.80    7.10
 -14   8  -4    3.90    9.20
 -14   8   4   -2.20    8.60
 -14  -8  -4   -4.90    8.00
  14  -8   4   -7.80    9.80
 -14   9   4  233.58   15.00
 -14  10  -4    7.90   12.40
 -14  10   4    3.70   12.30
 -15   0   4   -1.80    6.10
 -15   0  -4    0.70    6.10
  15   0  -4    4.40    7.30
  15   0   4    1.70    7.70
  15  -1  -4   -2.40    7.80
  15   1   4   -0.90    7.10
 -15   1  -4    3.00    6.40
  15  -1   4    6.90    8.00
 -15   1   4   -0.30    7.70
  15   1  -4   -1.60    7.80
 -15  -1  -4   -5.70    6.00
 -15   2  -4    7.10    7.40
  15  -2  -4   17.80    8.60
  15   2   4    1.20    7.50
  15  -2   4   16.10    7.40
 -15   2   4   14.80    7.10
 -15  -2  -4   10.50    6.20
 -15   3  -4    3.70    7.00
  15   3   4    1.30    7.50
  15  -3  -4   -0.30    7.50
  15  -3   4   -2.20    7.40
 -15  -3  -4   -3.00    6.20
 -15   3   4   -3.60    7.10
 -15   4  -4   -3.80    8.20
  15   4   4    6.90    7.90
  15  -4  -4    2.40    7.80
 -15   4   4    3.10    7.50
 -15  -4  -4    3.00    6.50
  15  -4   4    1.90    8.50
 -15   5  -4   17.70    8.40
  15  -5  -4   22.00    8.70
  15   5   4   23.40    8.70
 -15   5   4    8.40    8.00
 -15  -5  -4   16.50    7.80
  15  -5   4   26.40    8.70
  15  -6  -4    0.10    9.70
 -15   6  -4    5.60    8.80
  15   6   4    3.80   10.20
 -15  -6  -4   11.30    8.10
 -15   6   4    1.50    8.50
  15  -6   4   -1.10    9.60
  15  -7  -4   30.20   10.80
 -15   7  -4    9.20   10.60
 -15  -7  -4    6.60    8.80
  15  -7   4   19.80    9.90
 -15   7   4   24.00   10.60
 -15   8  -4   72.09   12.00
  15  -8   4   97.79   13.30
 -15   9  -4   -3.80   12.50
 -15   9   4    1.30   12.20
  16   0   4  281.27   15.90
 -16   0  -4  301.17   14.90
  16   0  -4  281.27   16.00
  16   1   4   31.80    9.20
  16  -1  -4   22.70    9.90
 -16   1  -4   29.90    8.30
 -16  -1  -4   46.60    8.80
  16  -1   4   22.50    9.00
  16   1  -4   35.90    9.50
 -16   2  -4   20.50    8.40
  16  -2  -4   19.00   10.00
  16   2   4   29.20    9.40
  16  -2   4   38.40   10.10
 -16   2   4   37.70    9.70
 -16  -2  -4   27.10    7.80
  16  -3  -4   -5.20    8.70
  16   3   4    8.40   10.10
 -16   3  -4   -2.60    8.30
 -16  -3  -4   -6.80    7.10
  16  -3   4    0.00    8.60
 -16   3   4   -5.00    9.00
 -16   4  -4   54.09   10.10
  16  -4  -4   59.19   10.60
  16   4   4   74.99   11.70
  16  -4   4   64.39   11.40
 -16   4   4   60.89   10.10
 -16  -4  -4   70.59    9.80
 -16   5  -4    8.60   10.50
  16  -5  -4   14.00   11.10
  16   5   4   12.20    9.90
 -16   5   4   11.90   10.60
 -16  -5  -4    1.70    9.00
  16  -5   4    0.80   10.40
  16  -6  -4   67.39   12.90
 -16   6   4   47.60   11.60
 -16  -6  -4   54.59   10.30
  16  -6   4   41.60   12.70
 -16   7  -4   11.60   11.30
  16  -7   4    9.40   12.20
 -16   7   4  -13.50   10.50
 -17   0  -4   21.80    9.90
  17   0   4   20.50   10.50
  17   0  -4   21.20   10.40
 -17   1  -4    5.50    9.70
  17   1   4    0.90   10.10
  17  -1  -4   -0.10   11.00
  17  -1   4    9.40   11.00
 -17  -1  -4    7.60    8.40
 -17   2  -4    5.00   10.30
  17   2   4    4.90   10.30
  17  -2  -4    4.70   12.00
  17  -2   4    3.60   12.40
 -17  -2  -4    8.50    8.60
  17   3   4    8.30   11.10
 -17  -3  -4   -2.50    9.80
  17  -3   4    4.10   13.40
 -17   4  -4    3.90   10.40
  17  -4  -4    0.20   12.00
 -17  -4  -4   10.10   14.90
  17  -4   4   10.30   11.80
 -17   4   4   11.00   12.20
  17   5   4   -6.40   12.80
 -17   5  -4    1.70   11.10
  17  -5  -4   -7.10   11.30
 -17  -5  -4    2.20   11.90
  17  -5   4  -11.40   12.50
 -17   5   4    0.60   12.20
  18   0   4    9.80   13.10
 -18   0  -4   14.20   11.80
 -18   1  -4   45.90   12.50
  18   1   4   50.99   14.20
  18  -1   4   55.49   12.90
 -18  -1  -4   64.19   12.50
  18  -2  -4   27.80   12.80
 -18   2  -4   11.30   11.40
  18   2   4   19.10   12.50
  18  -2   4   17.50   12.30
 -18  -2  -4   24.10   11.30
   0   0   5    0.20    0.60
   0   0  -5    1.20    0.60
   0   0  -5    0.90    0.60
   0   0   5    1.00    0.60
   0  -1   5    2.80    0.50
   0  -1  -5    0.30    0.80
   0  -1   5    0.40    0.60
   0  -1  -5    1.60    0.70
   0   1   5    4.80    0.90
   0   1  -5    2.60    0.70
   0   1   5    1.90    1.00
   0   2   5 7841.52  219.88
   0   2  -5 7987.20  217.18
   0  -3  -5    0.50    1.20
   0  -3   5    1.90    1.50
   0   3  -5   10.00    1.40
   0   3  -5   -0.40    0.80
   0  -3  -5    0.10    1.50
   0   3   5   -0.90    0.90
   0  -3   5    0.40    0.90
   0   3   5    0.80    1.90
   0   4  -5  113.69    4.00
   0   4  -5  115.09    4.40
   0  -4   5  105.39    4.00
   0  -4  -5  108.09    4.70
   0   5   5    5.60    1.70
   0  -5   5    2.70    1.90
   0  -5   5    0.20    1.80
   0  -5  -5   -1.00    2.00
   0   5  -5   -1.30    1.70
   0   6   5  578.14   17.20
   0  -6   5  567.54   17.00
   0   6  -5  555.34   17.00
   0  -6  -5  550.44   17.40
   0  -7  -5    0.60    3.20
   0   7  -5    1.80    2.30
   0   7   5    0.20    2.10
   0  -7   5    0.60    2.60
   0  -8  -5   23.00    4.00
   0   8   5   23.00    3.40
   0   8  -5   13.80    3.10
   0  -8   5   18.90    3.50
   0  -9  -5   -2.30    3.70
   0   9   5   -1.70    3.10
   0  -9   5    2.60    4.10
   0   9  -5    1.10    3.20
   0 -10   5  483.55   17.10
   0  10  -5  467.15   16.60
   0 -10  -5  525.05   17.70
   0  10   5  499.45   17.00
   0 -11   5   -1.00    5.40
   0  11  -5    2.10    4.30
   0  11   5    0.40    4.90
   0 -11  -5   -3.30    5.30
   0 -12  -5   -2.30    6.00
   0 -12   5   -4.90    6.50
   0  12   5    4.30    5.30
   0  12  -5    1.90    5.10
   0 -13   5    0.00    7.70
   0 -13  -5    2.70    7.90
   0  13  -5    2.60    9.50
   0  13   5   -2.70    6.10
   0  14  -5  386.56   17.90
   0 -14  -5  414.26   18.50
   0  14   5  368.46   17.10
   0  15  -5   -0.10    9.30
   0  15   5    9.80    8.60
   0 -15  -5   -6.40   10.80
   0  16  -5   13.70   14.30
   0  16   5    4.00   10.10
   0 -16  -5    4.80   13.10
  -1   0   5    3.60    0.70
   1   0  -5    2.30    0.70
   1   0   5    3.70    0.90
  -1   0  -5    3.70    0.80
   1   1   5  545.05   14.80
   1   1   5  513.15   14.90
   1  -1  -5  541.05   14.90
  -1   1  -5  529.25   14.60
  -1  -1   5  537.05   14.80
  -1   1  -5  517.45   14.70
   1  -1  -5  533.45   14.80
  -1   1   5  523.65   14.90
   1   1  -5  500.05   14.80
  -1  -1  -5  512.05   14.90
   1  -1   5  525.45   14.60
   1  -1   5  529.45   14.60
  -1  -1  -5  522.65   14.70
  -1   1   5  527.95   14.90
  -1  -2   5  139.39    4.50
   1  -2  -5  143.29    4.70
  -1   2  -5  147.09    4.50
  -1  -2   5  143.49    5.00
   1  -2  -5  146.99    4.90
  -1  -2   5  150.18    4.10
  -1  -2   5  141.59    4.20
   1   2   5  138.59    4.60
   1  -2   5  144.99    4.70
   1  -2   5  142.29    4.40
  -1  -2  -5  135.49    4.80
  -1  -2  -5  136.89    4.60
  -1   2   5  145.19    4.70
  -1   2   5  132.09    4.90
   1  -2   5  144.39    4.40
   1   3   5 4721.53  130.99
   1   3   5 4944.31  130.29
  -1  -3   5 4745.93  131.09
  -1   3  -5 4957.20  130.99
   1  -3  -5 4838.72  131.19
  -1  -3   5 4862.91  130.39
  -1  -3   5 4823.22  130.59
  -1  -3   5 4869.41  130.89
   1  -3  -5 4715.23  130.99
  -1   3  -5 4834.02  130.69
   1  -3  -5 4745.93  130.79
   1   3   5 4663.73  131.19
   1  -3   5 4773.02  130.99
   1  -3   5 4843.82  130.69
  -1   3   5 4642.04  130.39
  -1  -3  -5 4853.81  131.19
  -1  -3  -5 4810.32  130.89
  -1   3   5 4827.72  130.99
  -1  -4   5   53.69    2.80
   1  -4  -5   51.19    3.40
   1   4   5   51.79    1.60
  -1  -4   5   48.00    2.60
  -1   4  -5   51.69    2.70
   1   4   5   50.99    2.90
   1  -4   5   52.99    3.10
   1  -4   5   56.39    2.90
  -1  -4  -5   59.69    3.40
  -1   4   5   49.10    2.80
  -1   4   5   52.39    1.90
   1   4  -5   46.00    2.90
  -1  -5   5  399.06   11.80
  -1   5  -5  399.06   11.80
  -1  -5   5  377.26   11.60
   1   5   5  377.66   12.10
   1  -5  -5  382.76   12.50
  -1   5  -5  391.76   12.00
  -1  -5  -5  391.56   12.30
  -1   5   5  375.06   12.00
   1   5  -5  385.16   12.10
   1  -5   5  384.76   12.00
  -1   6  -5   92.79    4.60
  -1  -6   5   97.59    4.80
  -1   6  -5  113.39    4.80
   1  -6  -5  104.79    5.50
   1   6   5   94.09    4.80
   1   6  -5  101.19    4.90
  -1   6   5   98.79    4.80
  -1  -6  -5  101.09    5.30
  -1   7  -5  373.66   11.90
  -1  -7   5  374.56   12.00
   1  -7  -5  343.37   12.60
   1   7   5  373.06   12.30
   1   7  -5  346.07   12.00
  -1   7   5  360.96   12.10
   1  -7   5  366.36   12.20
  -1  -7  -5  364.96   12.50
  -1  -8   5  136.29    6.80
  -1   8  -5  127.79    6.50
   1  -8  -5  110.79    7.10
   1   8   5  124.89    6.40
  -1   8   5  130.49    6.50
   1  -8   5  137.69    7.30
   1   8  -5  122.69    6.30
  -1  -8  -5  146.89    7.20
  -1   9  -5  469.75   18.30
  -1  -9   5  472.15   15.50
   1   9   5  464.35   15.80
   1  -9  -5  439.86   16.00
  -1  -9  -5  447.26   15.80
  -1   9   5  476.25   15.60
   1  -9   5  445.76   15.90
   1   9  -5  437.56   15.30
  -1  10  -5    1.50    3.60
   1  10   5    0.00    3.80
  -1 -10   5   -3.40    4.40
   1 -10  -5   -0.70    4.50
  -1  10   5   -1.60    3.60
  -1 -10  -5   -2.90    4.80
   1 -10   5   -2.20    5.40
   1  10  -5    4.30    4.00
   1  11   5  386.06   14.80
  -1 -11   5  396.76   15.10
   1 -11  -5  389.56   15.60
  -1  11  -5  413.26   14.50
   1  11  -5  363.86   14.40
  -1  11   5  380.26   14.70
   1 -11   5  390.36   15.80
  -1 -11  -5  380.06   15.20
  -1 -12   5    2.50    6.20
   1 -12  -5    6.10    7.20
   1  12   5    3.30    5.20
  -1  12  -5    0.00    4.90
  -1  12   5    3.90    5.20
  -1 -12  -5    4.90    6.20
   1  12  -5    5.20    5.30
   1 -12   5    1.50    6.00
  -1  13  -5   37.90    7.40
   1 -13  -5   35.90    8.40
   1  13   5   48.40    7.40
  -1 -13  -5   42.50    9.00
   1 -13   5   51.59    9.00
   1  13  -5   42.00    7.20
  -1  13   5   33.30    7.00
   1 -14  -5   38.40    9.40
  -1  14  -5   27.20    7.80
   1  14   5   24.80    7.70
   1  14  -5   38.10    8.70
   1 -14   5   43.50   12.00
  -1  14   5   36.30    8.90
  -1 -14  -5   29.00    8.80
  -1  15  -5  302.87   16.20
   1  15   5  294.67   16.40
   1 -15  -5  307.27   18.10
  -1  15   5  312.87   16.60
   1  15  -5  298.07   17.70
  -1 -15  -5  319.57   19.20
   1 -16  -5   -5.20   11.90
  -1  16  -5    1.00   17.10
   1  16   5   -9.30    9.60
  -1  16   5   -7.30   10.10
   1  16  -5   14.20   11.70
  -1 -16  -5    3.50   11.50
  -2   0   5    6.10    0.70
   2   0  -5   -0.20    0.70
  -2   0  -5    1.20    0.80
  -2   0  -5    0.90    0.50
   2   0  -5    3.20    0.60
  -2   0   5    0.00    0.60
   2   0   5    0.30    0.50
   2   0   5    0.40    0.90
  -2   1  -5 4326.97  118.99
   2   1   5 4465.95  118.99
   2   1   5 4300.57  119.19
   2  -1  -5 4373.46  119.09
  -2   1  -5 4245.98  118.79
  -2  -1   5 4560.54  118.59
  -2  -1   5 4528.75  119.09
   2  -1   5 4421.96  118.79
  -2  -1  -5 4343.07  119.19
  -2   1   5 4503.45  118.99
  -2   1   5 4185.68  119.09
   2  -1   5 4255.47  118.99
  -2  -2   5   60.89    1.80
   2  -2  -5   59.09    2.50
  -2  -2   5   63.39    2.40
  -2   2  -5   60.99    2.40
   2   2   5   58.59    2.30
   2   2   5   55.89    3.40
  -2  -2   5   59.09    3.00
   2   2   5   56.09    2.40
   2  -2  -5   58.39    2.80
   2  -2  -5   56.59    2.80
   2   2  -5   58.79    2.00
   2  -2   5   57.69    2.20
   2  -2   5   61.89    2.60
   2  -2   5   57.99    2.50
  -2  -2  -5   59.79    2.50
  -2   2   5   59.99    2.50
  -2  -2  -5   57.19    2.80
  -2   3  -5 1911.71   51.99
   2  -3  -5 1914.01   52.19
   2  -3  -5 1900.61   52.49
   2   3   5 1939.11   51.69
  -2  -3   5 1911.01   52.09
  -2  -3   5 1926.81   51.59
   2   3   5 1802.22   52.79
  -2  -3   5 1851.41   52.29
  -2   3  -5 1945.81   51.99
   2   3   5 1898.41   52.19
   2  -3  -5 1881.91   51.99
   2  -3   5 1859.41   51.79
  -2   3   5 1868.71   52.59
  -2   3   5 1842.72   51.69
   2  -3   5 1896.01   51.99
  -2  -3  -5 1873.11   52.29
  -2  -3  -5 1898.01   51.99
  -2  -4   5  143.69    4.90
   2   4   5  141.79    5.40
   2   4   5  145.69    4.50
  -2   4  -5  148.89    5.10
  -2  -4   5  148.89    4.80
   2  -4  -5  149.88    5.90
   2  -4   5  137.59    5.20
  -2   4   5  139.49    5.20
  -2   4   5  144.89    4.60
   2   4  -5  156.58    5.60
   2  -4   5  144.79    5.10
  -2  -4  -5  147.29    5.60
   2  -5  -5    5.60    2.40
  -2   5  -5    0.30    1.60
   2   5   5    1.10    1.70
  -2  -5   5    0.30    1.80
  -2   5  -5    1.30    1.60
  -2  -5   5    1.80    1.60
  -2  -5  -5   -0.90    2.00
   2   5  -5    0.40    1.90
  -2   5   5    1.80    1.60
  -2   5   5    2.10    1.00
  -2   6  -5  318.27   10.30
  -2   6  -5  320.37   10.40
   2  -6  -5  327.07   11.30
   2   6   5  332.87   10.80
  -2  -6   5  320.97   10.30
   2   6  -5  321.37   10.70
  -2  -6  -5  318.97   10.90
  -2   6   5  315.97   10.60
   2  -7  -5    1.90    3.30
  -2   7  -5    3.40    2.30
   2   7   5    1.50    2.40
  -2   7  -5    6.10    2.40
  -2  -7   5    4.90    2.60
  -2  -7  -5    4.80    3.00
  -2   7   5    6.10    2.70
   2   7  -5    2.20    2.50
   2  -8  -5  517.65   16.90
   2   8   5  500.45   16.20
  -2  -8   5  483.65   15.70
  -2   8  -5  489.95   15.80
  -2   8   5  490.35   16.10
   2   8  -5  478.65   16.00
  -2  -8  -5  492.45   16.50
   2  -8   5  508.95   16.40
  -2   9  -5   28.70    3.90
   2   9   5   29.60    4.20
   2  -9  -5   29.10    5.10
  -2  -9   5   28.50    4.20
  -2  -9  -5   32.00    4.80
   2  -9   5   28.20    5.10
   2   9  -5   23.60    4.00
  -2   9   5   25.90    4.10
   2  10   5  423.96   15.30
  -2 -10   5  422.36   14.80
   2 -10  -5  411.86   15.70
  -2  10  -5  423.16   14.70
   2 -10   5  433.26   16.00
   2  10  -5  392.06   14.60
   2 -10   5  403.76   15.70
  -2 -10  -5  393.86   15.00
  -2  10   5  401.46   14.70
  -2 -11   5    7.10    5.40
   2  11   5    0.20    4.40
  -2  11  -5    1.90    4.30
   2 -11  -5   -0.30    5.60
   2 -11   5    0.20    5.40
  -2 -11  -5    1.80    5.60
  -2  11   5    0.60    4.90
   2  11  -5    0.80    4.30
   2  12   5   59.09    7.00
  -2 -12   5   46.80    7.20
   2 -12  -5   50.49    7.90
  -2  12  -5   62.99    7.10
  -2  12   5   63.29    7.00
  -2 -12  -5   55.59    7.90
   2  12  -5   46.20    6.60
   2 -12   5   77.49    8.90
   2 -13  -5   32.70    8.30
  -2  13  -5   30.50    6.70
   2  13   5   37.90    7.20
   2  13  -5   27.60    7.00
  -2 -13  -5   29.50    7.80
  -2  13   5   40.90    7.20
   2 -13   5   29.60    8.90
   2 -14  -5  308.07   18.20
  -2  14  -5  241.18   14.90
   2  14   5  248.98   15.20
  -2  14   5  244.28   15.20
   2 -14   5  239.98   15.20
  -2 -14  -5  265.67   16.00
   2  14  -5  241.68   14.00
   2 -15  -5    1.50   11.20
   2  15   5   -4.90    8.40
  -2  15  -5   -4.70    9.40
   2  15  -5    1.20    8.70
  -2 -15  -5   -1.30   10.30
  -2  15   5    5.60    9.40
   2  16   5   28.40   10.90
   2 -16  -5   32.20   12.70
  -2  16   5   21.30   10.90
   2  16  -5   43.00   12.40
  -2 -16  -5   10.30   11.60
   3   0  -5    2.00    0.90
   3   0   5    1.10    0.50
  -3   0   5    1.90    0.80
  -3   0   5    2.30    0.80
   3   0  -5    0.70    0.70
  -3   0  -5    2.30    0.60
   3   0   5    1.90    1.20
  -3   0   5   -0.10    1.40
  -3   0  -5    2.70    1.10
   3   0   5    2.10    1.00
  -3  -1   5 3879.31  102.69
  -3   1  -5 3704.63  102.29
   3  -1  -5 3699.43  102.59
  -3  -1   5 3790.92  102.29
  -3  -1   5 3693.93  102.99
   3   1   5 3855.01  102.79
   3   1   5 3815.22  102.49
  -3   1  -5 3923.81  102.79
   3   1   5 3625.44  102.89
  -3  -1  -5 3648.33  102.39
   3  -1   5 3827.62  102.99
   3  -1   5 3828.32  102.29
  -3   1   5 3926.21  102.59
  -3  -1  -5 3739.53  102.89
   3  -1   5 3676.73  102.69
  -3   1   5 3731.73  102.69
   3   1  -5 3707.43  102.29
   3   1  -5 3762.62  102.69
  -3   1   5 3758.12  102.89
  -3   2  -5  109.69    4.00
   3   2   5  107.89    4.60
  -3  -2   5  114.29    3.40
   3   2   5  109.69    3.90
  -3  -2   5  110.89    4.40
   3  -2  -5  119.29    4.00
   3  -2  -5  102.09    3.80
   3  -2  -5  109.69    4.30
  -3  -2   5  105.59    4.20
   3   2   5  112.69    3.90
   3   2  -5  108.49    3.50
  -3   2   5  106.49    4.20
  -3  -2  -5  106.09    4.50
   3  -2   5  104.99    4.00
  -3   2   5  114.59    3.90
   3  -2   5  110.79    3.60
  -3   2   5  117.09    4.00
  -3  -2  -5  109.19    3.90
   3  -2   5  109.89    3.40
   3   3   5 2552.94   70.39
  -3   3  -5 2576.64   70.69
  -3  -3   5 2619.54   70.29
   3  -3  -5 2620.54   70.89
   3  -3  -5 2550.34   70.19
   3  -3  -5 2588.54   70.19
  -3  -3   5 2559.44   69.79
   3   3   5 2575.24   70.09
  -3  -3  -5 2490.45   70.49
   3  -3   5 2581.04   69.89
  -3  -3  -5 2550.24   70.19
   3  -3   5 2555.64   70.19
  -3   3   5 2576.54   70.39
   3  -3   5 2522.95   69.99
  -3   3   5 2589.34   70.39
   3   3  -5 2472.85   69.89
   3   4   5   22.10    2.10
  -3   4  -5   22.20    1.80
  -3   4  -5   24.70    2.20
  -3  -4   5   26.90    1.80
   3  -4  -5   22.00    1.80
   3   4   5   26.00    1.70
   3  -4   5   25.00    2.10
  -3   4   5   22.00    2.10
   3   4  -5   22.40    2.20
  -3   4   5   20.70    1.80
   3   4  -5   22.50    2.30
  -3   4   5   21.60    2.30
  -3  -4  -5   24.30    2.60
   3   5   5   20.30    1.60
  -3   5  -5   22.60    2.20
  -3   5  -5   21.50    2.50
  -3  -5   5   24.40    2.10
   3  -5  -5   23.40    1.80
   3  -5  -5   23.20    3.20
   3   5   5   20.00    2.40
   3   5  -5   21.10    2.50
  -3  -5  -5   17.80    2.60
   3   5  -5   21.00    2.80
  -3   5   5   19.50    1.80
  -3   5   5   20.30    2.40
   3  -6  -5   33.70    3.90
   3  -6  -5   38.80    2.50
  -3   6  -5   45.60    3.40
  -3   6  -5   42.20    3.00
  -3  -6   5   37.40    2.90
   3   6   5   42.10    3.40
  -3  -6  -5   41.70    3.70
  -3   6   5   46.20    3.40
   3   6  -5   37.10    3.40
   3   7   5  672.83   21.00
  -3   7  -5  703.33   20.90
   3  -7  -5  701.43   19.40
  -3   7  -5  681.13   20.50
  -3  -7   5  697.33   20.40
   3  -7  -5  665.33   21.60
  -3   7   5  687.53   20.90
  -3  -7  -5  691.53   21.10
   3   7  -5  699.93   21.10
  -3   8  -5   23.60    3.60
   3   8   5    6.50    3.20
  -3   8  -5   18.60    3.40
  -3  -8   5   21.90    3.50
  -3   8   5   17.00    3.30
  -3  -8  -5   18.50    3.80
   3  -8   5   14.90    2.80
   3   8  -5   14.70    4.10
  -3  -9   5  479.15   15.30
   3  -9  -5  446.16   16.60
   3   9   5  446.76   15.80
  -3   9  -5  466.85   15.30
   3   9  -5  464.45   16.00
  -3   9   5  446.36   15.60
   3  -9   5  457.85   14.80
  -3  -9  -5  513.85   16.40
  -3  10  -5  129.69    7.60
   3 -10  -5  106.69    8.30
   3  10   5  106.39    7.50
  -3 -10   5  106.69    6.90
   3 -10   5  108.89    7.40
   3  10  -5  111.29    7.30
  -3 -10  -5  117.69    7.60
   3 -10   5  118.49    8.50
  -3  10   5  117.39    7.30
  -3  11  -5  233.88   10.50
   3  11   5  255.97   11.40
  -3 -11   5  231.28   11.10
   3 -11  -5  234.18   12.50
  -3 -11  -5  232.98   11.40
   3 -11   5  244.98   13.00
  -3  11   5  250.67   11.20
   3  11  -5  232.78   11.00
  -3  12  -5   13.20    6.00
   3  12   5   18.50    6.50
   3 -12  -5   18.30    7.20
   3 -12   5   11.50    7.80
  -3  12   5   24.80    6.00
  -3 -12  -5   14.90    6.10
   3  12  -5   17.90    6.00
  -3  13  -5   11.20    6.40
   3 -13  -5   15.60    8.30
   3  13   5   19.00    6.80
   3 -13   5    2.40    8.70
   3  13  -5    4.80    6.60
  -3 -13  -5    2.70    7.20
  -3  13   5   16.00    6.70
   3 -14  -5   46.80   10.20
  -3  14  -5   41.40    8.90
   3  14   5   32.30    8.30
  -3 -14  -5   45.40   10.00
   3 -14   5   48.50   10.00
   3  14  -5   26.50    8.20
  -3  14   5   44.10    9.30
   3  15   5  255.47   17.00
   3 -15  -5  262.57   17.20
  -3  15  -5  270.17   15.60
   3  15  -5  268.07   17.50
  -3 -15  -5  258.37   16.30
  -3  15   5  256.37   15.90
   3 -16  -5    7.50   14.40
   3  16   5   -9.60   10.40
   3  16  -5   -4.80   11.60
  -3 -16  -5    4.00   11.30
  -3  16   5   11.60   12.00
  -4   0  -5    0.90    1.20
   4   0  -5    1.10    1.00
  -4   0  -5    3.20    0.60
   4   0  -5    2.20    1.20
  -4   0   5    0.20    0.80
  -4   0   5    0.10    1.80
   4   0   5   -0.10    1.20
  -4   0   5    2.70    1.00
   4   0   5    3.10    0.60
   4  -1  -5   41.60    2.30
   4  -1  -5   40.40    3.40
   4   1   5   41.60    2.50
  -4   1  -5   41.50    2.40
  -4  -1   5   44.10    2.20
  -4  -1   5   42.60    1.90
   4   1   5   38.90    2.00
   4   1  -5   45.30    2.60
  -4   1   5   47.40    3.10
   4  -1   5   46.70    2.60
  -4  -1  -5   44.90    1.90
   4  -1   5   44.10    1.60
  -4   1   5   42.20    2.20
   4   1  -5   36.60    2.00
  -4   1   5   47.10    2.40
   4  -1   5   46.60    1.50
  -4  -2   5  928.71   25.50
  -4  -2   5  945.61   25.10
   4   2   5  922.41   25.70
   4  -2  -5  921.41   25.80
   4  -2  -5  903.91   25.40
   4   2   5  919.31   25.50
   4  -2  -5  911.51   25.60
  -4   2  -5  908.91   25.60
   4   2  -5  876.11   25.20
  -4   2   5  915.11   25.50
   4  -2   5  914.11   25.90
  -4   2   5  875.61   25.70
   4  -2   5  906.71   24.90
  -4  -2  -5  924.11   25.80
   4  -2   5  891.21   25.00
  -4  -2  -5  908.21   25.60
  -4   2   5  897.61   25.60
  -4  -2  -5  891.21   25.30
   4   3   5   83.89    3.60
  -4  -3   5   81.89    3.40
   4   3   5   75.19    3.40
   4  -3  -5   75.09    3.50
  -4  -3   5   82.19    2.90
  -4   3  -5   75.49    3.60
   4   3  -5   76.59    3.40
  -4   3   5   87.29    3.40
  -4  -3  -5   77.49    3.60
  -4   3   5   72.89    3.60
   4  -3   5   75.69    3.10
   4  -3   5   76.49    3.70
   4  -3   5   76.69    2.70
  -4  -3  -5   71.19    3.70
  -4  -3  -5   81.59    3.70
  -4   3   5   82.79    3.90
  -4  -4   5   55.19    2.80
  -4   4  -5   64.39    3.50
   4  -4  -5   63.79    3.30
  -4  -4   5   57.59    3.10
   4   4   5   67.69    3.10
  -4   4  -5   59.99    2.90
   4   4   5   63.99    3.40
  -4   4   5   62.39    3.40
   4  -4   5   58.99    3.40
  -4   4   5   60.09    3.60
   4   4  -5   63.39    3.80
  -4  -4  -5   64.19    3.70
  -4   4   5   45.10    3.10
   4  -4   5   52.49    4.30
  -4  -4  -5   59.09    3.30
   4   5   5  636.34   19.40
   4   5   5  653.03   18.60
  -4   5  -5  660.83   19.40
   4  -5  -5  654.63   18.70
  -4   5  -5  635.44   19.30
  -4  -5   5  661.73   18.60
   4  -5   5  635.94   18.80
  -4  -5  -5  649.54   18.60
  -4   5   5  647.24   19.10
  -4   5   5  661.83   19.40
  -4  -5  -5  644.94   19.40
   4  -5   5  659.03   19.20
  -4   5   5  643.84   18.70
   4   5  -5  689.03   19.60
   4   5  -5  607.84   19.10
  -4   6  -5  346.17   11.70
   4  -6  -5  366.86   12.70
  -4   6  -5  355.56   11.20
   4  -6  -5  342.07   10.80
   4   6   5  356.76   11.80
   4   6   5  350.36   10.70
  -4  -6   5  361.86   11.10
  -4  -6  -5  337.97   11.90
   4   6  -5  361.26   11.90
  -4   6   5  360.16   11.60
   4  -6   5  368.36   11.60
   4   7   5   25.10    3.70
  -4   7  -5   28.60    3.10
   4  -7  -5   30.40    4.30
  -4   7  -5   35.10    3.70
   4  -7  -5   27.10    2.50
  -4  -7   5   25.10    3.10
  -4  -7  -5   25.00    3.70
   4   7  -5   24.40    3.40
   4  -7   5   33.10    3.30
  -4   7   5   23.20    3.20
   4   8   5  126.99    7.90
  -4   8  -5  140.69    6.90
  -4   8  -5  119.99    6.40
  -4  -8   5  139.49    6.70
   4  -8  -5  143.99    8.20
  -4  -8  -5  136.69    7.90
   4  -8   5  146.09    6.50
  -4   8   5  126.99    6.60
   4   8  -5  121.99    7.20
  -4  -9   5  953.90   28.30
  -4   9  -5  936.01   28.40
  -4   9  -5  956.50   28.90
   4  -9  -5  991.90   30.20
   4   9   5  974.90   29.20
  -4   9   5  988.30   29.10
   4  -9   5  974.30   28.30
  -4  -9  -5  908.11   28.90
   4   9  -5  947.21   29.10
  -4 -10   5  380.76   13.60
   4 -10  -5  385.06   15.60
  -4  10  -5  376.06   13.50
   4  10   5  380.56   14.40
  -4  10   5  368.06   14.00
  -4 -10  -5  384.66   14.70
   4 -10   5  375.66   15.20
   4 -10   5  374.56   13.50
   4  10  -5  410.66   14.50
   4 -11  -5   77.69    8.60
   4  11   5   88.69    7.40
  -4  11  -5   91.09    6.70
  -4  11   5   88.59    7.40
   4  11  -5   83.79    7.20
  -4 -11  -5   85.19    7.40
   4 -11   5   88.09    8.70
  -4  12  -5   -2.10    5.60
   4  12   5    0.80    5.70
   4 -12  -5    5.40    7.40
  -4 -12  -5    6.00    6.00
  -4  12   5   -0.60    6.10
   4 -12   5    4.00    7.70
   4  12  -5   -1.10    5.50
  -4  13  -5  110.69    9.50
   4  13   5   93.29    9.20
   4 -13  -5   99.99   10.80
  -4 -13  -5  107.59   10.20
   4  13  -5  105.59    9.80
  -4  13   5  123.09   10.20
  -4  14  -5   66.09    9.80
   4 -14  -5   98.79   12.70
   4  14   5   65.29    9.20
  -4 -14  -5   91.09   10.90
   4  14  -5   82.59   10.70
  -4  14   5   71.99   10.20
   4 -14   5   83.29   12.70
   4  15   5  195.68   14.70
   4 -15  -5  200.78   17.00
  -4  15   5  190.78   13.70
   4  15  -5  179.78   13.50
  -4 -15  -5  190.18   14.60
   4 -15   5  186.58   16.30
   4  16   5   36.40   11.80
   4 -16  -5   23.90   15.40
   4  16  -5   26.10   12.60
  -4  16   5   34.10   13.20
  -4 -16  -5   20.80   13.30
   5   0  -5    1.00    1.60
  -5   0   5   -0.20    1.20
  -5   0   5    0.00    1.10
   5   0   5    0.90    1.50
   5   0   5    0.90    0.60
  -5   0  -5    0.90    1.40
   5   0  -5   -0.40    1.40
   5   0  -5    1.10    1.40
  -5   0  -5    0.20    0.50
   5  -1  -5  367.56   11.20
  -5   1  -5  348.97   10.80
  -5  -1   5  361.56   10.40
   5  -1  -5  337.97   10.50
   5   1   5  356.56   10.20
   5  -1  -5  347.37   10.40
  -5  -1   5  347.17   10.30
   5   1   5  353.06   11.10
  -5   1   5  365.26   10.70
   5  -1   5  351.96   11.10
   5   1  -5  343.47   10.40
  -5  -1  -5  355.76   10.90
  -5  -1  -5  347.07   10.10
   5   1  -5  355.16   11.10
  -5   1   5  371.86   10.60
   5   2   5    6.40    1.80
   5  -2  -5    6.70    1.80
   5   2   5    6.10    1.30
  -5  -2   5    6.00    1.30
  -5  -2   5    4.60    1.10
   5  -2  -5    5.20    1.50
  -5   2  -5    4.90    1.60
   5   2  -5    5.40    1.60
  -5   2   5    7.30    1.70
  -5  -2  -5    6.70    1.40
   5  -2   5    7.00    0.60
  -5  -2  -5   13.30    2.00
  -5   2   5    5.00    1.50
   5  -2   5    6.30    1.80
   5  -2   5    7.20    0.50
  -5  -3   5 1279.37   36.10
   5   3   5 1303.87   36.40
  -5   3  -5 1313.17   36.50
   5   3   5 1284.07   36.40
  -5  -3   5 1304.17   35.70
   5  -3  -5 1285.27   36.50
   5  -3   5 1299.97   35.50
   5  -3   5 1275.67   35.40
   5   3  -5 1273.17   36.30
   5  -3   5 1304.27   36.70
  -5  -3  -5 1341.47   36.60
  -5   3   5 1283.37   36.10
  -5   3   5 1296.47   36.50
   5   4   5    3.00    1.80
  -5   4  -5    5.50    1.40
  -5  -4   5    3.10    1.40
  -5  -4   5    2.60    1.60
   5  -4  -5    2.70    2.00
   5   4   5    3.60    1.70
  -5   4  -5    7.50    2.20
  -5   4   5    3.00    1.70
  -5   4   5    2.00    2.00
   5   4  -5    5.50    2.50
  -5  -4  -5    4.30    2.20
   5  -4   5    4.80    1.60
   5  -4   5    6.80    2.10
  -5   5  -5  112.39    5.30
  -5   5  -5  114.59    4.40
   5   5   5   99.39    4.60
   5   5   5  109.49    5.30
  -5  -5   5  110.59    4.90
   5  -5  -5  112.39    4.80
  -5  -5  -5  101.89    5.20
  -5  -5  -5  126.49    5.80
   5  -5   5  104.29    4.90
  -5   5   5  114.19    5.00
   5   5  -5   93.79    6.00
  -5   5   5  105.19    5.30
   5  -5   5  115.09    5.40
   5  -6  -5   21.70    2.70
   5   6   5   21.80    2.90
  -5  -6   5   22.30    2.60
   5   6   5   23.60    3.00
  -5   6  -5   21.70    3.30
  -5   6  -5   25.90    2.70
   5  -6   5   22.00    2.80
  -5  -6  -5   20.30    3.30
  -5   6   5   25.30    3.40
   5   6  -5   17.60    3.10
  -5   6   5   31.20    3.20
  -5  -7   5  120.49    5.50
   5   7   5  122.99    6.20
   5  -7  -5  118.59    5.40
   5  -7  -5  114.09    7.30
  -5   7  -5  123.79    6.70
  -5   7  -5  114.59    5.70
  -5   7   5  111.99    5.80
  -5  -7  -5  115.49    6.30
   5  -7   5  117.99    5.70
   5   7  -5  112.49    6.60
   5   8   5   58.09    5.00
   5  -8  -5   56.09    6.00
  -5   8  -5   56.19    4.30
  -5   8  -5   61.29    5.10
  -5  -8   5   62.49    4.50
   5  -8   5   61.39    4.70
  -5   8   5   50.19    4.50
   5   8  -5   53.99    5.30
  -5  -8  -5   57.79    5.10
  -5   9  -5   -0.70    3.50
  -5   9  -5    3.30    3.90
   5   9   5    2.60    3.80
   5  -9  -5   -0.70    4.90
  -5  -9   5    2.20    3.70
  -5   9   5    0.30    3.50
   5   9  -5    1.80    4.20
   5  -9   5   -0.60    3.60
  -5  -9  -5    1.50    4.00
   5  10   5    6.30    4.50
  -5  10  -5    7.90    4.70
  -5 -10   5    3.70    5.00
  -5  10  -5    4.00    4.30
   5 -10  -5    8.70    5.90
   5 -10   5    2.70    4.30
  -5  10   5    2.40    4.70
  -5 -10  -5    7.20    5.30
   5  10  -5    0.30    4.20
   5  11   5  253.27   12.70
  -5  11  -5  242.48   11.60
   5 -11  -5  264.77   14.00
  -5 -11  -5  259.57   12.80
   5 -11   5  276.17   14.60
  -5  11   5  271.17   11.80
   5  11  -5  273.67   12.30
  -5  12  -5    1.00    6.00
   5 -12  -5    6.30    7.90
   5  12   5   -2.30    9.30
   5 -12   5    5.20    7.40
  -5 -12  -5    1.10    6.20
  -5  12   5    0.30    6.40
   5  12  -5    4.80    6.40
   5 -13  -5   28.20    9.30
   5  13   5   46.20    8.10
   5  13  -5   52.09    8.20
  -5 -13  -5   50.69    8.20
  -5  13   5   42.40    8.50
   5 -13   5   58.99   10.10
   5 -14  -5   48.10   11.10
   5  14   5   47.10    9.30
   5 -14   5   47.30   12.30
  -5  14   5   51.89   10.20
  -5 -14  -5   65.09   10.40
   5  14  -5   42.10    9.30
   5  15   5   23.60   16.30
   5 -15   5   27.80   12.80
  -5 -15  -5   37.50   11.50
  -5  15   5   49.90   11.60
   6   0   5    0.40    0.40
  -6   0  -5    3.00    1.70
   6   0  -5    3.10    2.00
   6   0   5    1.10    2.00
  -6   0   5    1.80    1.70
  -6   0   5    2.00    1.20
   6   0  -5   -0.30    1.90
  -6   1  -5 1060.69   30.10
   6   1   5 1052.89   30.30
   6  -1  -5 1054.29   30.40
   6   1   5 1064.79   29.30
  -6  -1   5 1073.99   29.60
  -6  -1   5 1093.59   29.60
  -6  -1  -5 1047.70   29.10
  -6   1   5 1061.29   29.90
   6  -1   5 1087.19   30.50
  -6   1   5 1064.29   29.70
   6   1  -5 1070.39   30.50
  -6  -1  -5 1060.89   30.20
   6   1  -5  993.50   29.60
  -6   2  -5  100.99    4.60
  -6  -2   5  106.09    4.00
   6  -2  -5  105.19    5.10
   6   2   5   99.69    4.90
  -6  -2   5  111.59    4.00
   6   2   5  101.49    4.00
  -6   2   5  104.19    4.10
  -6   2   5  108.39    4.80
  -6  -2  -5  100.89    4.00
   6  -2   5  108.69    4.90
   6   2  -5   98.59    4.60
  -6  -2  -5  114.59    4.80
   6  -3  -5  609.54   18.30
  -6  -3   5  635.54   17.60
  -6   3  -5  620.14   18.30
   6   3   5  622.64   18.30
  -6  -3   5  608.44   17.80
  -6   3   5  627.64   18.40
   6  -3   5  650.73   18.70
   6  -3   5  581.54   16.80
   6  -3   5  616.34   16.80
  -6   3   5  624.44   17.80
   6   3  -5  619.14   17.90
  -6  -3  -5  578.44   18.20
  -6  -3  -5  601.34   17.80
   6   4   5    0.80    1.90
   6  -4  -5   -1.40    2.00
   6   4   5    0.30    1.80
  -6  -4   5    2.40    1.90
  -6   4  -5   -0.20    2.30
  -6  -4   5    0.00    1.60
  -6   4   5    2.30    2.20
  -6   4   5    1.40    1.70
   6   4  -5    1.90    3.00
   6  -4   5    0.00    1.10
  -6  -4  -5    0.70    2.10
   6  -4   5   -1.40    2.30
  -6   5  -5   40.20    2.60
  -6  -5   5   35.70    3.10
   6   5   5   42.90    3.60
   6   5   5   51.89    3.40
  -6  -5   5   42.20    2.80
  -6   5  -5   37.20    3.80
   6  -5  -5   44.30    3.60
  -6   5   5   40.30    3.70
   6  -5   5   39.10    3.70
  -6  -5  -5   37.00    3.60
  -6   5   5   37.00    3.10
  -6   6  -5   12.60    2.30
  -6   6  -5   11.00    3.10
  -6  -6   5   21.20    2.50
   6   6   5   11.00    2.50
   6   6   5    8.80    2.70
   6  -6  -5   13.40    2.90
  -6  -6   5   12.20    2.70
   6  -6   5   13.90    3.30
  -6   6   5   12.20    3.20
  -6   6   5   11.50    2.80
  -6  -6  -5    8.10    3.00
   6   7   5  368.26   12.80
  -6  -7   5  368.86   11.60
  -6   7  -5  351.26   11.60
   6  -7  -5  380.56   12.00
  -6   7  -5  337.67   13.60
  -6  -7  -5  345.17   13.30
  -6   7   5  344.97   12.30
   6  -7   5  385.26   12.60
  -6   7   5  345.17   12.70
   6  -8  -5   35.00    6.20
  -6   8  -5   33.70    5.00
  -6  -8   5   27.20    3.80
  -6   8  -5   33.80    3.90
   6   8   5   29.70    4.30
  -6   8   5   31.60    4.10
  -6  -8  -5   41.20    4.70
   6  -8   5   37.20    4.40
   6   8  -5   34.60    4.70
   6   9   5  181.28    8.90
   6  -9  -5  174.78   10.40
  -6   9  -5  166.48    8.30
  -6   9  -5  188.68    9.10
  -6  -9   5  177.28    8.40
   6   9  -5  156.78    8.70
   6  -9   5  177.58    9.40
  -6   9   5  173.08    8.90
  -6  -9  -5  176.08    9.40
  -6  10  -5   73.59    6.90
   6 -10  -5   58.19    7.90
   6  10   5   73.39    6.60
  -6 -10  -5   85.69    6.90
  -6  10   5   85.89    7.00
   6  10  -5   75.29    6.90
   6 -10   5   80.59    6.80
   6  11   5  186.38   10.60
   6 -11  -5  194.78   12.70
  -6 -11  -5  187.98   10.60
  -6  11   5  200.88   11.10
   6  11  -5  188.28   11.50
   6 -11   5  191.28   12.10
   6 -12  -5   12.00    8.50
   6  12   5    9.30    6.90
  -6  12   5    2.40    5.90
   6  12  -5    8.10    6.40
   6 -13  -5  398.76   20.20
   6  13   5  437.46   18.10
   6  13  -5  406.76   18.90
  -6  13   5  402.36   18.20
   6 -13   5  422.16   21.60
  -6 -13  -5  425.56   18.50
   6  14   5   -4.40    9.10
   6 -14  -5   -3.40   11.90
  -6  14   5    9.90   11.60
   6  14  -5    0.60    8.80
   6 -14   5    1.00   12.00
  -6 -14  -5   -4.00    8.50
   6  15   5   22.90   11.60
   6 -15  -5   14.80   14.10
   6  15  -5   19.60   10.80
   6 -15   5   28.20   15.30
  -7   0   5    0.90    1.60
   7   0   5   -1.00    2.30
  -7   0   5   -0.80    1.40
  -7   0  -5    1.80    1.90
   7   0  -5    1.30    2.20
  -7  -1   5  699.13   19.80
   7   1   5  674.03   19.20
  -7  -1   5  697.13   19.70
  -7   1  -5  701.33   20.30
   7  -1  -5  693.83   20.70
   7   1   5  678.23   20.60
  -7   1   5  685.63   20.00
   7   1  -5  678.33   20.80
  -7  -1  -5  690.63   20.30
  -7   1   5  698.03   19.70
   7  -1   5  663.53   20.70
  -7  -1  -5  696.13   19.10
  -7   2  -5   35.80    3.20
   7   2   5   43.40    2.60
   7  -2  -5   39.00    3.60
   7   2   5   45.30    3.70
  -7  -2   5   37.90    2.50
  -7  -2   5   38.20    2.60
  -7   2   5   40.00    3.30
  -7  -2  -5   38.80    2.40
   7  -2   5   40.80    3.50
  -7  -2  -5   24.60    2.90
  -7   2   5   42.20    2.60
   7   3   5 1346.67   38.30
  -7  -3   5 1340.67   37.60
  -7  -3   5 1345.07   37.40
  -7   3  -5 1382.46   38.40
   7  -3  -5 1374.36   38.50
   7   3   5 1320.57   38.00
  -7  -3  -5 1339.27   38.30
  -7   3   5 1361.06   37.60
   7  -3   5 1296.67   38.50
  -7   3   5 1350.26   38.20
   7   4   5   61.49    3.90
  -7   4  -5   55.79    4.10
  -7  -4   5   60.19    3.60
  -7  -4   5   58.39    3.40
   7  -4  -5   53.79    4.00
   7   4   5   60.49    4.10
   7  -4   5   53.29    4.40
  -7   4   5   49.70    4.00
  -7  -4  -5   63.39    4.20
  -7   4   5   48.60    3.30
  -7   5  -5   73.89    4.90
  -7  -5   5   70.89    4.40
   7   5   5   66.59    4.60
   7   5   5   69.49    4.60
  -7  -5   5   69.39    4.00
   7  -5  -5   73.89    4.70
  -7   5   5   76.49    4.40
   7  -5   5   75.29    5.10
  -7   5   5   62.19    4.70
  -7  -5  -5   51.89    4.30
   7  -6  -5   37.60    3.80
  -7   6  -5   51.79    5.30
   7   6   5   45.80    3.90
  -7  -6   5   37.70    3.60
   7   6   5   49.80    4.00
  -7  -6   5   38.50    3.30
   7  -6   5   35.50    4.10
  -7   6   5   42.10    3.70
   7  -7  -5  269.77   10.10
  -7  -7   5  238.18    9.60
  -7   7  -5  292.97   11.20
  -7  -7   5  255.77    9.40
   7   7   5  276.67    9.90
   7   7   5  257.07   10.40
   7  -7   5  265.97   10.30
  -7   7   5  269.37   10.10
  -7   7   5  278.27   11.00
  -7  -7  -5  284.57   10.80
  -7   8  -5   -2.10    3.80
  -7  -8   5   -0.90    3.20
   7   8   5   -0.60    3.60
  -7   8   5   -0.40    4.10
  -7   8   5   -0.80    3.70
  -7  -8  -5    2.80    3.80
   7   8  -5    5.00    4.30
   7  -8   5    3.70    4.10
   7  -9  -5   96.49    8.70
   7   9   5  110.19    7.20
  -7   9  -5   93.09    7.20
   7  -9   5  101.19    6.90
  -7   9   5   87.89    6.60
  -7  -9  -5  122.39    7.60
   7   9  -5   85.79    7.00
   7  10   5   27.10    5.60
  -7  10  -5   40.20    6.90
   7 -10  -5   25.60    7.40
  -7  10   5   38.30    6.10
  -7 -10  -5   38.60    5.80
   7  10  -5   49.40    6.40
   7 -10   5   28.20    6.00
  -7  11  -5  512.85   18.90
   7  11   5  487.35   19.00
   7  11  -5  496.95   18.80
  -7 -11  -5  506.05   18.30
  -7  11   5  509.35   18.60
   7  12   5   -3.90    7.20
   7 -12  -5    0.30    8.60
  -7  12   5   -4.90    7.80
   7  12  -5   -1.30    6.80
  -7 -12  -5    3.50    6.40
   7 -12   5   -5.30    9.50
   7  13   5   53.79    9.70
   7 -13  -5   41.20   11.00
   7  13  -5   41.90    9.00
   7 -13   5   56.59   12.30
  -7 -13  -5   55.19    8.70
   7 -14  -5   -3.60   11.60
   7  14   5   19.60    9.50
  -7 -14  -5   11.20    9.00
   7 -14   5   14.40   13.40
   7 -15  -5   49.70   16.00
   7  15   5   59.09   13.10
  -7 -15   5   65.19   11.10
   7 -15   5   80.49   16.80
  -7 -15  -5   48.80   12.50
   8   0  -5   -2.40    2.50
   8   0   5    0.50    2.70
  -8   0   5    0.40    1.70
  -8   0   5   -1.30    1.90
  -8   0  -5    1.40    2.20
   8   1   5   59.39    4.50
  -8  -1   5   60.39    3.30
  -8   1  -5   48.90    3.80
   8  -1  -5   68.39    4.70
  -8  -1   5   60.59    3.80
  -8  -1  -5   67.09    2.40
  -8  -1  -5   70.89    4.30
   8  -1   5   64.09    4.40
  -8   1   5   66.39    4.10
  -8   1   5   59.69    3.40
   8   1  -5   62.59    4.60
   8   2   5  513.35   14.60
  -8  -2   5  498.75   14.80
  -8  -2   5  500.85   14.90
  -8   2  -5  498.05   15.70
   8   2   5  501.15   15.90
   8  -2  -5  513.35   16.20
  -8   2   5  519.45   15.50
   8  -2   5  516.45   16.30
   8   2  -5  480.05   16.10
  -8   2   5  494.35   14.80
  -8  -2  -5  483.95   15.60
   8   3   5   84.49    4.10
   8  -3  -5   73.29    5.20
  -8   3  -5   84.09    5.00
  -8  -3   5   73.59    4.00
   8   3   5   77.19    5.00
  -8  -3   5   82.39    4.40
  -8   3   5   95.79    5.60
  -8   3   5   83.89    4.00
   8  -3   5   86.29    5.50
  -8  -3  -5   88.69    5.00
  -8  -4   5  694.53   20.90
   8   4   5  749.53   21.10
  -8  -4   5  712.23   20.70
   8  -4  -5  716.23   21.90
   8   4   5  728.93   21.80
  -8   4  -5  712.43   21.80
  -8  -4  -5  717.13   21.60
  -8   4   5  683.83   21.60
   8  -4   5  729.53   22.20
  -8   4   5  701.63   20.90
  -8  -5   5  258.47    8.90
   8   5   5  268.47    9.40
   8   5   5  252.07    9.70
   8  -5  -5  245.28    9.90
  -8  -5   5  258.17    9.10
  -8   5  -5  272.77   10.10
  -8   5   5  260.17    9.20
  -8  -5  -5  255.77   10.50
  -8   5   5  242.38   10.60
   8  -5   5  262.97   10.50
  -8  -6   5    3.60    4.00
   8  -6  -5    2.00    3.40
   8   6   5   -1.60    3.10
   8   6   5   -0.30    3.20
  -8   6  -5   -0.50    3.90
  -8  -6   5    5.60    2.70
  -8   6   5    0.10    2.90
   8  -6   5   -0.90    3.40
  -8  -6  -5    2.30    3.30
  -8   6   5   -0.20    3.50
  -8  -7   5    2.80    3.20
  -8  -7   5   -2.60    3.30
   8  -7  -5   -3.10    3.70
  -8   7  -5    0.50    4.00
   8   7   5    5.10    3.60
   8   7   5    5.60    3.80
  -8   7   5    1.40    3.90
  -8  -7  -5    1.80    4.00
   8  -7   5    2.30    4.20
  -8   7   5    2.90    3.60
   8   8   5   34.60    5.20
  -8   8  -5   30.60    5.40
  -8  -8   5   35.60    4.50
   8  -8   5   32.40    4.90
  -8  -8  -5   38.30    5.00
  -8   8   5   47.00    5.10
  -8   8   5   32.80    5.40
   8  -9  -5  330.37   15.20
  -8   9  -5  328.07   13.50
  -8  -9   5  326.87   12.30
   8   9   5  338.37   13.10
   8  -9   5  312.57   13.10
  -8  -9  -5  314.67   12.70
  -8   9   5  306.87   12.70
  -8  10  -5   21.40    6.10
  -8 -10   5   34.40    5.60
   8  10   5   26.80    5.90
   8 -10  -5   26.30    7.90
  -8 -10  -5   23.20    5.70
   8 -10   5   30.50   10.60
  -8 -11   5    4.30    6.40
   8  11   5    5.00    6.10
  -8  11  -5    8.70    6.90
   8 -11  -5    0.10    9.00
   8  12   5   83.49    9.70
  -8 -12   5   80.99    8.50
   8 -12  -5   85.09   11.70
   8 -12   5   92.29   12.40
  -8 -12  -5  103.19    9.80
   8 -13  -5   37.80   12.70
   8  13   5   35.50    9.80
  -8 -13   5   39.30    8.20
  -8 -13  -5   17.10    9.10
   8 -13   5   23.80   12.50
   8  14   5    2.90   11.00
  -8 -14   5    8.00   13.80
   8 -14  -5    7.40   14.20
   8 -14   5    7.20   15.50
  -8 -14  -5    3.80   10.50
  -9   0  -5   -0.60    2.50
  -9   0   5    0.20    2.30
   9   0  -5    1.10    3.00
  -9   0   5   -0.50    1.80
   9   0   5    4.40    2.90
  -9   1  -5  578.64   17.60
   9  -1  -5  548.75   17.90
  -9  -1   5  569.84   16.40
   9   1   5  560.94   17.90
  -9  -1   5  549.54   16.80
  -9   1   5  550.14   17.00
   9  -1   5  527.65   17.80
   9   1  -5  548.45   18.00
  -9   1   5  567.84   16.50
  -9  -1  -5  576.84   17.40
   9  -2  -5  188.38    8.10
  -9  -2   5  184.58    6.50
   9   2   5  171.48    7.80
  -9  -2   5  176.88    6.90
  -9   2   5  177.98    7.70
  -9   2   5  186.98    6.50
  -9  -2  -5  170.18    7.40
   9   2  -5  174.38    9.40
   9  -2   5  178.98   11.20
  -9   3  -5   14.80    3.30
   9   3   5   12.80    3.40
   9  -3  -5    9.10    3.80
  -9  -3   5    9.30    2.60
  -9  -3   5    9.00    2.30
  -9  -3  -5   17.00    4.10
  -9   3   5   14.60    2.30
  -9   3   5    5.80    3.50
   9  -3   5    7.20    3.40
   9   4   5  227.08    8.30
   9  -4  -5  238.98    9.40
  -9   4  -5  234.28    9.40
   9   4   5  238.28    9.50
  -9  -4   5  216.18    8.10
  -9  -4   5  228.38    8.10
   9  -4   5  243.18    9.70
  -9  -4  -5  226.88    9.00
  -9   4   5  213.08    8.10
   9   5   5   94.09    5.70
  -9  -5   5  101.59    5.60
  -9   5  -5  106.59    6.60
   9   5   5   96.19    6.10
   9  -5  -5   92.49    6.30
  -9  -5   5  104.59    5.40
  -9  -5  -5   98.39    6.20
   9  -5   5   97.29    6.70
  -9   5   5   92.39    5.30
  -9   5   5   83.29    6.00
   9  -6  -5  158.28   10.00
  -9  -6   5  157.78    6.80
  -9   6  -5  148.19    8.20
  -9  -6   5  159.68    6.90
   9   6   5  173.48    8.20
   9   6   5  149.39    7.60
  -9   6   5  148.49    7.70
  -9  -6  -5  160.98    8.40
   9  -6   5  152.88    8.20
  -9   6   5  165.28    8.40
   9   7   5  223.28   10.00
   9   7   5  219.68   11.60
  -9   7  -5  228.28   10.60
   9  -7  -5  223.78   11.60
  -9  -7   5  232.98    9.40
   9  -7   5  228.88   10.80
  -9   7   5  216.58   10.30
  -9  -7  -5  232.78    9.90
   9   8   5   16.70    5.00
  -9   8  -5   26.20    5.80
  -9  -8   5   19.00    4.20
  -9  -8  -5   17.40    4.80
   9  -8   5   23.30    5.80
  -9   8   5    6.30    5.50
   9   9   5   12.50    5.20
  -9   9  -5   14.80    6.10
  -9  -9   5   21.50    4.80
   9  -9   5   29.70    6.50
  -9  -9  -5   28.50    6.00
  -9   9   5    8.10    5.80
   9  10   5   12.70    6.50
  -9 -10   5    9.00    5.20
   9 -10  -5    6.60    8.20
  -9  10  -5    5.20    7.20
  -9 -10  -5    9.40    6.20
   9  11   5  206.98   12.70
  -9  11  -5  204.48   13.20
   9 -11  -5  237.78   15.00
  -9 -11   5  226.88   11.40
  -9 -11  -5  221.28   12.10
  -9 -12   5    3.40    7.40
   9  12   5    8.40    8.40
  -9  12  -5   -0.10    9.20
   9 -12  -5    5.20   11.40
  -9 -12  -5    8.60    8.10
  -9 -13   5   12.00    8.10
   9  13   5    0.90   10.00
   9 -13  -5   13.00   12.10
  -9 -13  -5    1.00    9.10
   9 -13   5   -4.50   11.90
   9 -14  -5   54.79   16.00
  -9 -14   5   78.39   10.80
   9  14   5   65.39   13.10
   9 -14   5   64.89   16.10
  10   0  -5    0.00    3.40
 -10   0  -5   -0.30    3.30
 -10   0   5   -0.10    3.10
  10   0   5    4.20    3.50
 -10   0   5   -1.20    2.20
 -10  -1   5  157.48    6.10
  10  -1  -5  135.59    8.10
  10   1   5  143.99    7.50
 -10   1  -5  143.59    7.10
 -10  -1   5  152.48    6.40
  10   1  -5  156.38    7.90
 -10   1   5  140.69    7.20
 -10   1   5  155.18    6.10
  10  -1   5  147.59    7.70
 -10  -1  -5  142.59    7.40
  10  -2  -5  349.47   13.40
 -10  -2   5  353.86   11.40
  10   2   5  376.36   13.10
 -10  -2   5  375.26   12.00
 -10   2  -5  361.36   12.70
  10   2  -5  353.66   13.60
 -10  -2  -5  379.76   12.60
 -10   2   5  351.36   12.70
  10  -2   5  358.66   13.20
 -10   2   5  357.96   13.10
 -10   3  -5    3.50    3.40
  10  -3  -5   -0.90    3.70
  10   3   5    4.60    3.60
 -10  -3   5    0.70    2.80
 -10  -3   5   -2.10    2.30
  10  -3   5    0.50    3.70
 -10  -3  -5    3.80    3.30
 -10   3   5    0.60    3.80
 -10  -4   5   48.50    3.80
  10   4   5   55.79    5.20
  10  -4  -5   44.00    5.50
 -10   4  -5   42.40    5.00
 -10  -4   5   45.60    4.00
  10  -4   5   59.39    5.50
 -10   4   5   52.99    5.50
 -10  -4  -5   51.39    4.80
 -10   5  -5  221.08   10.20
  10  -5  -5  236.78   10.70
  10   5   5  232.08   10.40
 -10  -5   5  251.67    9.20
 -10  -5   5  227.88    9.90
 -10   5   5  237.88   10.30
  10  -5   5  228.98   10.40
 -10  -5  -5  234.08    9.70
  10   6   5  277.07   11.70
  10  -6  -5  313.17   12.60
 -10   6  -5  301.57   12.50
 -10  -6   5  300.17   10.70
  10  -6   5  308.77   12.40
 -10   6   5  303.77   12.30
 -10  -6  -5  321.37   12.30
  10  -7  -5   48.70    5.80
  10   7   5   50.39    6.20
 -10   7  -5   34.00    5.90
 -10  -7   5   58.99    5.10
 -10   7   5   49.60    6.20
  10  -7   5   57.99    6.30
 -10  -7  -5   49.50    5.70
 -10   8  -5   70.89    7.90
 -10  -8   5   73.29    5.80
 -10   8   5   74.89    7.30
 -10  -8  -5   66.59    6.90
  10  -8   5   72.09    7.10
  10   9   5    7.50    6.50
 -10  -9   5    7.60    5.20
 -10   9  -5   -2.50   11.70
 -10  -9  -5    7.70    6.00
  10  -9   5   13.10    6.60
  10 -10  -5  221.68   14.80
 -10  10  -5  238.88   13.70
 -10 -10   5  238.28   11.40
  10  10   5  251.57   13.60
 -10 -10  -5  259.17   13.20
  10  11   5   37.50    9.30
 -10  11  -5   48.70   10.20
  10 -11  -5   54.39   12.10
 -10 -11   5   53.79    7.30
 -10 -11  -5   59.59    8.60
 -10  12  -5    3.80   10.40
 -10 -12   5    1.10    7.20
  10 -12  -5   -5.20   12.30
 -10 -12  -5    6.30    7.80
  10 -13  -5    9.80   13.20
  10 -13   5    3.40   16.50
 -10 -13  -5    9.30   10.10
  11   0   5   -2.50    4.20
 -11   0  -5   -3.10    3.30
  11   0  -5   -0.20    4.00
 -11   0   5    2.00    3.60
  11  -1  -5  188.58    9.40
  11   1   5  196.68    9.30
 -11  -1   5  177.88    7.90
 -11   1  -5  190.08    8.70
  11  -1   5  207.58    9.50
 -11   1   5  196.48    9.30
  11   1  -5  191.68    9.40
 -11  -1  -5  198.18    9.00
 -11  -2   5    0.50    3.40
 -11   2  -5   -0.70    3.60
 -11  -2   5    1.70    4.20
  11  -2  -5   -0.50    4.10
  11   2   5   -3.30    3.80
  11   2  -5    0.20    4.20
  11  -2   5    2.70    4.60
 -11   2   5   -4.20    3.60
 -11  -2  -5    1.50    3.50
 -11   3  -5  289.27   12.30
 -11  -3   5  316.87   11.00
 -11  -3   5  303.27   10.50
  11  -3  -5  312.27   12.50
  11   3   5  309.87   12.30
 -11  -3  -5  313.17   12.00
  11  -3   5  320.07   12.60
 -11   3   5  318.37   12.30
 -11   4  -5  272.17   11.60
 -11  -4   5  265.57    9.70
 -11  -4   5  290.37   10.50
  11   4   5  261.17   11.40
  11  -4  -5  273.97   12.10
  11  -4   5  264.87   11.80
 -11  -4  -5  293.47   11.00
 -11   4   5  278.07   11.40
  11   5   5   72.99    6.40
 -11  -5   5   74.39    5.00
 -11   5  -5   65.19    6.90
  11  -5  -5   64.09    6.80
  11  -5   5   65.69    6.70
 -11   5   5   70.99    6.40
 -11  -5  -5   73.69    6.00
  11  -6  -5  123.69    8.60
 -11  -6   5  127.19    7.00
 -11   6  -5  128.99    8.70
  11   6   5  142.69    8.70
 -11  -6  -5  131.39    8.10
 -11   6   5  113.59    8.10
  11  -6   5  120.19    8.50
 -11   7  -5  136.59    9.30
  11  -7  -5  131.99    8.80
 -11  -7   5  130.79    7.70
 -11   7   5  147.09    9.40
  11  -7   5  120.59    8.80
 -11  -7  -5  107.49    8.00
 -11  -8   5    4.50    4.40
 -11   8  -5    4.60    6.40
  11  -8   5   -2.20    5.90
 -11  -8  -5    3.10    5.30
 -11   9  -5    0.40    7.60
 -11  -9   5   -0.50    5.50
  11  -9   5   -3.80    7.40
 -11  -9  -5    3.70    6.00
 -11   9   5    6.40    7.00
 -11 -10   5   30.40    7.00
 -11  10  -5   29.40    8.60
 -11  10   5   34.70    8.40
 -11 -10  -5   24.40    7.20
 -11  11  -5  170.68   13.10
 -11 -11   5  187.68   12.60
  11 -11  -5  194.48   16.00
 -11 -11  -5  203.38   12.80
 -11 -12   5    5.80    7.80
 -11  12  -5   -5.30   11.60
 -11 -12  -5   -2.40    9.80
 -11 -13   5    1.30    9.90
  11 -13  -5    7.60   16.10
  11 -13   5   -0.80   15.90
  12   0  -5   -2.00    4.50
  12   0   5   -0.10    5.10
 -12   0   5    3.60    4.30
 -12   0  -5    0.90    3.90
  12   1   5   32.50    5.60
 -12  -1   5   35.00    4.80
 -12   1  -5   36.70    5.10
  12  -1  -5   41.50    6.20
 -12  -1  -5   34.80    5.30
 -12   1   5   40.00    5.50
  12   1  -5   38.10    6.20
  12  -1   5   37.30    5.80
  12   2   5  380.66   14.50
 -12  -2   5  373.36   13.10
  12  -2  -5  372.56   14.60
 -12   2  -5  352.86   13.70
 -12  -2  -5  355.46   13.40
  12  -2   5  385.36   14.60
  12   2  -5  370.16   14.70
 -12   2   5  354.86   13.90
  12  -3  -5   -1.30    4.90
 -12   3  -5    3.00    4.50
  12   3   5    4.00    4.70
 -12  -3   5    3.90    4.00
 -12  -3  -5   10.50    4.70
  12  -3   5    1.40    4.90
 -12   3   5    5.00    4.70
  12   4   5    5.40    5.00
  12  -4  -5   -0.30    5.60
 -12   4  -5   -2.40    4.70
 -12   4   5    5.90    5.00
  12  -4   5    1.90    5.30
 -12  -4  -5    2.40    4.80
  12  -5  -5   24.40    6.00
  12   5   5   25.10    6.30
 -12   5  -5   18.80    6.20
 -12  -5  -5   14.70    5.00
 -12   5   5   18.30    5.60
  12  -5   5   14.80    5.90
  12   6   5   43.80    7.10
 -12   6  -5   32.20    7.70
  12  -6  -5   35.20    6.50
 -12   6   5   30.40    6.80
  12  -6   5   33.00    7.20
 -12  -6  -5   26.50    5.60
 -12   7  -5   -5.20    6.20
  12  -7  -5   -3.10    6.70
 -12  -7  -5   -0.20    5.40
  12  -7   5   -2.70    6.30
 -12   8  -5   -7.20    7.70
  12  -8   5    1.50    7.60
 -12  -8  -5    8.90    6.60
 -12   8   5   -8.70    6.60
 -12   9  -5    3.50    7.80
  12  -9   5    4.50    8.30
 -12  -9  -5   -6.40    7.00
 -12   9   5    1.60    7.60
 -12  10  -5   29.90    9.60
 -12  10   5   33.90    9.30
 -12 -10  -5   16.60    8.40
  12 -11  -5   -7.10   12.40
 -12  11  -5    0.40   11.80
 -12 -11  -5   -0.80    8.30
 -12  12  -5   -0.70   12.70
  12 -12  -5    5.90   15.70
  13   0   5   -0.80    5.20
  13   0  -5   -1.20    5.80
 -13   0   5   -4.80    5.10
 -13   0  -5    5.10    4.70
 -13   1  -5  100.99    7.40
  13   1   5  106.29    8.60
  13  -1  -5   95.39    8.50
 -13  -1   5  103.59    7.20
 -13   1   5  108.59    7.60
 -13  -1  -5   85.89    6.80
  13   1  -5   81.19    8.00
  13  -1   5   86.19    7.80
 -13   2  -5  156.78    9.40
  13  -2  -5  157.28   10.30
  13   2   5  158.38   10.10
 -13  -2   5  146.09    8.50
 -13  -2  -5  161.58    9.80
  13  -2   5  166.78   10.10
 -13   2   5  152.08    9.10
  13   3   5  227.58   12.60
 -13   3  -5  233.08   11.70
  13  -3  -5  240.58   12.90
 -13   3   5  244.48   11.60
 -13  -3  -5  239.38   11.60
  13  -3   5  244.88   12.20
 -13   4  -5   32.60    7.40
  13  -4  -5   24.20    6.50
  13   4   5   28.50    7.10
 -13  -4  -5   43.80    6.00
  13  -4   5   27.70    7.20
 -13   4   5   40.50    7.20
  13   5   5   16.80    7.10
 -13   5  -5   11.30    6.30
  13  -5  -5   16.00    7.30
 -13  -5  -5   11.00    5.80
 -13   5   5    9.10    6.20
  13   6   5  102.79    9.50
  13  -6  -5  114.59   10.00
 -13   6  -5   98.19    9.70
 -13  -6  -5  103.49    8.20
 -13   6   5   89.69    9.10
  13  -6   5   95.79    9.20
 -13   7  -5   23.30    7.60
 -13   7   5    6.00    8.00
 -13  -7  -5   20.70    6.50
  13  -7   5   12.50    8.30
 -13   8  -5    1.50    8.00
  13  -8   5   -4.50    8.40
 -13   8   5   -2.80    8.50
 -13  -8  -5    3.50    7.30
 -13   9  -5    3.00    8.80
  13  -9   5   -2.30    9.80
 -13   9   5   -2.30    9.50
 -13  -9  -5    5.00    7.40
 -13  10  -5   20.60   11.70
 -13  10   5    3.60    9.70
 -13 -10  -5   17.70    9.20
  13 -11  -5   15.30   14.50
 -13  11  -5   38.90   12.20
  14   0   5    0.60    7.40
  14   0  -5    3.40    7.10
 -14   0   5   -0.90    5.90
  14  -1  -5  156.78   10.60
  14   1   5  151.88   15.80
  14  -1   5  174.28   11.10
  14   1  -5  150.08   10.60
 -14   1   5  130.79    9.30
  14  -2  -5   69.49    8.90
 -14   2  -5   66.49    7.30
  14  -2   5   63.09    8.00
 -14   2   5   55.39    7.10
 -14   3  -5  340.77   15.40
  14  -3  -5  359.76   15.50
  14   3   5  261.37   19.80
  14  -3   5  329.77   15.30
 -14   3   5  335.77   15.40
 -14  -3  -5  329.87   13.90
  14  -4  -5   58.99    8.30
 -14   4  -5   67.69    8.70
  14   4   5   52.39    8.50
  14  -4   5   47.20    8.00
 -14  -4  -5   48.30    7.20
 -14   5  -5   35.20    7.90
  14   5   5   46.50    8.80
  14  -5  -5   47.10    8.30
  14  -5   5   41.20    8.30
 -14   5   5   54.99    8.70
 -14  -5  -5   43.80    7.00
 -14   6  -5  215.28   12.90
  14  -6  -5  186.88   12.70
  14   6   5  174.48   12.60
 -14   6   5  208.68   12.70
 -14  -6  -5  178.78   11.30
  14  -6   5  230.78   13.80
  14  -7  -5    0.10    8.30
 -14   7  -5    2.00    8.30
 -14   7   5   -8.00    8.60
 -14  -7  -5   -3.10    6.60
  14  -7   5   -0.10    9.20
 -14   8  -5   -5.40    9.90
 -14   8   5    0.90    9.70
  14  -8   5    4.30   10.30
 -14  -8  -5    7.80    8.50
 -14   9   5   12.10   11.10
  14  -9   5   14.80   10.40
 -14  -9  -5   28.50    8.80
 -14  10  -5   19.60   11.60
 -14  10   5   28.00   11.70
 -15   0  -5   -0.60    6.80
  15   0  -5    1.30    7.40
  15   0   5    6.40    8.00
  15   1   5   31.40    8.00
 -15   1  -5   32.60    7.60
  15  -1  -5   39.30    8.40
 -15   1   5   42.10    8.80
 -15  -1  -5   40.60    7.70
  15  -1   5   45.70    9.10
  15   2   5   32.10    8.80
  15  -2  -5   49.30    8.70
 -15   2  -5   28.60    7.40
 -15  -2  -5   32.30    6.90
  15  -2   5   34.80    8.30
 -15   2   5   43.30    9.60
  15  -3  -5   -0.50    8.50
 -15   3  -5   -5.40    7.80
  15   3   5    3.90    7.80
 -15   3   5    0.20    7.70
 -15  -3  -5    3.70    7.20
  15  -3   5   -4.20    7.40
  15   4   5    4.70    8.80
 -15   4  -5    6.40    7.90
  15  -4  -5    5.00    9.00
  15  -4   5    0.70    8.10
 -15   4   5    1.10    7.70
 -15  -4  -5    6.30    7.40
  15   5   5    9.20    9.50
 -15   5  -5    2.00    8.10
  15  -5  -5    8.20    8.50
  15  -5   5   -1.20    8.50
 -15  -5  -5    5.10    6.90
 -15   5   5   -0.70    7.90
 -15   6  -5    7.10    9.90
  15  -6  -5  -10.10    9.50
  15   6   5    5.60   14.90
 -15  -6  -5   -4.40    7.30
 -15   6   5   -8.40    9.40
  15  -6   5   -7.70    9.80
 -15   7  -5   89.79   11.80
 -15   7   5   60.29   11.60
 -15  -7  -5   67.29   10.20
  15  -7   5   85.29   11.60
 -15   8  -5   -0.10   11.40
 -15  -8  -5    3.00    9.70
  15  -8   5   -1.50   11.60
 -15   9  -5   -0.60   12.70
 -15   9   5    4.10   12.60
 -16   0  -5    1.50    8.20
  16   0   5   -2.20    8.40
  16   0  -5    2.40    8.50
  16   1   5   13.10    9.70
 -16   1  -5    6.80    8.40
  16  -1  -5    9.50    8.80
  16  -1   5    0.80    8.40
 -16  -1  -5    9.70    7.40
  16   2   5   -4.50    9.70
  16  -2  -5    5.50    8.90
 -16   2  -5    3.20    8.70
 -16  -2  -5    7.20    8.10
  16  -2   5    3.10    8.60
  16  -3  -5   14.60   10.30
 -16   3  -5   14.30    9.50
  16   3   5   11.10    9.20
 -16  -3  -5    5.90    8.10
  16  -3   5   12.90    9.10
 -16   3   5   10.70    9.70
 -16   4  -5   56.69   10.90
  16   4   5   58.69   10.70
  16  -4  -5   58.59   11.50
 -16   4   5   43.70    9.80
  16  -4   5   79.49   11.00
 -16  -4  -5   56.69    8.90
 -16   5  -5   47.10   10.60
  16   5   5   45.30   11.70
  16  -5  -5   39.30   10.70
 -16  -5  -5   42.00    9.00
  16  -5   5   39.10   10.80
 -16   5   5   40.70   11.10
 -16   6  -5   15.10   11.60
  16  -6  -5    1.30   11.50
 -16   6   5    3.50   10.20
 -16  -6  -5   -2.10    9.40
 -16   7  -5   45.10   13.20
  16  -7   5   41.60   12.20
 -16   7   5   57.39   13.10
 -16  -7  -5   54.69   11.20
  17   0   5   -6.30   11.10
 -17   0  -5   -6.50    8.70
  17   1   5    4.40   10.20
 -17   1  -5   -1.60    9.80
 -17  -1  -5    7.80    9.50
  17  -1   5    6.50   12.00
  17   2   5   63.09   13.60
  17  -2  -5   63.29   18.50
 -17  -2  -5   61.09   10.70
 -17   3  -5   10.10   12.50
  17  -3  -5   13.30   17.90
  17   3   5   15.20   17.60
  17  -3   5    9.10   10.70
 -17  -3  -5   20.20   10.10
 -17   4  -5    9.00   11.70
  17  -4  -5  -11.20   11.80
  17   4   5   -0.60   18.00
  17  -4   5   -6.00   10.60
 -17   5  -5   45.90   13.10
  17   5   5   44.10   12.50
  17  -5  -5   39.30   13.60
  17  -5   5   40.30   12.50
 -17  -5  -5   49.90   10.30
  18   0   5    5.90   12.20
 -18   0  -5   13.40   10.70
 -18   1  -5    5.70   12.10
  18   1   5   11.60   12.30
  18  -1   5    3.50   13.60
 -18  -1  -5    7.10   11.70
   0   1   6    1.40    1.10
   0  -1   6    0.20    0.60
   0  -1   6    4.40    0.60
   0   1  -6    0.80    0.50
   0  -1  -6   -1.00    0.90
   0   1  -6    0.10    0.70
   0   1   6   -0.80    0.70
   0  -2  -6  642.34   18.10
   0  -2   6  633.84   17.50
   0  -2  -6  626.54   17.90
   0   2   6  656.13   18.60
   0  -2   6  632.14   17.80
   0   2   6  646.44   18.00
   0   2  -6  639.64   17.50
   0   2  -6  602.74   17.90
   0  -3   6   -1.00    0.80
   0  -3   6    0.40    1.00
   0   3   6   -0.30    1.00
   0  -3  -6    1.00    1.30
   0  -3   6    0.00    1.60
   0  -3  -6    0.40    1.70
   0   3   6    1.20    2.10
   0   3  -6   -0.30    0.90
   0  -4  -6 5094.29  137.99
   0   4   6 4971.80  137.79
   0   4  -6 5050.39  137.29
   0  -4   6 4967.60  137.09
   0   4  -6 5223.78  137.89
   0   4   6 4962.70  136.69
   0  -5   6   -2.50    1.70
   0   5  -6    0.00    1.60
   0  -5  -6    2.90    2.20
   0  -5   6   -0.70    1.80
   0  -6   6  257.27    8.90
   0  -6  -6  257.37    9.50
   0   6   6  266.97    9.10
   0   6  -6  255.17    8.90
   0   7  -6    2.10    2.50
   0  -7   6    0.00    2.70
   0  -7  -6    0.40    3.30
   0   7   6   -0.10    2.20
   0   8   6 1218.08   35.90
   0  -8   6 1248.48   35.70
   0   8  -6 1209.18   35.70
   0  -8  -6 1242.28   36.20
   0   9   6   -0.50    3.20
   0  -9   6   -0.20    4.00
   0   9  -6   -1.80    3.20
   0  -9  -6    4.00    4.10
   0 -10  -6  434.36   16.20
   0 -10   6  451.85   15.90
   0  10   6  447.56   15.70
   0  10  -6  436.36   15.40
   0  11  -6    4.70    4.50
   0 -11  -6   -4.60    5.30
   0 -11   6    6.40    5.60
   0  11   6    2.10    4.60
   0  12   6  411.06   16.60
   0 -12  -6  390.66   16.70
   0 -12   6  438.26   16.90
   0  12  -6  393.36   15.60
   0  13  -6   -0.90    6.30
   0 -13  -6    0.60    7.20
   0  13   6    2.20    6.20
   0  14   6   11.80    7.60
   0 -14  -6    8.70    9.40
   0  14  -6   15.00    8.40
   0  15   6    5.40    9.70
   0 -15  -6   -9.90    9.90
   0  15  -6   -1.90    8.60
   0  16  -6   73.39   12.10
   0 -16  -6   60.69   14.00
   0  16   6   64.59   12.80
  -1   0   6 1251.17   32.90
  -1   0   6 1194.28   32.60
  -1   0  -6 1155.78   32.70
   1   0  -6 1185.88   32.50
  -1   0  -6 1165.18   32.70
   1   0   6 1191.28   32.70
   1   0   6 1179.88   32.80
  -1  -1   6  808.52   21.20
  -1   1  -6  794.22   21.60
   1   1   6  777.02   21.70
   1  -1  -6  768.52   21.80
   1   1   6  758.82   21.90
  -1   1  -6  760.72   21.60
   1  -1  -6  778.62   21.80
  -1  -1   6  804.82   21.70
  -1   1   6  787.62   21.80
   1  -1   6  788.62   21.60
  -1  -1  -6  765.62   21.70
  -1   1   6  777.02   21.80
   1   1  -6  781.82   21.20
   1  -1   6  762.42   21.50
  -1  -1  -6  783.22   21.80
   1   1  -6  765.82   21.80
   1   2   6  109.19    4.60
   1  -2  -6  109.99    4.00
  -1  -2   6  117.99    3.90
  -1  -2   6  115.99    3.20
  -1  -2   6  110.89    3.30
  -1   2  -6  110.89    3.70
   1   2   6  121.49    4.00
   1   2  -6  110.99    4.00
  -1   2   6  116.59    4.00
   1  -2   6  111.69    4.00
   1  -2   6  108.69    3.70
  -1  -2  -6  115.19    4.20
  -1  -2  -6  115.99    4.00
   1  -2   6  119.29    3.70
  -1   2   6  108.49    4.40
   1  -3  -6    3.30    1.70
   1   3   6    3.80    2.10
  -1  -3   6    2.10    0.80
  -1  -3   6    3.60    1.10
  -1  -3   6    4.20    1.70
   1   3   6    6.20    2.20
   1  -3  -6    2.50    1.60
  -1   3  -6    1.50    1.00
  -1  -3   6    3.30    0.90
   1  -3   6    3.20    1.40
  -1   3   6    3.10    0.90
  -1   3   6    3.00    1.20
   1  -3   6    3.30    1.10
  -1   3   6    0.80    2.10
  -1  -3  -6    4.40    1.90
   1  -3   6    3.70    1.00
  -1  -3  -6    4.90    1.50
   1  -4  -6   91.99    4.60
  -1  -4   6   88.09    3.30
   1   4   6   75.69    3.70
  -1   4  -6   87.79    3.90
  -1   4  -6   90.09    3.60
  -1  -4   6   85.49    3.50
   1   4  -6   95.49    4.00
  -1   4   6   80.59    3.70
  -1  -4  -6   81.49    4.20
   1  -4   6   81.59    3.60
  -1   4   6   87.79    2.90
  -1  -5   6 2202.98   61.39
   1  -5  -6 2260.07   62.59
   1   5   6 2299.67   62.29
  -1   5  -6 2273.27   62.09
  -1   5  -6 2191.78   61.69
  -1  -5   6 2215.78   61.69
  -1  -5  -6 2228.68   62.39
  -1   5   6 2191.38   62.19
   1   5  -6 2298.37   62.29
   1  -5   6 2236.58   61.89
   1  -6  -6   85.59    5.20
  -1  -6   6   83.29    4.30
  -1   6  -6   78.59    4.20
  -1   6  -6   80.09    4.30
   1   6   6   74.09    4.40
  -1   6   6   92.29    4.60
   1   6  -6   82.59    4.40
  -1  -6  -6   80.19    4.90
  -1   7  -6  635.64   18.90
   1   7   6  614.64   19.00
   1  -7  -6  627.64   19.50
  -1  -7   6  609.04   18.60
   1   7  -6  610.14   18.90
  -1   7   6  618.54   19.00
   1  -7   6  616.74   19.00
  -1  -7  -6  592.94   19.20
  -1   8  -6  484.65   15.50
  -1  -8   6  494.55   15.50
   1   8   6  461.95   15.70
   1  -8  -6  458.25   16.20
  -1  -8  -6  495.05   16.20
  -1   8   6  485.05   15.70
   1   8  -6  493.05   15.70
   1  -8   6  460.25   15.80
  -1   9  -6  270.57   12.00
   1  -9  -6  296.87   12.00
  -1  -9   6  298.07   11.20
   1   9   6  316.57   11.40
  -1   9   6  287.87   11.20
   1  -9   6  291.27   11.70
   1   9  -6  296.27   11.10
  -1  -9  -6  262.27   11.40
   1 -10  -6   -2.90    4.70
   1  10   6    1.00    3.80
  -1 -10   6    4.10    4.70
  -1  10  -6   -1.50    4.10
   1  10  -6    0.50    3.90
  -1 -10  -6    0.80    4.50
  -1  10   6   -0.10    4.10
   1  11   6   38.00    5.60
  -1  11  -6   42.40    5.50
  -1 -11   6   47.50    6.40
   1 -11  -6   28.40    6.40
   1  11  -6   30.30    5.50
  -1 -11  -6   65.09    7.30
   1 -11   6   41.30    6.80
  -1  11   6   46.70    6.20
   1  12   6   82.59    7.70
   1 -12  -6   85.19    8.60
  -1  12  -6   81.29    7.70
  -1 -12   6   71.29    7.80
  -1 -12  -6   61.69    7.80
   1  12  -6   59.49    7.60
   1 -12   6   77.59    8.60
  -1  12   6   73.39    7.80
   1  13   6  319.87   14.80
   1 -13  -6  319.67   16.10
   1 -13   6  323.77   16.40
  -1  13   6  337.87   15.00
   1  13  -6  313.07   14.50
  -1 -13  -6  342.87   16.80
   1  14   6    7.00    7.30
  -1  14  -6   -2.20    7.10
   1 -14  -6    1.80    9.50
   1  14  -6    2.60    8.20
  -1 -14  -6   -1.80    9.10
  -1  14   6    4.60    8.30
   1  15   6   47.60    9.60
  -1  15  -6   38.00   10.50
   1 -15  -6   54.29   12.40
  -1 -15  -6   31.10   11.50
   1  15  -6   39.20    9.80
  -1  15   6   36.50    9.70
  -1  16  -6   21.60   13.60
   1 -16  -6    0.30   13.70
   1  16   6    3.80   10.20
  -1 -16  -6    5.70   11.60
  -1  16   6   13.40   11.40
   1  16  -6   17.60   10.80
   2   0  -6 3829.42  106.39
   2   0   6 3793.02  106.39
  -2   0  -6 3900.41  106.39
   2   0  -6 3936.41  106.19
   2   0   6 3928.61  106.19
   2   0  -6 3953.10  106.09
  -2   0   6 4005.50  106.49
   2   1   6   93.49    3.80
   2  -1  -6  100.69    3.50
   2  -1  -6   90.59    3.50
  -2   1  -6  100.69    3.40
   2   1   6   95.99    3.30
   2  -1  -6   87.29    3.40
  -2  -1   6   95.99    3.30
  -2  -1  -6   92.39    3.50
   2  -1   6   98.09    3.10
  -2   1   6   92.19    3.50
  -2  -1  -6   93.49    3.30
   2  -1   6  100.39    3.40
   2   1  -6   90.99    3.40
  -2   2  -6   80.99    3.10
   2   2   6   83.79    3.10
   2  -2  -6   84.19    3.70
   2  -2  -6   83.49    3.30
  -2  -2   6   88.79    3.50
   2   2   6   86.59    3.20
   2   2   6   80.69    3.90
   2  -2   6   84.19    2.90
   2   2  -6   86.49    3.40
  -2  -2  -6   80.89    3.50
   2  -2   6   82.09    3.30
   2  -2   6   79.79    3.20
  -2  -2  -6   82.09    3.30
  -2   2   6   84.89    3.30
  -2   3  -6 1361.76   37.20
   2   3   6 1349.66   36.90
   2  -3  -6 1369.06   37.40
  -2  -3   6 1355.46   36.60
  -2  -3   6 1326.37   37.20
  -2  -3   6 1342.37   36.60
   2  -3   6 1295.17   37.50
  -2   3   6 1327.77   37.30
   2  -3   6 1366.26   37.00
  -2   3   6 1343.67   37.00
   2  -3   6 1314.67   37.00
  -2  -3  -6 1319.97   37.50
  -2  -3  -6 1356.76   37.20
  -2  -4   6  316.57    9.40
  -2  -4   6  324.57   10.00
   2  -4  -6  298.07   10.50
   2   4   6  318.47    9.30
  -2   4  -6  324.47   10.60
   2   4   6  333.27   10.20
  -2  -4   6  330.37    9.50
  -2   4   6  331.07   10.10
  -2  -4  -6  338.37   10.50
  -2   4   6  318.57    9.40
   2  -4   6  318.87    9.70
   2  -4   6  326.97   10.10
   2   5   6   16.80    1.10
  -2   5  -6   14.60    2.00
   2   5   6   18.00    2.40
  -2   5  -6   14.50    2.20
   2  -5  -6   10.40    2.70
  -2  -5   6   14.40    1.90
  -2   5   6   15.20    1.30
  -2  -5  -6   12.70    2.50
   2   5  -6   13.40    2.30
  -2   5   6   14.40    2.30
  -2  -6   6  246.68    8.10
  -2   6  -6  239.48    8.40
  -2   6  -6  242.98    8.30
   2   6   6  237.48    8.70
   2  -6  -6  240.48    9.30
  -2   6   6  242.38    8.60
  -2  -6  -6  234.88    8.90
   2   6  -6  235.88    8.60
  -2   7  -6  391.16   12.80
   2   7   6  400.66   13.30
  -2   7  -6  395.66   12.90
   2  -7  -6  378.36   13.80
  -2  -7   6  419.86   12.80
  -2  -7  -6  393.86   13.50
  -2   7   6  415.96   13.40
   2   7  -6  410.86   13.30
  -2   8  -6   -2.00    2.50
  -2  -8   6    2.40    3.20
   2   8   6   -2.20    2.70
   2  -8  -6   -1.80    4.20
  -2  -8  -6    2.10    3.80
   2  -8   6    1.10    3.60
  -2   8   6    3.90    3.00
   2   8  -6    2.40    2.90
   2   9   6   58.99    5.10
  -2   9  -6   62.19    5.30
   2  -9  -6   49.80    5.70
  -2  -9   6   58.59    5.10
  -2  -9  -6   49.10    5.40
   2  -9   6   56.79    5.80
   2   9  -6   54.59    5.10
  -2   9   6   54.09    5.20
  -2  10  -6  382.46   14.10
   2 -10  -6  386.76   15.90
   2  10   6  421.26   14.80
  -2 -10   6  411.86   14.40
  -2 -10  -6  409.16   15.00
   2 -10   6  414.66   15.60
  -2  10   6  394.16   14.60
   2  10  -6  389.16   14.50
  -2  11  -6   37.90    5.80
   2 -11  -6   37.70    6.60
  -2 -11   6   42.90    6.10
   2  11   6   41.30    5.80
   2  11  -6   24.40    5.30
  -2 -11  -6   48.10    6.50
  -2  11   6   38.40    5.60
   2 -11   6   44.30    7.10
   2 -12  -6   99.99    9.30
   2  12   6   98.79    8.10
  -2  12  -6   88.59    7.60
   2 -12   6   87.09    9.30
  -2 -12  -6   75.09    8.00
   2  12  -6   87.49    7.80
  -2  12   6  100.29    8.10
  -2  13  -6   72.59    8.70
   2  13   6   62.19    8.10
   2 -13  -6   78.39    9.70
  -2 -13  -6   72.49    9.00
  -2  13   6   78.39    8.90
   2 -13   6   85.79    9.40
   2  13  -6   76.19    8.40
  -2  14  -6   44.30    8.20
   2  14   6   37.80    8.40
   2 -14  -6   51.39   10.20
  -2 -14  -6   32.40    9.10
   2  14  -6   33.60    8.40
  -2  14   6   31.20    8.90
   2 -15  -6    1.90   10.60
   2  15   6   26.30   10.10
  -2  15  -6   16.00   10.20
  -2  15   6   19.00    9.40
   2  15  -6   16.70   10.00
  -2 -15  -6   12.60   11.00
   2 -16  -6   60.09   15.10
   2  16   6   70.79   12.60
  -2  16  -6   75.99   19.10
  -2  16   6   74.09   13.20
  -2 -16  -6   83.99   13.20
   2  16  -6   77.69   12.70
  -3   0   6  269.77    8.00
   3   0  -6  263.57    7.70
   3   0   6  268.97    7.70
  -3   0  -6  279.17    7.70
   3   0   6  258.47    8.20
   3   0   6  266.87    8.30
  -3   0   6  259.97    8.50
  -3   0  -6  267.47    8.20
   3   0  -6  259.27    8.00
  -3   0   6  263.77    7.70
   3   1   6 1433.36   38.50
   3   1   6 1405.76   38.80
   3   1   6 1379.16   38.90
  -3   1  -6 1417.96   38.70
   3  -1  -6 1344.37   38.60
  -3  -1   6 1401.06   38.10
  -3   1  -6 1363.16   38.20
  -3  -1   6 1441.46   38.80
   3   1  -6 1379.46   38.10
  -3   1   6 1435.86   38.50
  -3   1   6 1415.36   38.90
   3  -1   6 1359.56   38.60
  -3   1   6 1423.06   38.70
  -3  -1  -6 1345.87   38.40
   3   1  -6 1401.36   38.70
   3  -1   6 1429.36   38.20
  -3  -2   6  240.58    7.60
   3   2   6  252.37    7.70
   3  -2  -6  243.98    7.70
  -3   2  -6  259.97    7.70
   3   2   6  246.08    7.60
   3  -2  -6  251.57    7.90
  -3  -2   6  245.48    6.90
   3   2  -6  240.38    7.00
   3  -2   6  246.08    7.60
   3  -2   6  244.98    7.40
  -3   2   6  246.48    7.80
  -3   2   6  257.37    8.30
   3  -2   6  248.48    7.10
  -3   2   6  256.67    7.70
  -3  -2  -6  245.08    7.90
  -3  -2  -6  241.48    7.60
  -3  -3   6    5.20    1.30
   3   3   6    4.70    1.20
  -3   3  -6    4.30    1.40
  -3  -3   6    3.30    0.80
   3  -3   6    2.00    0.90
  -3   3   6    2.60    1.50
   3  -3   6    3.80    1.30
  -3  -3  -6    4.10    1.80
  -3   3   6    3.80    1.30
   3   3  -6    6.20    1.30
  -3  -3  -6    5.40    1.60
  -3  -4   6   21.70    2.10
   3   4   6   27.70    2.40
   3  -4  -6   27.20    3.00
  -3   4  -6   22.00    2.30
  -3  -4   6   27.50    1.70
   3   4   6   23.80    1.70
   3  -4   6   21.00    2.30
  -3   4   6   24.00    2.00
  -3  -4  -6   22.90    2.50
   3   4  -6   25.60    2.20
  -3   4   6   23.80    2.20
   3  -5  -6  544.35   16.90
   3   5   6  548.55   16.50
   3   5   6  529.45   15.40
  -3  -5   6  546.45   15.60
  -3   5  -6  568.34   16.10
  -3   5  -6  544.15   16.20
  -3   5   6  543.15   16.30
  -3   5   6  525.75   15.50
   3   5  -6  535.95   16.60
  -3  -5  -6  539.25   16.60
  -3  -6   6   -0.70    2.70
   3   6   6    2.10    2.30
  -3   6  -6    2.60    2.20
   3  -6  -6    0.90    3.30
  -3   6  -6    4.50    2.20
   3   6  -6    1.80    2.20
  -3  -6  -6    2.60    2.90
  -3   6   6    1.90    2.10
  -3   7  -6  104.69    5.40
   3  -7  -6   91.59    6.30
  -3  -7   6  108.09    5.30
  -3   7  -6  109.09    5.80
   3   7   6  101.49    5.60
  -3  -7  -6  125.09    6.20
  -3   7   6  109.79    5.60
   3   7  -6  100.79    5.70
  -3   8  -6   18.40    3.50
  -3   8  -6   17.20    3.20
  -3  -8   6   22.40    3.40
   3  -8  -6   26.80    5.40
   3   8   6   22.20    4.30
   3   8  -6   24.50    4.30
  -3   8   6   23.20    3.60
  -3   9  -6    2.30    3.40
  -3  -9   6    4.70    3.70
   3   9   6   -0.40    3.60
   3  -9  -6    1.50    4.60
   3   9  -6    2.00    3.40
   3  -9   6    1.80    5.20
  -3  -9  -6   -0.10    3.90
   3  -9   6    4.40    3.10
  -3   9   6    4.10    3.80
   3 -10  -6   -7.40    5.00
   3  10   6   -2.90    4.00
  -3  10  -6    0.10    4.10
  -3 -10   6    0.50    4.30
   3  10  -6    0.80    3.90
  -3  10   6   -0.20    3.80
  -3 -10  -6    0.00    4.50
   3 -10   6    0.80    3.40
   3 -10   6    2.80    5.40
   3  11   6   18.00    5.80
   3 -11  -6    8.30    6.10
  -3  11  -6   13.50    5.20
  -3  11   6   29.90    5.80
   3 -11   6   15.30    6.60
  -3 -11  -6   32.20    6.10
   3  11  -6   18.60    5.20
   3 -12  -6    5.90    6.90
   3  12   6   -1.50    5.50
  -3  12  -6   -1.00    5.90
  -3  12   6    1.20    5.30
   3 -12   6   -8.00    7.30
   3  12  -6   -2.10    5.50
  -3 -12  -6    7.30    6.80
   3  13   6  304.37   14.70
   3 -13  -6  352.56   17.90
  -3  13  -6  307.17   14.90
  -3 -13  -6  333.07   15.30
  -3  13   6  298.67   14.50
   3  13  -6  297.67   14.60
   3 -13   6  293.47   17.30
  -3  14  -6   35.30    8.80
   3 -14  -6   52.19   10.70
   3  14   6   41.50    9.20
  -3  14   6   48.30    9.70
  -3 -14  -6   32.40    9.90
   3  14  -6   45.40    8.80
   3 -14   6   59.49   11.50
   3  15   6  101.09   11.40
   3 -15  -6   92.89   14.20
  -3  15  -6  103.29   11.30
  -3  15   6   93.59   11.10
  -3 -15  -6   80.29   11.50
   3  15  -6   95.69   11.50
   3  16   6    9.60   11.80
   3 -16  -6   11.40   13.10
  -3 -16  -6   22.90   11.80
   3  16  -6   25.30   12.60
  -3  16   6   26.90   11.50
  -4   0  -6 1588.24   42.60
  -4   0  -6 1529.25   41.80
  -4   0   6 1564.44   42.80
  -4   0   6 1534.25   42.10
   4   0  -6 1519.35   42.30
   4   0   6 1538.15   41.90
   4   0  -6 1467.75   42.00
   4   0   6 1518.55   42.70
  -4  -1   6  365.46   10.50
  -4   1  -6  353.26   10.70
  -4  -1   6  353.36   10.10
   4  -1  -6  352.76   10.50
   4   1   6  358.06   10.80
  -4   1  -6  349.87    9.90
   4   1   6  342.87   10.30
   4   1  -6  336.17   10.10
  -4   1   6  359.46   10.50
   4  -1   6  359.26   11.00
   4  -1   6  351.36    9.90
  -4  -1  -6  350.26   10.10
  -4  -1  -6  362.16   10.80
  -4   1   6  367.96   11.00
   4   2   6   40.00    2.50
   4  -2  -6   37.30    2.50
  -4  -2   6   36.80    1.70
   4   2   6   32.70    2.20
  -4   2  -6   37.30    2.40
  -4  -2   6   37.30    2.20
   4  -2  -6   42.00    2.70
  -4   2   6   34.70    2.20
   4  -2   6   39.50    1.90
   4   2  -6   34.70    2.00
  -4   2   6   30.10    2.20
   4  -2   6   36.20    1.50
  -4  -2  -6   28.60    2.30
  -4   2   6   35.20    2.70
  -4  -2  -6   30.60    2.40
   4  -2   6   43.30    2.70
  -4  -3   6  460.25   13.70
  -4  -3   6  468.15   13.10
  -4   3  -6  478.65   13.90
   4   3   6  458.65   13.70
   4  -3  -6  465.25   14.50
   4   3   6  493.05   15.40
  -4  -3  -6  461.05   13.70
   4  -3   6  450.85   13.30
  -4   3   6  456.85   13.90
   4  -3   6  456.65   14.10
   4  -3   6  465.55   13.10
  -4   3   6  456.95   13.70
  -4   3   6  462.65   13.90
  -4  -3  -6  494.25   14.20
   4   3  -6  462.55   13.30
  -4  -4   6  106.59    3.80
   4   4   6  103.69    4.20
   4  -4  -6  105.59    4.30
  -4  -4   6  105.89    4.40
   4   4   6  100.29    4.70
  -4   4  -6  106.09    4.60
  -4   4   6  110.49    4.50
   4  -4   6  113.89    3.90
   4  -4   6   99.99    4.40
  -4   4   6   98.69    4.70
   4   4  -6  107.69    4.50
   4  -4   6  116.99    4.80
  -4  -4  -6  105.39    4.90
  -4   4   6  107.49    4.70
  -4  -5   6   52.79    3.40
   4   5   6   45.30    2.80
  -4   5  -6   45.30    3.30
   4  -5  -6   35.60    2.60
   4   5   6   48.00    3.40
  -4   5  -6   46.60    2.90
   4  -5  -6   48.50    4.20
  -4  -5   6   43.70    2.50
   4  -5   6   40.80    3.20
  -4  -5  -6   53.69    3.80
   4   5  -6   52.09    3.70
  -4   5   6   42.90    3.30
  -4   5   6   47.00    3.10
   4  -5   6   40.30    3.70
   4  -6  -6    3.10    3.30
   4   6   6    2.00    1.60
  -4   6  -6    5.00    2.10
  -4  -6   6    0.60    2.10
  -4   6  -6    6.20    2.80
   4  -6  -6    2.70    1.80
   4   6   6    0.60    2.50
   4  -6   6    1.40    2.10
  -4  -6  -6    2.90    2.70
  -4   6   6    5.30    2.30
   4   6  -6    2.30    2.50
  -4  -7   6   40.30    3.30
   4  -7  -6   42.90    2.80
   4   7   6   41.10    4.10
   4  -7  -6   38.80    4.80
  -4   7  -6   29.10    3.90
  -4   7  -6   37.30    3.40
  -4  -7  -6   32.40    4.00
   4  -7   6   32.30    3.40
  -4   7   6   42.30    3.80
   4   7  -6   33.20    3.80
  -4  -8   6 1519.55   42.10
  -4   8  -6 1496.15   42.40
   4  -8  -6 1489.75   43.90
   4   8   6 1450.25   44.40
  -4   8  -6 1488.95   42.90
  -4  -8  -6 1478.05   43.10
   4   8  -6 1468.55   43.10
   4  -8   6 1512.55   42.40
  -4   8   6 1496.65   43.00
   4  -9  -6  229.18   11.40
  -4   9  -6  258.67    9.90
  -4   9  -6  245.78   10.60
  -4  -9   6  232.08    9.70
   4   9   6  254.07   10.40
  -4  -9  -6  242.78   10.50
   4  -9   6  257.77    9.70
   4   9  -6  238.38   10.30
  -4   9   6  256.87   10.60
   4 -10  -6   38.90    6.70
  -4  10  -6   42.50    5.20
   4  10   6   40.60    5.50
   4  10  -6   36.60    5.70
  -4 -10  -6   44.10    5.70
  -4  10   6   31.70    5.00
   4 -10   6   39.50    6.70
   4 -10   6   44.60    4.90
  -4  11  -6  379.26   13.90
   4  11   6  320.57   13.90
   4 -11  -6  333.17   16.20
   4  11  -6  310.57   13.80
  -4  11   6  339.37   14.20
  -4 -11  -6  386.96   14.40
   4 -11   6  332.17   15.60
   4  12   6  416.96   16.70
  -4  12  -6  415.56   16.30
   4  12  -6  378.96   21.40
  -4 -12  -6  440.56   16.80
   4 -12   6  430.96   18.80
  -4  12   6  393.86   16.20
  -4  13  -6   -9.30    7.10
   4  13   6    0.60    6.50
   4 -13  -6    5.40    8.40
   4  13  -6    6.30    6.80
  -4 -13  -6    0.60    7.90
  -4  13   6   -4.30    6.40
   4  14   6   23.20    9.10
   4 -14  -6   14.80   11.10
   4  14  -6   10.90    8.30
  -4  14   6   27.30    8.40
  -4 -14  -6   27.70    9.60
   4 -14   6   23.00   10.40
   4 -15  -6  176.08   15.70
   4  15   6  160.08   13.10
  -4 -15  -6  161.08   14.30
   4  15  -6  147.19   13.10
  -4  15   6  158.68   13.10
   4 -16  -6   81.69   15.40
   4  16   6   83.59   14.00
   4  16  -6   77.49   14.10
  -4 -16  -6   82.09   13.20
  -4  16   6   95.89   14.20
  -5   0  -6   55.19    3.10
  -5   0   6   50.99    2.60
  -5   0   6   53.09    2.70
   5   0   6   52.49    2.10
  -5   0  -6   56.89    1.90
   5   0   6   50.39    3.40
   5  -1  -6  570.24   17.10
  -5  -1   6  599.04   16.20
   5   1   6  588.94   17.00
  -5   1  -6  616.34   16.90
   5   1   6  585.34   16.20
  -5  -1   6  573.54   16.40
  -5  -1  -6  574.24   16.00
  -5   1   6  580.14   16.50
  -5  -1  -6  569.74   16.80
   5   1  -6  556.34   16.20
   5  -1   6  548.75   15.70
   5  -1   6  540.55   15.70
   5  -1   6  571.54   17.00
  -5   1   6  550.94   16.50
  -5  -2   6   79.69    3.40
   5   2   6   81.79    3.30
   5   2   6   84.39    3.80
  -5   2  -6   72.49    3.70
  -5  -2   6   83.29    3.00
   5  -2  -6   77.49    4.10
   5   2  -6   78.49    3.40
  -5  -2  -6   79.29    3.90
   5  -2   6   73.59    2.60
  -5   2   6   74.59    3.80
  -5  -2  -6   82.49    4.70
   5  -2   6   80.49    4.00
   5  -2   6   82.19    2.50
  -5   2   6   79.99    3.40
  -5   3  -6  818.02   23.20
  -5  -3   6  831.72   22.30
   5  -3  -6  820.92   23.20
  -5  -3   6  821.82   22.90
   5   3   6  820.42   23.60
   5   3   6  818.92   23.10
   5  -3   6  777.82   22.10
   5   3  -6  773.92   22.60
  -5   3   6  820.52   23.20
  -5  -3  -6  794.22   23.30
  -5   3   6  802.02   22.90
   5  -3   6  769.32   23.40
   5  -3   6  764.02   22.20
   5  -4  -6   95.59    4.40
   5   4   6   92.39    4.20
  -5  -4   6   94.19    4.10
   5   4   6   95.99    4.50
  -5  -4   6   90.69    3.60
  -5   4  -6   90.49    4.60
   5  -4   6   87.59    3.90
  -5   4   6   88.89    4.60
  -5   4   6  101.69    4.40
  -5  -4  -6   93.89    4.70
   5  -4   6   89.89    3.40
   5  -4   6   97.69    4.70
  -5  -5   6  572.94   17.30
   5  -5  -6  581.74   17.10
   5   5   6  577.24   17.00
  -5   5  -6  581.94   16.80
  -5   5  -6  572.74   17.70
  -5  -5   6  593.54   16.60
   5   5   6  580.44   17.50
   5  -5   6  588.24   17.70
  -5   5   6  570.64   17.60
  -5   5   6  563.44   17.30
  -5  -5  -6  564.24   17.70
   5  -6  -6   46.30    3.20
   5   6   6   40.00    3.80
  -5   6  -6   39.30    3.10
  -5  -6   6   39.00    3.60
  -5   6  -6   41.90    3.90
  -5  -6   6   42.10    2.90
  -5  -6  -6   44.40    4.00
   5  -6   6   40.60    3.70
  -5   6   6   50.89    4.30
  -5   6   6   43.70    3.70
  -5  -7   6  442.26   13.40
   5  -7  -6  417.66   19.40
   5   7   6  416.76   14.40
  -5   7  -6  446.16   13.60
  -5   7  -6  447.16   14.70
   5  -7  -6  440.86   13.40
  -5   7   6  428.86   14.10
   5  -7   6  419.86   14.10
   5   7  -6  411.26   14.60
  -5  -7  -6  434.06   15.60
   5   8   6  131.19    7.10
  -5  -8   6  131.99    6.20
  -5   8  -6  136.59    6.50
   5  -8  -6  108.99    7.90
  -5   8  -6  128.29    7.70
  -5   8   6  130.29    7.30
  -5  -8  -6  132.69    7.30
   5   8  -6  134.19    7.80
   5  -8   6  144.09    6.60
  -5   9  -6  228.68   10.30
  -5  -9   6  254.67   12.90
  -5   9  -6  188.88    9.00
   5   9   6  212.68    9.70
   5  -9  -6  211.78   11.10
  -5   9   6  219.98    9.90
  -5  -9  -6  223.68    9.90
   5   9  -6  211.88    9.80
   5  -9   6  225.88    9.00
   5 -10  -6   13.90    7.00
  -5  10  -6    9.60    4.40
   5  10   6    9.90    4.80
  -5  10  -6   21.50    5.20
  -5 -10  -6   19.30    5.20
  -5  10   6   12.80    5.00
   5  10  -6   11.90    4.80
   5 -10   6    9.30    4.40
   5  11   6   57.09    6.80
   5 -11  -6   58.59    8.90
  -5  11  -6   57.09    6.40
   5 -11   6   44.80    8.30
  -5 -11  -6   57.29    6.90
  -5  11   6   58.79    6.90
   5  11  -6   51.19    6.80
   5  12   6   16.10    7.90
  -5  12  -6   25.10   10.00
   5 -12  -6   14.00    9.00
   5 -12   6   25.90    8.20
   5  12  -6   24.70    6.60
  -5  12   6   17.50    6.40
   5  13   6  205.78   13.10
   5 -13  -6  205.28   14.30
   5 -13   6  229.88   14.40
  -5  13   6  227.38   14.00
   5  13  -6  231.88   13.50
  -5 -13  -6  248.88   14.60
   5 -14  -6   74.19   12.10
   5  14   6   93.89   10.40
  -5 -14  -6   84.69   11.00
   5  14  -6   87.99   11.20
  -5  14   6   84.69   10.80
   5 -14   6   76.59   12.00
   5 -15  -6    2.10   13.90
  -5  15   6    3.80   11.10
  -5 -15  -6   -4.60   10.00
   5  15  -6   -7.50   12.50
   6   0   6   39.40    1.50
   6   0  -6   31.20    2.60
   6   0  -6   30.70    3.00
   6   0   6   33.30    2.90
  -6   0  -6   33.90    1.30
  -6   0   6   34.60    2.30
  -6   0  -6   31.90    2.70
  -6   1  -6  361.96   11.40
  -6  -1   6  372.66   10.80
   6   1   6  359.66   11.50
  -6  -1   6  371.16   10.70
   6   1   6  365.46   10.50
   6  -1  -6  352.96   11.60
  -6  -1  -6  357.96   10.30
  -6   1   6  371.96   10.90
  -6   1   6  361.36   11.10
   6   1  -6  341.37   10.80
   6  -1   6  353.56   11.60
  -6  -1  -6  351.36   11.40
  -6   2  -6 1145.69   33.10
  -6  -2   6 1186.78   32.40
   6  -2  -6 1174.38   33.40
  -6  -2   6 1176.28   32.70
   6   2   6 1167.98   32.50
   6   2   6 1164.28   33.20
  -6   2   6 1170.18   32.70
  -6  -2  -6 1155.08   33.20
   6  -2   6 1186.08   33.50
   6   2  -6 1144.69   32.60
  -6   2   6 1166.38   33.00
  -6   3  -6  379.56   11.60
   6   3   6  365.86   11.60
   6   3   6  340.67   11.00
  -6  -3   6  361.86   11.00
  -6  -3   6  364.26   10.60
   6  -3  -6  364.76   11.70
  -6  -3  -6  357.86   11.60
   6   3  -6  336.07   11.00
   6  -3   6  348.67    9.90
  -6   3   6  371.36   11.10
  -6   3   6  365.36   11.60
   6  -3   6  359.16   11.80
   6  -3   6  364.96   10.00
  -6  -3  -6  350.76   11.00
   6   4   6  630.04   19.10
  -6  -4   6  637.64   18.90
  -6  -4   6  651.63   18.40
  -6   4  -6  646.14   19.40
   6  -4  -6  664.33   19.30
   6   4   6  653.83   19.10
  -6  -4  -6  661.23   19.50
  -6   4   6  634.84   19.40
   6  -4   6  638.34   18.00
   6  -4   6  638.24   19.60
  -6   4   6  654.03   19.00
  -6  -5   6 1512.85   41.70
   6  -5  -6 1518.45   42.40
   6   5   6 1523.15   42.20
  -6  -5   6 1468.95   42.30
   6   5   6 1519.35   42.50
  -6   5  -6 1484.15   42.70
  -6  -5  -6 1481.45   42.70
  -6   5   6 1471.15   42.70
  -6   5   6 1534.65   42.40
   6  -5   6 1503.95   41.40
   6  -5   6 1499.85   42.80
  -6   6  -6    5.10    2.30
  -6  -6   6    8.30    2.60
   6  -6  -6    6.60    2.60
   6   6   6   10.60    2.60
   6   6   6    6.90    2.70
  -6   6  -6    4.40    3.30
  -6  -6   6    9.40    2.30
  -6   6   6    8.30    3.50
  -6   6   6    9.00    2.50
   6  -6   6    0.80    2.80
  -6  -6  -6    7.30    3.10
  -6   7  -6  304.37   12.00
  -6  -7   6  279.57   10.30
  -6  -7   6  296.37    9.80
  -6   7  -6  282.37    9.90
   6  -7  -6  279.67   10.10
   6   7   6  296.77   10.20
   6   7   6  302.27   10.90
  -6   7   6  281.57   10.90
  -6   7   6  303.57   10.80
  -6  -7  -6  293.27   10.90
   6  -7   6  294.57   10.70
   6   8   6  109.99    6.80
  -6   8  -6  123.69    7.20
  -6   8  -6  111.99    6.30
  -6  -8   6  115.99    7.10
   6  -8  -6  105.49    8.00
  -6   8   6  100.49    7.20
  -6  -8  -6  102.99    6.70
   6  -8   6  111.59    6.40
   6   8  -6  116.39    7.00
  -6   9  -6  276.17   11.90
   6   9   6  266.67   11.30
  -6   9  -6  279.77   10.60
   6  -9  -6  261.27   13.50
  -6  -9  -6  294.97   11.60
   6   9  -6  273.87   11.60
   6  -9   6  268.17   11.10
  -6   9   6  271.07   11.40
  -6  10  -6   74.59    7.00
   6  10   6   80.09    7.20
   6 -10  -6   52.99    7.90
  -6 -10  -6   54.29    6.40
   6 -10   6   72.39    6.20
   6  10  -6   64.29    6.60
  -6  10   6   71.59    6.80
  -6  11  -6  110.69    8.70
   6  11   6  124.09    8.80
   6 -11  -6   98.39   10.00
  -6  11   6  130.19    9.00
   6  11  -6  125.09    8.90
  -6 -11  -6  122.09    8.60
   6  12   6   -0.80    6.80
   6 -12  -6    7.00    8.30
   6  12  -6    5.50    6.70
  -6  12   6    6.90    6.80
  -6 -12  -6    0.50    7.10
   6 -13  -6   72.49   11.20
   6  13   6   77.19    9.10
   6  13  -6   86.79    9.90
  -6  13   6   80.99    9.80
   6 -13   6  107.49   13.00
  -6 -13  -6   83.49    9.30
   6 -14  -6   11.90   12.20
   6  14   6   15.40    9.00
   6 -14   6   29.50   12.70
  -6 -14  -6    2.20    9.70
  -6  14   6   13.60    9.00
   6  15   6   20.10   10.70
   6 -15  -6   31.50   14.90
  -6 -15   6   28.70    9.90
   6 -15   6   25.60   23.80
  -7   0  -6   77.69    4.30
  -7   0   6   84.79    4.10
   7   0   6   82.49    4.70
   7   0  -6   89.99    5.20
  -7   0   6   87.19    3.80
   7   1   6  762.02   21.30
  -7  -1   6  765.12   21.90
  -7   1  -6  762.02   22.50
   7  -1  -6  755.12   22.90
   7   1   6  768.52   22.80
  -7  -1   6  782.52   21.90
  -7   1   6  761.02   21.90
  -7   1   6  795.02   22.20
  -7  -1  -6  775.22   22.50
   7  -1   6  721.43   22.80
  -7  -1  -6  778.22   21.20
  -7   2  -6   76.59    4.30
  -7  -2   6   75.19    3.50
   7   2   6   68.89    4.40
   7   2   6   75.19    3.40
  -7  -2   6   80.89    3.70
   7  -2  -6   77.89    4.60
  -7  -2  -6   72.09    4.30
   7  -2   6   66.59    4.50
  -7   2   6   64.69    3.60
  -7   2   6   73.99    4.20
   7   3   6    0.90    1.90
   7   3   6    1.60    2.30
  -7   3  -6    1.80    2.20
  -7  -3   6    0.80    1.70
   7  -3  -6    1.70    2.40
  -7  -3   6    1.10    1.70
   7  -3   6    2.40    2.50
  -7  -3  -6    0.30    2.30
  -7   3   6   -0.10    1.70
  -7   3   6   -1.50    2.50
   7  -4  -6  214.68    8.70
  -7  -4   6  241.88    7.70
   7   4   6  228.78    8.30
  -7  -4   6  229.58    8.00
   7   4   6  247.58    8.50
  -7   4  -6  218.38    8.90
  -7  -4  -6  223.78    8.60
   7  -4   6  249.68    9.10
  -7   4   6  242.38    8.80
  -7   4   6  245.98    8.20
   7   5   6  322.87   11.10
   7  -5  -6  331.27   11.40
  -7  -5   6  340.87   10.90
   7   5   6  336.47   11.20
  -7   5  -6  331.47   11.60
  -7  -5   6  320.77   10.30
   7  -5   6  323.27   11.60
  -7  -5  -6  335.27   11.50
  -7   5   6  335.77   11.00
  -7   5   6  327.67   11.70
  -7   6  -6   -2.50    3.10
   7   6   6    5.50    2.90
  -7  -6   6    4.50    2.80
   7   6   6    4.60    3.10
  -7  -6   6    2.50    2.40
   7  -6  -6    4.30    3.10
  -7  -6  -6    3.20    3.20
   7  -6   6    3.30    3.10
  -7   6   6    1.10    2.80
   7   7   6  110.39    6.20
  -7   7  -6   84.99    6.20
  -7  -7   6   90.99    5.40
   7   7   6   97.29    6.20
  -7  -7   6   94.39    5.50
   7  -7  -6  105.49    5.90
   7  -7   6   74.89    5.70
  -7   7   6   81.39    6.10
  -7   7   6   88.29    6.10
  -7  -7  -6   98.79    6.40
  -7  -8   6   89.39    5.90
   7  -8  -6   92.69    7.90
   7   8   6   92.59    6.30
  -7   8  -6   87.99    6.70
  -7   8   6   87.59    9.50
   7  -8   6   89.49    6.40
  -7  -8  -6   93.19    6.50
  -7  -9   6   15.70    4.30
   7   9   6   13.10    5.10
  -7   9  -6   11.80    5.00
   7  -9  -6   13.10    6.40
   7  -9   6    8.80    5.00
  -7   9   6   11.80    4.90
  -7  -9  -6   13.80    4.80
   7  10   6    1.90    5.40
  -7 -10   6   -1.80    5.00
  -7  10  -6   -0.60    5.40
   7 -10  -6    9.30    6.80
  -7 -10  -6   -3.00    5.00
  -7  10   6    4.30    5.30
   7 -10   6    3.60    5.30
   7  11   6    4.40    6.30
   7 -11  -6    4.20    7.90
  -7 -11   6    0.10    8.00
  -7  11  -6    8.20    6.40
  -7  11   6   -0.60    6.30
  -7 -11  -6    8.70    6.40
   7  12   6   29.90    7.90
  -7 -12   6   22.20    7.30
   7 -12  -6   31.30   10.50
   7 -12   6   26.70   10.30
  -7 -12  -6   29.10    7.30
  -7  12   6   30.30    7.90
  -7 -13   6   49.20    8.20
   7  13   6   53.99    9.20
   7 -13  -6   46.60   11.40
   7 -13   6   43.20   12.00
  -7 -13  -6   55.49    9.70
  -7 -14   6   60.79   10.50
   7  14   6   55.39   11.40
   7 -14  -6   52.39   13.10
  -7 -14  -6   63.59   11.30
   7 -14   6   52.09   14.00
   7  15   6   15.50   11.30
  -7 -15   6   -2.00    9.80
   7 -15  -6  -14.20   13.20
   7 -15   6    3.00   15.40
  -7 -15  -6    1.10   11.50
  -8   0   6  208.38    7.10
   8   0   6  190.48    8.10
   8   0  -6  194.78    8.20
  -8   0  -6  213.68    7.80
  -8   0   6  207.88    7.40
  -8   1  -6   51.19    3.80
  -8  -1   6   45.90    3.10
  -8  -1   6   38.60    3.00
   8   1   6   46.00    4.00
   8  -1  -6   38.90    3.90
  -8   1   6   40.80    3.40
  -8   1   6   45.80    3.10
  -8  -1  -6   48.60    3.70
   8  -1   6   43.10    4.00
   8   1  -6   45.40    4.20
  -8  -2   6   72.09    4.10
   8   2   6   75.89    4.90
   8   2   6   70.39    3.50
  -8   2  -6   79.19    4.70
  -8  -2   6   76.29    3.60
   8  -2  -6   67.49    4.80
  -8   2   6   70.59    4.40
  -8   2   6   68.49    3.80
   8  -2   6   62.99    4.70
  -8  -2  -6   74.19    4.60
  -8   3  -6   47.60    4.10
  -8  -3   6   54.29    3.30
  -8  -3   6   52.19    3.60
   8   3   6   52.09    4.10
   8  -3  -6   51.69    4.50
   8   3   6   57.99    3.80
  -8   3   6   55.69    4.20
  -8  -3  -6   50.89    4.10
   8  -3   6   51.99    4.50
  -8   3   6   55.79    3.80
  -8  -4   6   13.70    2.40
  -8  -4   6   11.80    2.30
   8   4   6   17.20    2.80
   8  -4  -6   24.40    3.80
   8   4   6   17.20    3.40
   8  -4   6   16.10    3.40
  -8  -4  -6   19.70    3.80
  -8   4   6   10.50    2.60
  -8   4   6   18.10    3.40
  -8  -5   6    1.90    2.30
   8   5   6    2.50    3.10
   8   5   6   -1.70    2.80
  -8   5  -6    0.30    3.10
   8  -5  -6   -1.40    3.30
  -8  -5   6    1.00    2.40
  -8   5   6   -0.50    2.60
  -8  -5  -6    1.30    3.30
   8  -5   6    0.60    3.20
   8  -6  -6    6.70    3.70
   8   6   6    7.30    3.50
   8   6   6    8.30    3.60
  -8  -6   6    5.20    2.80
  -8   6  -6   11.20    3.90
  -8  -6   6   10.10    3.20
  -8  -6  -6    8.00    3.50
  -8   6   6    8.00    3.10
  -8   6   6    3.80    3.60
   8  -6   6    9.90    3.80
  -8   7  -6  426.66   15.60
   8   7   6  469.05   15.40
   8   7   6  450.15   15.70
  -8  -7   6  438.86   14.50
   8  -7  -6  436.96   14.90
  -8   7   6  408.06   15.30
  -8   7   6  445.66   14.90
  -8  -7  -6  461.85   15.20
   8  -7   6  445.36   15.60
  -8  -8   6   10.40    3.90
   8   8   6   11.20    4.80
  -8   8  -6    9.00    4.90
  -8   8   6    9.60    4.50
  -8   8   6    6.50    5.10
   8  -8   6    6.00    4.30
  -8  -8  -6    4.20    4.20
   8   9   6    9.70    5.20
   8  -9  -6    8.90    6.70
  -8   9  -6    2.70    5.20
  -8  -9   6    3.70    4.10
   8  -9   6    1.20    4.70
  -8   9   6   12.00    5.00
  -8  -9  -6    6.80    4.80
   8  10   6   -1.00    5.80
   8 -10  -6   -3.60    7.80
  -8 -10   6   -3.90    4.60
  -8  10  -6    1.30    5.80
   8 -10   6   -2.70    5.90
  -8  10   6   -1.00    6.00
  -8 -10  -6    1.10    5.30
  -8  11  -6   23.50    7.50
   8 -11  -6   38.20    9.60
   8  11   6   35.60    7.40
  -8 -11   6   24.50    6.10
  -8 -11  -6   26.30    6.60
  -8 -12   6   74.29    8.80
   8  12   6   71.19    9.00
   8 -12  -6   81.99   12.50
  -8 -12  -6   76.29    9.20
   8 -13  -6   19.10   11.50
  -8 -13   6   23.20    8.00
   8  13   6   18.70    8.70
   8 -13   6   16.70   12.70
  -8 -13  -6   11.80    8.40
  -8 -14   6   47.80    9.80
   8 -14  -6   49.20   13.70
   8  14   6   60.69   13.30
   8 -14   6   33.10   16.90
  -8 -14  -6   32.60   12.90
   9   0  -6   70.89    5.30
  -9   0  -6   71.89    6.50
   9   0   6   67.49    5.00
  -9   0   6   72.59    4.00
  -9   0   6   76.09    4.80
  -9  -1   6  562.04   16.60
   9  -1  -6  599.74   18.30
  -9  -1   6  553.64   16.90
   9   1   6  531.75   17.90
  -9   1   6  563.84   16.60
   9  -1   6  580.74   21.40
  -9   1   6  540.75   17.20
  -9  -2   6  324.07   10.30
  -9  -2   6  326.17   10.40
   9   2   6  318.77   11.60
  -9   2  -6  321.67   11.40
   9  -2  -6  311.27   11.60
  -9   2   6  328.37   10.30
  -9   2   6  317.07   11.00
  -9  -2  -6  306.57   12.00
   9  -2   6  319.87   11.80
  -9   3  -6   89.19    5.60
   9  -3  -6   95.69    6.00
  -9  -3   6   82.49    4.70
  -9  -3   6   88.39    4.60
   9   3   6   85.09    5.70
   9  -3   6  103.19    6.50
  -9   3   6   80.19    5.50
  -9  -3  -6   92.09    5.70
  -9   3   6   84.59    4.80
   9   4   6    3.20    3.20
  -9   4  -6    0.20    3.20
  -9  -4   6    2.40    2.40
  -9  -4   6    2.30    2.60
   9   4   6    1.30    3.50
   9  -4  -6    1.10    3.40
  -9  -4  -6    3.20    3.20
   9  -4   6    2.00    3.40
  -9   4   6    1.60    2.50
  -9  -5   6  357.56   13.50
   9   5   6  343.27   12.30
  -9  -5   6  338.97   11.20
   9   5   6  334.87   11.90
  -9   5  -6  346.27   12.80
   9  -5  -6  351.66   12.60
  -9   5   6  351.86   12.70
  -9   5   6  343.67   11.60
   9  -5   6  356.16   13.00
  -9  -5  -6  349.17   12.80
   9   6   6    2.60    3.90
   9   6   6    5.60    3.70
  -9   6  -6   -2.30    3.90
  -9  -6   6    0.50    2.90
   9  -6  -6    4.90    4.70
  -9   6   6    2.60    4.10
  -9   6   6    6.30    3.60
   9  -6   6    3.80    4.00
  -9  -6  -6    3.00    3.80
  -9  -7   6    0.60    3.60
   9  -7  -6    3.60    5.20
   9   7   6    1.40    4.20
  -9   7  -6   -2.20    4.40
  -9  -7  -6    7.80    4.60
  -9   7   6    2.00    6.20
   9  -7   6    1.80    4.30
  -9   7   6    4.90    4.90
  -9  -8   6   -0.10    3.70
  -9   8  -6   -1.90    5.00
   9   8   6    8.10    5.00
   9  -8   6    2.30    4.70
  -9  -8  -6    3.80    4.60
  -9   8   6   12.00    5.70
   9  -9  -6   89.09    9.90
  -9  -9   6  118.79    7.60
  -9   9  -6  107.79    9.10
   9   9   6  128.09    8.70
   9  -9   6  139.49    9.10
  -9  -9  -6   93.29    7.60
   9  10   6   73.99    7.60
   9 -10  -6   78.69   10.90
  -9 -10   6   80.59   11.60
  -9  10  -6   70.69    8.90
   9 -10   6   65.39    8.20
   9 -11  -6  105.29   11.60
  -9 -11   6  102.69    8.60
   9  11   6  103.49    9.10
  -9  11  -6   91.89    9.60
  -9 -11  -6   72.89    8.30
  -9 -12   6    5.30    7.60
   9  12   6    3.00    8.70
  -9  12  -6    4.50    9.60
   9 -12  -6   10.50   10.80
  -9 -12  -6    6.70    8.20
  -9 -13   6   73.49    9.40
   9 -13  -6   77.29   13.50
   9  13   6   72.59   10.60
  -9 -13  -6   58.49   10.40
   9 -13   6   48.40   13.30
   9  14   6   56.79   11.80
   9 -14  -6   36.50   16.00
  -9 -14   6   54.89   10.50
  -9 -14  -6   73.39   12.00
   9 -14   6   57.29   15.20
 -10   0   6 1314.47   37.70
 -10   0  -6 1341.07   38.20
  10   0   6 1294.67   38.70
  10   0  -6 1325.27   38.90
 -10   0   6 1311.47   37.10
 -10   1  -6   27.90    3.90
 -10  -1   6   29.50    3.00
  10  -1  -6   21.10    4.30
  10   1   6   27.30    4.30
 -10  -1   6   33.70    3.70
  10   1  -6   25.10    4.70
 -10  -1  -6   27.40    3.80
 -10   1   6   31.20    3.10
 -10   1   6   36.10    4.10
  10  -1   6   23.30    4.20
 -10  -2   6    8.80    2.50
  10  -2  -6    7.40    3.90
  10   2   6    4.70    3.60
 -10   2  -6   11.70    3.80
 -10  -2   6    2.50    3.00
 -10   2   6   11.80    2.60
  10  -2   6    8.90    3.90
 -10  -2  -6    4.90    3.30
 -10   2   6    5.90    3.70
 -10  -3   6  248.18    8.70
  10   3   6  225.48   10.00
  10  -3  -6  255.37   10.40
 -10  -3   6  250.87    9.00
 -10   3  -6  256.37   10.10
  10  -3   6  225.38   10.20
 -10   3   6  272.97   10.80
 -10  -3  -6  254.97    9.80
 -10   3   6  250.27   11.20
  10  -4  -6  532.75   17.80
 -10   4  -6  548.55   17.80
 -10  -4   6  521.15   16.30
  10   4   6  535.55   17.60
 -10  -4   6  525.55   16.30
  10  -4   6  531.15   18.20
 -10  -4  -6  505.75   17.20
 -10   4   6  545.95   17.50
 -10  -5   6   20.90    3.50
  10  -5  -6   22.70    4.90
 -10   5  -6   26.90    4.90
  10   5   6   27.30    4.90
  10  -5   6   19.80    5.20
 -10   5   6   16.30    4.60
 -10  -5  -6   27.00    4.40
 -10  -6   6    0.80    3.10
  10   6   6   -0.40    4.50
 -10   6  -6    2.10    4.50
  10  -6  -6    1.80    4.70
 -10   6   6    0.10    4.40
  10  -6   6    3.20    4.60
 -10  -6  -6    0.10    4.10
 -10   7  -6   26.60    5.90
 -10  -7   6   41.80    4.50
  10  -7  -6   36.60    5.70
 -10  -7  -6   43.20    5.90
  10  -7   6   42.50    6.60
 -10   7   6   29.50    5.80
 -10  -8   6  324.97   12.70
 -10   8  -6  330.77   14.50
 -10   8   6  348.07   14.90
 -10  -8  -6  337.57   13.50
  10  -8   6  335.77   14.60
 -10  -9   6    5.10    4.70
 -10   9  -6   -1.80    6.40
 -10  -9  -6    0.70    5.40
  10  -9   6    7.90    6.10
 -10   9   6   -3.10    7.70
 -10  10  -6   -3.30    7.10
 -10 -10   6    1.30    5.80
  10 -10  -6    0.80   10.00
 -10 -10  -6    1.10    6.10
  10 -10   6    9.30   13.10
 -10 -11   6  103.79    8.90
  10 -11  -6   64.59   11.80
 -10  11  -6   69.49   10.80
 -10 -11  -6   92.39    9.60
 -10 -12   6   31.40    7.80
  10 -12  -6   19.90   13.00
 -10  12  -6   40.40   11.50
 -10 -12  -6   46.20    9.50
  10 -13  -6  110.39   15.60
 -10 -13   6  142.99   14.70
  10 -13   6  116.69   18.00
  11   0   6   96.49    6.90
 -11   0   6  111.69    6.50
 -11   0  -6  110.19    6.70
  11   0  -6  118.79    7.70
  11   1   6   80.59    6.70
  11  -1  -6   96.19    6.90
 -11  -1   6   85.99    5.40
 -11   1  -6   89.79    6.00
  11   1  -6   96.49    6.90
 -11  -1  -6   80.09    5.80
  11  -1   6   71.39    6.30
 -11   2  -6  100.89    6.60
  11   2   6   92.79    6.90
 -11  -2   6  102.89    6.30
 -11  -2   6  108.89    5.60
  11  -2  -6  102.09    7.20
  11  -2   6   98.09    7.20
 -11   2   6  111.09    6.80
 -11  -2  -6  107.49    6.80
 -11   3  -6   85.59    6.30
  11  -3  -6   78.89    6.60
  11   3   6   84.19    6.70
 -11  -3   6   74.99    5.00
 -11  -3   6   79.09    5.20
 -11   3   6   86.49    6.20
  11  -3   6   63.69    6.70
 -11  -3  -6   82.49    6.10
  11  -4  -6  150.38    9.20
 -11  -4   6  131.39    6.70
  11   4   6  131.29    8.80
 -11   4  -6  125.89    8.20
 -11   4   6  132.09    8.10
  11  -4   6  132.09    8.50
 -11  -4  -6  141.19    7.80
  11   5   6   56.09    6.40
  11  -5  -6   62.69    6.30
 -11   5  -6   48.60    6.20
 -11  -5   6   61.29    4.70
  11  -5   6   60.49    6.50
 -11  -5  -6   52.39    5.60
 -11   5   6   51.89    5.90
  11  -6  -6   11.70    5.20
  11   6   6   14.50    5.60
 -11  -6   6   14.70    4.10
 -11   6  -6    0.20    5.10
 -11   6   6   15.00    6.00
 -11  -6  -6   16.50    4.80
  11  -6   6   18.70    6.20
  11  -7  -6   15.70    6.30
 -11   7  -6   11.50    6.70
 -11  -7   6    9.80    4.40
 -11  -7  -6   10.40    5.10
 -11   7   6   10.10    5.80
  11  -7   6   10.30    6.20
 -11  -8   6  125.79    8.40
 -11   8  -6  112.99   10.10
 -11  -8  -6  109.09    9.50
  11  -8   6  105.89    9.50
 -11   9  -6   88.99    9.50
 -11   9   6  114.69    9.60
  11  -9   6   91.59   15.70
 -11  -9  -6   94.09    8.90
 -11  10  -6   21.00    8.50
  11 -10  -6   17.10   10.30
 -11 -10   6   18.40    6.70
 -11 -10  -6    4.20    7.70
  11 -11  -6    8.20   12.40
 -11  11  -6    2.70    9.30
 -11 -11   6    3.10    7.40
 -11 -11  -6    4.20    7.80
 -11 -12   6   27.60    8.20
 -11 -12  -6   17.60   10.00
 -11 -13   6   -1.70    9.60
  11 -13  -6   23.30   16.70
  11 -13   6   22.00   16.70
  12   0  -6  381.46   14.90
 -12   0  -6  381.56   14.20
 -12   0   6  361.96   13.60
  12   0   6  391.76   14.80
 -12   1  -6   20.60    4.80
  12   1   6   24.30    5.90
 -12  -1   6   21.10    4.70
  12  -1  -6   25.30    5.70
  12   1  -6   24.20    5.40
 -12  -1  -6   33.70    5.00
 -12   1   6   26.40    5.10
  12  -1   6   29.60    5.40
 -12  -2   6   34.80    5.00
  12   2   6   46.30    6.40
  12  -2  -6   35.20    6.40
 -12   2  -6   43.10    5.50
  12  -2   6   41.00    6.00
 -12  -2  -6   32.80    5.00
 -12   2   6   47.70    5.50
  12  -3  -6  139.99    9.10
  12   3   6  148.99    9.70
 -12   3  -6  125.39    8.20
 -12   3   6  138.89    8.60
 -12  -3  -6  134.89    8.00
  12  -3   6  140.39    9.20
  12   4   6   71.79    7.00
 -12   4  -6   70.09    7.00
  12  -4  -6   89.79    7.90
  12  -4   6   75.79    7.40
 -12   4   6   66.99    7.10
 -12  -4  -6   73.69    6.70
  12   5   6   19.20    6.20
 -12   5  -6   12.10    5.90
  12  -5  -6   15.90    5.80
 -12  -5  -6    9.70    4.90
  12  -5   6   20.70    6.20
 -12   5   6    7.10    5.90
  12  -6  -6   31.60    6.50
  12   6   6   17.20    6.80
  12  -6   6   42.50    7.60
 -12   6   6   26.90    7.00
 -12  -6  -6   31.80    6.30
  12  -7  -6   30.70    7.60
 -12  -7   6   30.20    6.30
 -12   7  -6   27.70    7.30
  12  -7   6   25.20   12.90
 -12   8  -6   15.10    7.50
 -12  -8   6   28.20    5.90
 -12  -8  -6   17.90    6.30
  12  -8   6   19.70    8.40
 -12   8   6   18.80    7.30
 -12  -9   6    0.00    6.10
 -12   9  -6    1.40    8.00
  12  -9   6    2.40    7.80
 -12  -9  -6   -7.50    6.50
 -12   9   6   -2.20    8.50
  12 -10  -6   21.20   13.00
 -12 -10   6   18.10    7.50
 -12  10  -6    9.90    9.30
 -12 -10  -6    3.00    7.60
  12 -11  -6    3.70   14.30
 -12  11  -6   10.40   11.50
 -12 -11   6   16.20    7.80
 -12 -11  -6   17.10    9.70
  12 -12  -6    2.20   14.40
 -12  12  -6    5.40   13.30
 -12 -12  -6    1.00   11.40
 -13   0  -6   34.90    6.00
  13   0  -6   36.30    7.00
 -13   0   6   38.70    5.90
  13   0   6   40.00    6.60
  13   1   6   86.89    7.80
 -13   1  -6   94.49    7.30
 -13  -1   6   90.99    9.70
  13  -1  -6  106.89    8.40
 -13   1   6   90.89    7.50
 -13  -1  -6   83.89    7.00
  13  -1   6   94.99    8.10
 -13   2  -6   72.19    6.90
  13   2   6   83.29    7.70
  13  -2  -6   83.99    8.30
 -13   2   6   94.99    7.70
 -13  -2  -6   90.99    7.00
  13  -2   6   67.99    7.60
 -13   3  -6   44.20    7.00
  13  -3  -6   40.50    6.90
  13   3   6   51.69    7.40
  13  -3   6   48.00    7.00
 -13  -3  -6   39.60    5.80
 -13   3   6   53.99    7.00
  13  -4  -6    1.50    6.60
  13   4   6    0.80    6.40
  13  -4   6  -10.30    7.60
 -13   4   6   -0.60    5.70
 -13  -4  -6    3.90    5.50
  13  -5  -6   -1.80    6.30
  13   5   6   -3.00    6.90
 -13   5  -6   -1.90    6.70
 -13   5   6   -0.30    6.70
  13  -5   6    1.50    7.10
  13  -6  -6   15.80    7.00
  13   6   6   28.50    7.20
 -13   6  -6   14.40    7.30
  13  -6   6   13.30    7.30
 -13   6   6   22.70    7.90
 -13  -6  -6   12.20    6.10
 -13   7  -6    3.90    8.40
 -13   7   6   -7.10    7.70
  13  -7   6    9.10    8.30
 -13  -7  -6   -0.10    6.10
 -13   8  -6   -5.90    9.00
 -13  -8  -6   -2.30    6.70
  13  -8   6   -2.90    8.00
 -13   8   6    2.20    8.70
 -13   9  -6   13.10    9.50
  13  -9   6    7.60   10.20
 -13  -9  -6   -0.10    8.30
 -13   9   6    3.20    9.00
  13 -10  -6   26.00   13.30
 -13 -10  -6   -2.80    8.20
  13 -11  -6   13.20   16.30
 -13  11  -6   16.10   12.00
 -13 -11  -6   21.90   10.90
  14   0   6  258.97   13.30
 -14   0  -6  265.87   12.30
  14   0  -6  250.47   13.40
  14  -1  -6    9.40    6.60
 -14   1  -6   11.20    6.40
  14   1   6    3.30    6.40
 -14  -1  -6    1.50    6.50
 -14   1   6    9.10    6.50
  14  -1   6    0.00    6.40
 -14   2  -6   20.40    6.30
  14   2   6   19.50    8.00
  14  -2  -6   20.70    7.80
 -14   2   6   25.60    7.00
  14  -2   6   17.80    6.90
 -14  -2  -6   18.20    6.30
  14  -3  -6    3.10    6.80
  14   3   6   -3.20    7.40
 -14   3  -6    5.20    6.20
  14  -3   6    8.60    6.80
 -14   3   6   10.30    6.50
 -14  -3  -6   -1.20    5.40
  14  -4  -6   55.79    8.30
 -14   4  -6   47.30    7.70
  14   4   6   57.19    8.30
  14  -4   6   71.69    9.00
 -14  -4  -6   51.59    7.50
  14  -5  -6   -3.30    8.00
  14   5   6   -3.80    8.00
 -14   5  -6   -4.50    6.80
 -14  -5  -6   -0.10    6.10
  14  -5   6   -0.30    7.60
 -14   5   6    3.00    7.00
  14   6   6   11.90    9.60
 -14   6  -6   12.40    9.00
  14  -6  -6   15.90    8.90
 -14  -6  -6   16.40    7.40
 -14   6   6   24.50    8.00
  14  -6   6   16.00    9.00
 -14   7  -6   87.09   11.50
  14  -7   6  109.19   11.10
 -14  -7  -6  109.89    9.40
 -14   7   6   91.69   11.00
 -14   8  -6  196.38   14.60
 -14  -8  -6  180.18   12.30
  14  -8   6  175.68   14.30
 -14   8   6  198.08   14.10
 -14   9  -6    6.10   13.00
 -14   9   6    1.10   11.20
 -14  -9  -6    8.20    9.30
  14  -9   6   10.90   10.50
 -14  10  -6   12.20   12.00
 -14 -10  -6    4.10   10.50
  15   0   6  373.36   16.70
 -15   0  -6  340.07   15.40
 -15   1  -6   10.20    6.70
  15  -1  -6   10.20    7.90
  15   1   6   11.90    8.50
  15  -1   6   24.20    8.00
 -15  -1  -6   20.00    6.70
 -15   2  -6   64.89    9.00
  15   2   6   60.29    8.70
  15  -2  -6   34.10    8.60
  15  -2   6   36.20    9.20
 -15  -2  -6   53.79    8.00
 -15   3  -6   83.19    9.50
  15  -3  -6  101.29   11.00
  15   3   6  100.29   11.00
 -15   3   6  111.09   10.40
 -15  -3  -6   88.39    8.50
  15  -3   6  112.39   11.30
  15   4   6   41.40    9.00
 -15   4  -6   46.60    8.70
  15  -4  -6   22.70    9.50
  15  -4   6   41.50    9.30
 -15  -4  -6   36.80    8.10
 -15   4   6   40.00    9.30
  15  -5  -6    4.60    8.60
 -15   5  -6    5.90    9.20
  15   5   6    9.70    8.60
 -15  -5  -6    1.20    7.00
  15  -5   6    6.00    8.70
 -15   5   6    7.80    8.30
 -15   6  -6   -0.50    9.00
  15  -6  -6   -2.30    9.80
 -15  -6  -6   -0.80    7.40
 -15   6   6   14.70   10.00
  15  -6   6   15.60    9.60
 -15   7  -6    9.50   10.90
 -15   7   6    3.50   10.30
  15  -7   6    8.30   10.10
 -15  -7  -6    1.80    8.90
 -15   8  -6   -2.40   12.10
 -15  -8  -6    5.30   15.60
  15  -8   6    2.60   17.70
 -15   9  -6   89.59   13.70
 -15   9   6   71.79   14.10
 -15  -9  -6   82.49   11.30
  15  -9   6  119.09   18.50
 -16   0  -6   25.10    8.00
  16   0   6   40.10   10.30
  16   1   6   21.80    9.10
 -16   1  -6   34.70    8.50
 -16  -1  -6   35.90    8.80
  16  -1   6   32.70    9.10
  16   2   6   29.70    9.60
  16  -2  -6   35.80   10.70
 -16   2  -6   34.30    8.80
 -16  -2  -6   41.80    9.10
  16  -2   6   22.90   10.00
  16  -3  -6   41.60   10.20
  16   3   6   19.60   10.50
 -16   3  -6   26.70    9.10
  16  -3   6   43.70   10.80
 -16  -3  -6   28.70    8.90
 -16   4  -6    0.70    9.90
  16  -4  -6   -1.40   10.30
  16   4   6   11.50   10.40
  16  -4   6    0.10    9.30
 -16  -4  -6    1.20    7.90
  16   5   6  171.58   14.50
  16  -5  -6  174.28   14.00
 -16   5   6  156.18   13.80
  16  -5   6  144.79   14.30
 -16  -5  -6  151.38   11.60
  16  -6  -6    1.50   11.50
 -16   6  -6    8.10   10.70
 -16  -6  -6    1.80    9.50
 -16   6   6   -0.60   10.30
  16  -6   6   10.30   11.30
 -16   7  -6   18.80   13.20
 -16   7   6    0.40   12.30
  16  -7   6   12.70   13.00
 -16  -7  -6   14.60    9.60
  17   0   6   11.40   12.90
 -17   0  -6   22.60   11.00
  17   1   6   -7.00   15.00
 -17  -1  -6   -3.40   10.10
 -17  -2  -6    0.50   15.00
  17  -2   6    4.90   10.90
 -17   3  -6   15.50   11.30
  17  -3   6    2.80   11.70
  17   4   6    8.30   13.20
  17  -4  -6    2.30   11.30
 -17   4  -6   -2.20   10.50
 -17  -4  -6    1.40   10.20
  17  -4   6   -7.60   12.00
 -17   5  -6    1.50   12.60
  17  -5  -6   13.60   12.10
  17  -5   6   -3.80   12.80
 -17  -5  -6  -14.50   10.50
   0   0   7    0.00    0.90
   0   0  -7    1.10    0.80
   0   0   7    0.30    0.70
   0   0  -7    0.10    0.80
   0  -1   7    1.40    0.70
   0  -1  -7    0.00    0.90
   0  -1   7    4.20    0.90
   0   1  -7    1.90    0.60
   0  -1  -7   -1.10    1.00
   0   1   7   -1.10    1.20
   0   1   7   -0.70    0.80
   0   1  -7    3.30    1.00
   0   2  -7  239.38    6.70
   0   2  -7  219.18    7.20
   0   2   7  235.68    7.30
   0  -2  -7  243.68    7.50
   0  -2   7  236.88    7.10
   0   2   7  233.98    7.70
   0  -2   7  228.48    6.70
   0  -2  -7  235.98    7.30
   0   3   7    1.50    1.20
   0  -3   7    1.00    0.90
   0  -3  -7    2.00    1.60
   0  -3   7    1.60    1.70
   0   3  -7    0.90    0.90
   0  -3   7   -0.40    1.00
   0   3   7   -0.40    2.30
   0  -4   7   66.69    3.10
   0  -4  -7   67.29    3.90
   0   4  -7   68.49    2.90
   0   4   7   62.89    3.30
   0  -4   7   63.89    2.90
   0   5   7    0.10    1.70
   0  -5   7    1.20    1.80
   0   5  -7    2.30    1.90
   0  -5  -7    5.00    2.40
   0  -6   7  299.17    9.50
   0   6  -7  276.87    9.60
   0  -6  -7  265.87   10.00
   0   6   7  272.97    9.70
   0  -7  -7    2.40    3.10
   0   7   7    1.50    2.50
   0  -7   7   -0.80    2.70
   0   7  -7    2.20    2.50
   0  -8   7  357.76   12.50
   0   8   7  340.67   12.60
   0  -8  -7  344.37   13.90
   0   8  -7  354.16   12.20
   0  -9   7    2.00    4.00
   0  -9  -7   -1.60    3.80
   0   9  -7    2.00    3.40
   0   9   7    1.00    3.40
   0  10   7    1.30    4.30
   0 -10  -7    7.30    5.40
   0 -10   7   -2.30    4.60
   0  10  -7    1.50    3.90
   0  11  -7    0.60    4.90
   0  11   7   -0.30    4.90
   0 -11   7   -2.50    5.50
   0 -11  -7    4.00    5.60
   0  12   7   42.20    6.40
   0 -12  -7   38.50    7.30
   0  12  -7   27.90    6.10
   0  13   7   -4.60    6.20
   0 -13  -7    1.40    8.20
   0  13  -7    5.10    7.10
   0  14   7   25.40    8.90
   0 -14  -7   23.50    9.30
   0  14  -7   59.09    9.60
   0  15   7   -4.60    8.70
   0  15  -7    8.90    9.00
   0 -15  -7    8.80   10.20
   0 -16  -7   90.89   14.00
   0  16  -7  100.49   13.80
   0  16   7   92.39   12.60
   1   0  -7    0.00    0.90
   1   0  -7    0.20    0.70
  -1   0  -7    1.10    0.80
   1   0   7    1.10    0.90
  -1   0   7   -0.70    0.80
  -1   0  -7    1.20    0.90
  -1   0   7    0.30    0.90
  -1  -1   7  388.96   10.80
   1  -1  -7  393.06   11.40
  -1   1  -7  378.16   11.20
   1   1   7  392.76   11.50
  -1  -1   7  390.06   11.30
   1   1   7  396.36   11.30
  -1   1  -7  393.96   11.10
   1  -1  -7  396.56   11.30
  -1   1   7  377.76   11.40
   1  -1   7  386.06   11.10
  -1   1   7  398.16   11.40
   1   1  -7  385.76   11.30
  -1  -1  -7  395.76   11.30
  -1  -1  -7  384.96   11.40
   1  -1   7  384.26   11.10
  -1   2  -7  378.66   10.70
   1  -2  -7  390.96   11.30
   1   2   7  369.56   11.40
   1  -2  -7  366.36   11.00
   1   2   7  368.06   11.10
  -1  -2   7  377.76   10.30
  -1   2  -7  364.86   10.90
  -1  -2  -7  385.56   11.30
   1  -2   7  387.86   10.80
   1  -2   7  376.36   10.70
  -1  -2  -7  364.66   11.00
  -1   2   7  373.46   11.50
   1   2  -7  363.56   11.10
  -1  -3   7  124.39    4.00
   1   3   7  127.89    4.70
  -1  -3   7  126.29    4.40
  -1  -3   7  123.39    3.80
  -1   3  -7  128.49    4.30
   1  -3  -7  149.59    5.80
   1  -3   7  129.89    4.90
  -1  -3  -7  114.99    4.80
  -1   3   7  115.99    5.70
   1  -3   7  117.89    4.20
   1  -3   7  133.09    4.30
  -1   3   7  115.39    4.60
  -1  -4   7   82.69    3.50
   1   4   7   82.39    2.80
  -1   4  -7   85.09    3.50
  -1  -4   7   81.59    3.10
   1  -4  -7   87.39    4.40
   1   4   7   88.39    3.90
  -1  -4   7   76.79    3.30
  -1   4   7   86.39    3.90
   1  -4   7   84.59    3.40
  -1  -4  -7   83.89    4.30
   1  -4   7   78.39    3.40
  -1   4   7   78.79    3.00
  -1   5  -7   -0.30    1.70
   1   5   7    0.40    1.80
   1  -5  -7    2.90    2.40
  -1  -5   7    2.00    1.70
  -1   5  -7    0.80    1.80
   1  -5   7    0.60    2.00
  -1   5   7    0.90    0.70
   1   5  -7    1.10    1.90
  -1  -5  -7    0.60    2.20
  -1   5   7    2.40    1.70
   1   6   7   22.20    2.70
  -1  -6   7   24.40    2.80
  -1   6  -7   17.90    2.50
  -1   6  -7   27.80    3.10
   1  -6  -7   23.90    3.40
   1   6  -7   19.90    2.80
  -1  -6  -7   26.60    3.30
  -1   6   7   26.10    2.90
  -1   7  -7   14.90    2.80
   1  -7  -7    3.40    3.20
   1   7   7    0.80    2.40
  -1  -7   7    3.10    2.70
  -1   7   7    1.20    2.50
   1   7  -7    3.10    2.60
   1  -7   7    5.00    3.00
  -1  -7  -7    5.50    3.20
  -1  -8   7   38.10    4.10
   1   8   7   38.60    4.90
  -1   8  -7   39.20    3.90
  -1   8   7   39.50    4.40
   1  -8   7   41.00    4.40
   1   8  -7   28.90    3.80
   1  -9  -7    2.90    4.20
  -1  -9   7    5.30    3.90
   1   9   7    3.80    3.70
  -1   9  -7    3.50    3.30
   1   9  -7    4.30    3.40
  -1  -9  -7    8.20    4.20
   1  -9   7    5.00    4.30
  -1   9   7    3.60    3.40
   1  10   7  208.88    9.70
  -1 -10   7  182.98    9.70
   1 -10  -7  197.48   10.50
  -1  10  -7  197.88    9.20
  -1 -10  -7  211.18   10.20
  -1  10   7  216.68    9.80
   1 -10   7  196.18   11.50
   1  10  -7  202.18    9.40
  -1  11  -7    9.90    4.70
   1  11   7    6.70    4.80
  -1 -11   7    9.10    5.40
   1 -11  -7    8.80    5.90
  -1  11   7   10.90    4.90
  -1 -11  -7    8.30    5.60
   1 -11   7   16.20    6.20
   1  11  -7   11.10    4.80
   1 -12  -7  126.09   10.00
  -1  12  -7  136.49    9.10
   1  12   7  125.89    9.10
  -1 -12  -7  132.79   10.30
  -1  12   7  119.59    8.90
   1  12  -7  141.59    9.50
   1 -12   7  121.59    9.80
   1  13   7    9.20    6.70
   1 -13  -7   16.20    8.50
  -1  13  -7    8.10    7.80
   1  13  -7   24.30    7.50
  -1  13   7   15.00    6.80
  -1 -13  -7   24.60    7.90
  -1  14  -7   64.79    9.10
   1  14   7   68.49   10.10
   1 -14  -7   70.79   10.60
  -1  14   7   74.39    9.40
  -1 -14  -7   70.09   10.20
   1  14  -7   68.49    9.80
   1  15   7   32.30    9.50
   1 -15  -7   28.40   11.10
  -1  15  -7   41.30   10.80
  -1  15   7   35.40    9.60
   1  15  -7   26.50    9.60
  -1 -15  -7   27.70   10.50
   1 -16  -7    4.30   13.90
   1  16   7    1.90   10.50
  -1  16  -7    8.30   12.30
  -1  16   7   24.90   11.00
   1  16  -7    5.90   13.90
  -1 -16  -7   10.00   13.20
  -2   0  -7    0.70    0.70
   2   0  -7   -0.30    0.80
  -2   0  -7    1.90    1.10
   2   0   7    1.00    1.30
   2   0  -7    1.00    1.10
  -2   0   7    1.30    0.90
   2   0  -7    0.30    0.80
   2   0   7    1.60    0.80
   2  -1  -7  154.48    5.00
   2   1   7  151.28    5.00
   2  -1  -7  147.89    5.10
   2  -1  -7  151.48    5.10
  -2   1  -7  161.78    5.10
   2   1   7  153.78    5.40
  -2   1   7  171.28    5.70
   2  -1   7  148.99    5.20
  -2  -1  -7  148.19    5.30
   2  -1   7  155.38    4.80
  -2  -1  -7  151.28    5.20
   2   1  -7  160.68    5.20
   2  -2  -7 5256.67  143.29
   2   2   7 5298.07  143.09
   2  -2  -7 5413.66  143.39
  -2   2  -7 5212.88  142.89
   2   2   7 5213.68  143.39
  -2  -2   7 5330.87  143.09
  -2  -2  -7 5144.09  143.69
  -2  -2  -7 5115.69  142.89
  -2   2   7 5295.17  143.19
   2  -2   7 5262.27  142.79
  -2  -3   7   46.10    2.50
  -2   3  -7   51.09    2.60
  -2  -3   7   50.19    1.80
   2  -3  -7   47.70    3.10
   2   3   7   48.80    2.70
   2  -3  -7   49.90    3.20
  -2  -3   7   49.30    1.70
   2   3   7   58.09    2.30
  -2  -3  -7   51.09    3.10
  -2   3   7   50.89    2.80
   2  -3   7   47.20    2.30
   2  -3   7   49.70    2.70
   2  -3   7   49.40    3.00
  -2   3   7   49.40    2.70
   2   4   7  332.47    9.60
  -2   4  -7  319.87   10.50
  -2  -4   7  323.57    9.50
   2   4   7  338.87   10.50
  -2  -4   7  328.17    9.60
   2  -4  -7  332.47   10.90
  -2  -4   7  337.07   10.20
  -2   4   7  336.97    9.70
  -2   4   7  325.87   10.40
   2  -4   7  333.37   10.00
   2  -4   7  330.37    9.90
  -2  -4  -7  325.87   10.70
   2  -4   7  329.87   11.00
   2   5   7   97.59    4.60
  -2  -5   7   91.59    4.00
  -2  -5   7   98.89    4.30
   2  -5  -7  104.29    5.30
  -2   5  -7   90.39    4.40
  -2   5  -7   97.99    4.50
   2   5   7   93.49    3.20
  -2  -5   7   95.09    4.00
  -2   5   7  105.39    4.60
  -2   5   7   95.69    3.60
  -2  -5  -7   94.19    4.90
   2   6   7 2252.37   62.49
  -2   6  -7 2281.77   62.09
   2  -6  -7 2167.08   62.79
  -2   6  -7 2270.87   61.89
  -2  -6   7 2235.68   61.49
  -2  -6   7 2179.08   61.49
  -2   6   7 2227.48   62.39
   2   6  -7 2268.77   62.49
  -2   6   7 2194.48   60.79
  -2  -6  -7 2229.78   62.49
  -2  -7   7  183.48    7.10
  -2   7  -7  188.68    7.50
   2  -7  -7  170.58    8.20
  -2   7  -7  175.48    7.30
   2   7   7  173.88    7.50
  -2  -7  -7  182.38    7.90
  -2   7   7  188.68    7.60
   2   7  -7  186.38    7.70
  -2  -8   7  212.48    8.40
   2  -8  -7  216.78   10.70
  -2   8  -7  214.48    8.80
   2   8  -7  241.68   11.80
  -2  -8  -7  216.48   10.80
  -2   8   7  221.18    9.20
   2   9   7   23.20    4.40
   2  -9  -7   29.30    5.20
  -2  -9   7   24.00    4.20
   2   9  -7   20.40    4.00
   2  -9   7   22.30    4.50
  -2  -9  -7   20.00    4.60
  -2   9   7   29.60    4.60
   2  10   7 1570.14   46.00
  -2  10  -7 1547.75   45.30
  -2 -10   7 1577.14   45.00
   2 -10  -7 1568.44   46.50
   2 -10   7 1576.14   46.00
  -2 -10  -7 1587.84   46.20
  -2  10   7 1571.14   45.90
   2  10  -7 1517.75   45.70
  -2  11  -7   24.20    5.00
   2  11   7   24.60    5.30
   2 -11  -7   33.90    7.30
  -2 -11  -7    8.30    5.60
   2 -11   7   17.40    6.30
  -2  11   7   26.00    5.30
   2  11  -7   24.60    5.80
   2  12   7   21.10    6.10
   2 -12  -7   24.00    7.30
  -2  12  -7   16.60    5.60
   2 -12   7   28.00    8.00
  -2  12   7   35.10    6.80
  -2 -12  -7   30.90    7.50
   2  12  -7   27.40    6.70
  -2  13  -7   24.30   10.80
   2  13   7   27.50    7.30
   2 -13  -7   28.00    8.60
   2 -13   7   27.30    9.50
  -2  13   7   24.40    7.70
  -2 -13  -7   22.70    8.30
   2  13  -7   22.90    7.10
  -2  14  -7  657.23   24.20
   2 -14  -7  651.53   26.00
   2  14   7  698.13   25.00
  -2  14   7  684.53   25.60
   2  14  -7  656.73   24.70
  -2 -14  -7  719.13   25.40
  -2  15  -7    1.50   10.10
   2  15   7   -0.50    9.00
   2 -15  -7    3.50   10.80
  -2 -15  -7   -5.60   10.10
  -2  15   7   -2.40    9.10
   2  15  -7   -1.30    9.20
  -2  16  -7   56.89   13.60
   2 -16  -7   55.09   13.90
   2  16   7   36.30   11.60
   2  16  -7   63.09   13.30
  -2 -16  -7   45.00   12.60
  -2  16   7   39.70   11.80
   3   0  -7   -0.60    1.40
  -3   0   7    0.90    1.00
  -3   0   7    0.90    1.80
   3   0   7    0.70    0.80
  -3   0   7    0.40    0.90
  -3   0  -7   -0.20    0.80
   3   0   7    3.60    1.80
   3   0  -7    1.10    0.80
  -3   1  -7 1023.40   29.20
  -3  -1   7 1079.19   28.90
  -3  -1   7 1088.29   29.50
   3   1   7 1047.30   30.10
   3   1   7 1064.59   29.40
  -3   1  -7 1057.99   29.90
   3   1   7 1105.59   29.70
   3  -1  -7 1039.00   29.40
  -3   1   7 1060.99   29.60
   3  -1   7 1068.89   29.20
  -3  -1  -7 1090.99   29.70
   3  -1   7 1059.39   29.50
  -3   1   7 1011.30   29.80
  -3   1   7 1059.39   29.40
   3   1  -7 1032.20   28.90
   3  -2  -7  138.19    5.40
   3  -2  -7  141.59    5.30
   3   2   7  138.49    4.90
  -3  -2   7  146.59    4.90
   3   2   7  137.49    4.90
  -3  -2   7  136.79    4.00
  -3  -2  -7  135.59    4.90
  -3  -2  -7  152.98    5.30
   3  -2   7  140.29    4.80
  -3   2   7  153.88    5.10
   3  -2   7  147.89    5.20
  -3   2   7  147.99    5.40
   3  -2   7  153.28    4.50
  -3   3  -7  767.72   21.90
  -3  -3   7  766.62   21.00
   3   3   7  771.42   22.00
   3  -3  -7  758.62   22.30
   3   3   7  776.12   21.70
  -3  -3   7  783.92   21.90
   3  -3   7  780.62   21.40
  -3  -3  -7  781.72   22.30
  -3   3   7  782.02   22.00
   3  -3   7  713.53   22.10
  -3  -4   7  454.95   12.70
  -3  -4   7  446.56   12.70
   3  -4  -7  427.86   14.00
  -3  -4   7  444.66   13.40
   3   4   7  446.26   13.00
  -3   4  -7  456.75   13.60
   3   4   7  458.85   13.70
  -3   4   7  465.75   13.70
  -3  -4  -7  446.66   13.90
   3  -4   7  445.96   13.00
   3  -4   7  440.46   13.40
  -3  -5   7  116.89    4.50
   3   5   7  116.29    4.10
  -3   5  -7  110.69    5.20
  -3  -5   7  120.19    4.90
   3  -5  -7  118.89    6.00
  -3  -5   7  117.99    4.40
   3   5   7  114.99    5.40
  -3   5   7  112.79    5.00
  -3  -5  -7  124.89    5.60
  -3   5   7  114.69    4.60
   3   6   7  239.38    8.90
  -3   6  -7  252.27    8.70
   3   6   7  247.58    7.30
   3  -6  -7  238.28    9.60
  -3   6  -7  257.67    8.60
  -3  -6   7  232.78    8.00
  -3   6   7  255.57    8.90
   3   6  -7  244.28    9.00
  -3  -6  -7  243.28    9.20
  -3   7  -7   43.60    3.70
  -3  -7   7   39.10    3.30
  -3   7  -7   38.90    3.90
   3   7   7   40.00    4.10
   3  -7  -7   36.10    4.70
  -3   7   7   30.30    3.70
  -3  -7  -7   38.10    4.20
   3   7  -7   31.60    3.70
  -3   8  -7  700.23   21.00
  -3   8  -7  679.73   21.20
   3   8   7  631.54   21.80
  -3  -8   7  714.03   20.70
   3  -8  -7  699.33   22.30
  -3   8   7  738.33   23.00
   3   8  -7  654.03   21.50
  -3  -8  -7  699.03   21.70
   3  -9  -7  251.47   12.00
  -3   9  -7  245.88   10.00
  -3  -9   7  247.08    9.60
   3   9   7  254.67   10.40
  -3   9   7  252.67   10.60
   3   9  -7  238.58   10.30
  -3  -9  -7  243.08   11.10
  -3  10  -7  116.49    7.70
   3  10   7  100.79    7.20
   3 -10  -7  120.89    8.90
  -3  10   7  112.29    7.60
   3 -10   7  125.99    8.70
  -3 -10  -7  104.79    7.60
   3 -10   7  108.89    6.90
   3  10  -7  131.69    7.80
   3 -11  -7   26.70    7.30
   3  11   7   28.50    5.60
  -3  11  -7   30.60    5.20
   3 -11   7   26.20    6.40
  -3  11   7   34.30    5.80
   3  11  -7   28.30    5.60
  -3 -11  -7   39.70    6.90
   3 -12  -7   18.70    9.20
   3  12   7   21.40    6.30
  -3  12  -7   18.60    6.40
   3 -12   7    8.50    7.00
   3  12  -7   25.00    6.80
  -3 -12  -7    5.60    6.40
  -3  12   7   24.00    6.80
   3  13   7  181.68   12.10
   3 -13  -7  179.18   13.40
  -3  13  -7  194.38   13.00
  -3  13   7  178.58   11.80
  -3 -13  -7  201.28   12.70
   3  13  -7  183.58   11.90
   3 -13   7  155.98   12.70
   3  14   7   74.29    9.70
  -3  14  -7   71.49    9.90
   3 -14  -7   50.79   10.80
  -3  14   7   62.59   10.10
  -3 -14  -7   55.39   10.50
   3  14  -7   77.49   10.60
   3  15   7  145.89   13.30
   3 -15  -7  140.69   14.40
  -3  15  -7  141.39   13.50
   3  15  -7  147.19   13.60
  -3 -15  -7  126.09   12.80
  -3  15   7  152.58   13.80
   3  16   7  118.79   14.20
  -3 -16   7  120.09   12.70
   3 -16  -7  104.09   16.80
  -3  16   7  119.39   14.70
  -3 -16  -7  149.99   15.40
  -4   0   7   -0.30    1.00
   4   0  -7    1.60    1.10
  -4   0   7    1.00    1.00
  -4   0  -7    0.90    1.40
   4   0   7    0.70    0.80
  -4   0  -7   -0.10    0.70
   4   0   7    1.80    1.40
  -4   1  -7  649.54   18.10
  -4  -1   7  641.44   17.90
   4   1   7  617.24   18.10
  -4   1  -7  619.04   17.30
   4   1   7  619.24   17.60
  -4  -1   7  616.14   17.30
  -4  -1  -7  609.74   17.50
  -4  -1  -7  612.54   18.10
  -4   1   7  640.54   18.00
   4  -1   7  627.44   18.30
   4   1  -7  601.44   17.30
   4  -1   7  627.04   17.30
  -4   1   7  637.04   17.80
   4   2   7  546.75   15.60
   4  -2  -7  536.45   15.80
  -4  -2   7  546.55   15.70
  -4   2  -7  537.65   15.80
  -4  -2   7  549.65   15.00
   4   2   7  550.24   15.90
  -4   2   7  560.94   15.80
   4  -2   7  523.45   15.30
   4   2  -7  529.65   15.10
   4  -2   7  525.65   16.10
  -4   2   7  543.35   16.10
  -4  -2  -7  544.55   16.00
   4  -2   7  538.95   15.10
   4   3   7  273.87    8.60
  -4  -3   7  272.87    7.80
  -4  -3   7  277.17    8.60
  -4   3  -7  274.27    8.70
   4   3   7  268.27    8.70
   4   3  -7  268.07    8.00
   4  -3   7  262.77    8.30
  -4   3   7  277.37    8.80
   4  -3   7  268.27    9.00
  -4   3   7  258.27    8.90
   4  -3   7  284.77    8.00
  -4  -3  -7  287.67    9.10
  -4   3   7  261.37    8.70
  -4  -4   7   15.80    1.30
  -4   4  -7   17.00    2.50
   4   4   7   16.90    1.90
   4  -4  -7   16.80    3.00
  -4  -4   7   17.30    2.00
   4   4   7   13.60    2.10
   4  -4   7   17.70    2.20
   4   4  -7   17.10    2.20
  -4   4   7   15.00    2.10
   4  -4   7   15.80    1.50
  -4  -4  -7   15.90    2.50
  -4   4   7   16.90    2.50
   4   5   7  714.93   21.50
  -4  -5   7  735.13   21.20
  -4  -5   7  718.73   20.40
  -4   5  -7  706.23   21.40
   4  -5  -7  752.42   22.30
   4   5   7  723.63   20.60
   4   5  -7  734.83   21.00
  -4   5   7  724.53   20.90
  -4   5   7  731.33   21.40
   4  -5   7  722.23   20.60
  -4  -5  -7  708.23   21.60
  -4  -6   7  128.79    5.00
  -4  -6   7  128.59    5.50
   4   6   7  124.59    5.90
  -4   6  -7  124.79    6.20
   4  -6  -7  129.69    6.90
  -4   6  -7  138.29    5.70
   4   6   7  117.49    4.70
  -4  -6  -7  132.09    6.30
   4  -6   7  120.29    5.70
  -4   6   7  125.19    5.80
  -4   7  -7  193.58    8.30
   4   7   7  194.58    8.20
  -4   7  -7  200.88    7.70
   4  -7  -7  186.48    9.00
  -4  -7   7  200.78    7.20
  -4   7   7  196.58    8.30
  -4  -7  -7  186.48    8.30
   4   7  -7  198.38    8.60
   4  -7   7  198.88    8.00
  -4  -8   7  298.67   10.30
   4   8   7  303.27   11.40
  -4   8  -7  297.77   11.00
  -4   8  -7  281.77   10.70
   4  -8  -7  315.87   12.50
   4  -8   7  304.27   10.70
  -4  -8  -7  321.77   11.60
   4   8  -7  292.57   11.40
  -4   9  -7  400.06   13.60
   4  -9  -7  379.36   15.00
   4   9   7  360.46   13.70
  -4   9  -7  376.36   13.20
   4  -9   7  392.96   13.20
  -4   9   7  377.46   14.00
   4   9  -7  357.56   13.80
  -4  -9  -7  383.86   14.00
   4  10   7   75.19    6.50
   4 -10  -7   62.09    7.40
  -4  10  -7   71.59    6.10
   4 -10   7   64.29    7.70
  -4  10   7   75.29    6.40
   4 -10   7   75.79    7.00
  -4 -10  -7   54.99    6.20
   4  10  -7   63.89    6.30
   4 -11  -7  163.98   11.00
  -4  11  -7  166.28    9.70
   4  11   7  176.88   10.80
   4  11  -7  151.38    9.70
   4 -11   7  187.68   11.40
  -4 -11  -7  177.98   10.20
  -4  11   7  157.68    9.60
   4 -12  -7   42.00   10.30
  -4  12  -7   44.70    7.10
   4 -12   7   39.40    8.70
   4  12  -7   43.60    7.40
  -4  12   7   46.40    6.90
   4 -13  -7  114.59   11.30
   4  13   7  116.59   10.50
  -4  13  -7  120.09   10.00
  -4  13   7   76.49    9.00
   4  13  -7   99.19    9.70
  -4 -13  -7  122.49   10.80
   4 -14  -7   65.29   11.30
   4  14   7   57.69    9.40
   4  14  -7   56.59   10.30
  -4 -14  -7   50.59    9.60
  -4  14   7   48.60    9.20
   4  15   7   47.60   18.80
  -4 -15  -7   49.10   12.30
  -4  15   7   45.60   11.60
  -5   0   7    0.00    1.30
  -5   0   7    0.10    1.40
   5   0   7   -0.30    0.80
   5   0   7   -1.20    1.60
  -5   0  -7   -0.50    1.50
  -5   0  -7    0.70    0.80
  -5  -1   7  384.36   11.30
   5   1   7  404.56   12.20
   5   1   7  402.66   11.50
  -5  -1   7  386.66   11.70
  -5   1  -7  377.56   11.00
  -5   1  -7  419.06   12.20
   5  -1   7  391.26   12.30
  -5   1   7  401.86   11.80
  -5   1   7  396.16   11.80
   5   1  -7  375.46   11.40
  -5  -1  -7  383.66   11.30
  -5  -1  -7  403.66   12.20
   5  -1   7  403.16   11.00
  -5  -2   7  116.39    4.50
  -5   2  -7  121.09    4.90
   5   2   7  118.89    4.90
  -5  -2   7  123.99    4.10
   5   2   7  123.59    4.60
   5  -2   7  120.79    4.00
  -5   2   7  124.69    4.80
   5   2  -7  117.89    4.30
  -5   2   7  119.09    4.90
   5  -2   7  128.49    3.80
  -5  -2  -7  126.69    4.40
   5  -2   7  125.99    5.20
  -5  -2  -7  112.29    5.00
  -5  -3   7   94.09    3.90
   5   3   7   87.99    4.10
   5   3   7   91.29    4.30
  -5   3  -7   97.89    4.40
  -5  -3   7   95.79    3.30
   5  -3  -7   94.39    4.60
   5  -3   7   97.69    3.10
  -5   3   7   94.59    4.40
  -5  -3  -7   94.29    4.60
   5  -3   7   91.69    3.60
  -5   3   7   90.79    4.20
   5  -3   7   92.99    4.70
   5   3  -7   88.69    3.90
   5  -4  -7  161.88    6.20
  -5  -4   7  152.58    5.90
   5   4   7  157.88    6.30
   5   4   7  162.48    6.00
  -5   4  -7  161.68    6.30
  -5  -4   7  164.28    5.20
  -5   4   7  157.38    6.20
   5  -4   7  169.48    5.10
  -5  -4  -7  163.88    6.60
   5   4  -7  159.18    6.00
  -5   4   7  158.78    6.30
   5  -4   7  154.48    6.50
   5   5   7  199.88    7.40
  -5   5  -7  201.48    7.50
   5  -5  -7  192.68    7.00
  -5  -5   7  189.28    6.30
  -5  -5   7  192.58    7.10
   5   5   7  205.18    6.90
  -5   5   7  190.38    7.50
   5  -5   7  197.78    6.50
  -5  -5  -7  199.28    7.70
  -5   5   7  185.08    7.40
   5  -5   7  190.18    7.50
  -5  -6   7    2.00    2.40
   5  -6  -7    4.20    2.40
   5   6   7    4.80    2.50
   5  -6  -7    5.30    3.70
  -5   6  -7    9.10    3.10
  -5  -6  -7    5.40    3.30
   5  -6   7    4.40    2.60
  -5   6   7    3.40    2.40
  -5   7  -7   49.80    4.50
   5   7   7   36.60    4.00
  -5  -7   7   47.90    4.00
  -5   7  -7   41.60    3.70
  -5  -7   7   36.40    3.20
  -5  -7  -7   37.00    4.40
   5  -7   7   39.80    3.90
  -5   7   7   41.40    4.30
   5  -8  -7   13.50    5.50
  -5   8  -7   12.90    3.40
   5   8   7   11.30    3.70
  -5   8  -7   13.70    3.90
   5  -8   7    8.20    3.30
  -5   8   7   11.00    3.70
  -5  -8  -7   11.50    4.00
   5   9   7    5.20    4.50
  -5   9  -7    3.10    4.00
   5  -9  -7   -1.90    5.70
  -5   9  -7   -0.30    3.60
   5  -9   7    3.90    3.90
   5   9  -7    1.40    4.10
  -5  -9  -7    1.20    4.30
  -5   9   7    1.40    4.20
   5  10   7    4.10    4.60
  -5  10  -7   -0.40    5.00
  -5  10  -7    1.70    4.50
   5 -10  -7   -0.70    5.90
  -5  10   7    1.80    5.00
   5  10  -7    4.50    4.80
   5 -10   7    3.70    4.40
  -5 -10  -7    7.20    4.90
   5 -11  -7    3.40    7.10
   5  11   7   15.70    5.80
  -5  11  -7   18.30    5.70
  -5  11   7   14.50    5.90
   5 -11   7   17.30    7.50
   5  11  -7   17.50    5.80
  -5 -11  -7   13.30    5.90
   5 -12  -7   -4.60    7.90
   5  12   7    0.10    6.10
   5  12  -7    4.50    7.00
  -5  12   7   -0.60    6.70
  -5 -12  -7    5.90    7.30
   5 -12   7    1.20    8.30
   5  13   7    4.10    8.00
   5 -13  -7   -6.10    9.60
   5 -13   7   26.20   10.50
   5  13  -7   -1.00    8.00
  -5  13   7    3.10    7.20
  -5 -13  -7    7.10    8.40
   5  14   7   31.70   10.00
  -5 -14   7   46.80    8.70
   5 -14  -7   46.40   11.30
  -5 -14  -7   33.00    9.50
  -5  14   7   26.40    9.80
   5 -14   7   25.60   12.40
   5 -15  -7    1.00   12.50
  -5 -15   7    7.40    9.10
   5  15   7    8.30   10.00
  -5  15   7    4.20   11.50
  -6   0  -7   -1.10    1.80
  -6   0  -7    0.20    0.70
  -6   0   7    0.80    1.60
   6   0  -7    3.10    2.00
  -6   0   7   -1.20    1.50
   6   0   7    0.80    2.10
   6   0   7   -0.30    0.90
   6   1   7  194.38    7.20
  -6   1  -7  177.08    6.80
  -6  -1   7  204.18    6.50
   6   1   7  186.78    6.00
  -6  -1   7  192.58    6.20
   6  -1   7  181.98    7.10
  -6  -1  -7  191.48    6.90
  -6   1   7  189.98    6.60
  -6   1   7  191.18    6.40
   6   1  -7  181.08    6.30
  -6  -1  -7  176.08    5.70
   6   2   7  829.52   24.90
  -6  -2   7  863.81   24.40
   6   2   7  876.31   24.30
  -6   2  -7  859.21   24.80
  -6  -2   7  860.01   23.90
   6  -2  -7  848.52   25.00
  -6   2   7  838.22   24.50
  -6   2   7  877.31   24.70
  -6  -2  -7  857.21   24.90
   6  -2   7  861.31   25.20
  -6  -2  -7  857.01   24.00
  -6  -3   7  223.98    6.90
  -6  -3   7  224.78    7.40
   6  -3  -7  217.58    8.00
  -6   3  -7  208.28    7.90
   6   3   7  221.28    7.60
   6   3   7  237.08    8.10
  -6   3   7  220.28    7.90
  -6   3   7  229.28    7.60
  -6  -3  -7  230.18    8.10
   6  -3   7  215.68    6.30
   6  -3   7  212.18    8.20
   6   4   7  100.39    4.90
  -6  -4   7  107.59    4.00
   6  -4  -7  101.29    4.80
  -6   4  -7  103.19    5.50
  -6  -4   7   94.79    4.60
   6   4   7   95.19    4.80
  -6   4   7   87.59    5.00
   6  -4   7   99.49    5.20
  -6  -4  -7   97.99    5.10
[truncated: 1,476,869 more chars]
