# Supplementary material for: Redetermination of the structure of 2-amino-8-thia-1,5-di­aza­spiro­[4.5]dec-1-en-5-ium chloride monohydrate
Source: Acta Crystallogr E Crystallogr Commun. 2022 Jan 11;78(Pt 2):164–8. doi: 10.1107/S2056989022000111 (PMC8819427; doi:10.1107/S2056989022000111)
Supplement: Supplementary file 2 [file e-78-00164-3_LTsup2.hkl]

data_3_LT                                                                       
_shelx_title ' kayu3_a.res in Pbca'                                             
_shelx_refln_list_code          4                                               
_shelx_F_calc_maximum      176.28                                               
_exptl_crystal_F_000       960.00                                               
_reflns_d_resolution_high  0.6022                                               
                                                                                
loop_                                                                           
 _space_group_symop_operation_xyz                                               
 'x, y, z'                                                                      
 '-x+1/2, -y, z+1/2'                                                            
 '-x, y+1/2, -z+1/2'                                                            
 'x+1/2, -y+1/2, -z'                                                            
 '-x, -y, -z'                                                                   
 'x-1/2, y, -z-1/2'                                                             
 'x, -y-1/2, z-1/2'                                                             
 '-x-1/2, y-1/2, z'                                                             
                                                                                
_cell_length_a    11.0360                                                       
_cell_length_b    10.1005                                                       
_cell_length_c    19.2914                                                       
_cell_angle_alpha  90.000                                                       
_cell_angle_beta   90.000                                                       
_cell_angle_gamma  90.000                                                       
                                                                                
_shelx_F_squared_multiplier     1.000                                           
                                                                                
loop_                                                                           
 _refln_index_h                                                                 
 _refln_index_k                                                                 
 _refln_index_l                                                                 
 _refln_F_squared_calc                                                          
 _refln_F_squared_meas                                                          
 _refln_F_squared_sigma                                                         
 _refln_observed_status                                                         
   4   0   0      31074.84      31620.29       614.59 o                         
   6   0   0       8395.30       7857.99       107.67 o                         
   8   0   0          2.99          2.96         3.19 o                         
  10   0   0       3142.74       3311.60        69.24 o                         
  12   0   0        488.41        614.34        21.48 o                         
  14   0   0        384.85        392.82        19.75 o                         
  16   0   0        268.30        225.39        21.03 o                         
  18   0   0        318.43        262.00        46.24 o                         
   2   1   0      11629.80      11487.39       104.07 o                         
   4   1   0        157.44        158.18         2.17 o                         
   6   1   0      19060.86      19609.12       201.69 o                         
   8   1   0        253.48        257.51         4.95 o                         
  10   1   0        939.70       1105.18        19.38 o                         
  12   1   0         38.73         25.32         6.78 o                         
  14   1   0         32.54         53.05         9.83 o                         
  16   1   0         87.86         83.21        14.48 o                         
  18   1   0          3.24         30.11        22.39 o                         
   0   2   0       3229.59       2769.68        38.33 o                         
   2   2   0       2015.72       2088.76        16.85 o                         
   4   2   0       7568.07       7319.08        60.52 o                         
   6   2   0         11.30         23.19         1.57 o                         
   8   2   0        409.80        411.00        25.21 o                         
  10   2   0        421.33        437.46        16.04 o                         
  12   2   0         25.47         42.32         7.66 o                         
  14   2   0         64.45         47.11        11.78 o                         
  16   2   0        139.58        142.45        14.33 o                         
  18   2   0         25.30         26.16        23.06 o                         
   2   3   0       3657.88       3666.58        32.19 o                         
   4   3   0        233.32        252.07         3.30 o                         
   6   3   0       1611.37       1475.82        16.60 o                         
   8   3   0        307.57        350.16         6.48 o                         
  10   3   0       3184.84       3074.08        40.66 o                         
  12   3   0        589.86        592.67        15.49 o                         
  14   3   0         26.24         12.25        11.66 o                         
  16   3   0        137.84        118.46        14.69 o                         
  18   3   0         50.89         61.23        30.20 o                         
   0   4   0      21515.90      19201.95       261.52 o                         
   2   4   0        234.76        282.62         5.20 o                         
   4   4   0       8315.20       7464.45        77.66 o                         
   6   4   0         13.59         13.02         3.72 o                         
   8   4   0       1035.80       1080.61        14.66 o                         
  10   4   0       3824.77       3911.95        57.12 o                         
  12   4   0        510.26        531.21        20.57 o                         
  14   4   0       1310.08       1324.85        33.19 o                         
  16   4   0         43.83         65.20        18.44 o                         
   2   5   0       1341.71       1265.91        15.61 o                         
   4   5   0        110.55         99.06         3.40 o                         
   6   5   0      10047.90       9758.44       120.59 o                         
   8   5   0        103.98        126.20         5.10 o                         
  10   5   0         38.12         37.69         5.50 o                         
  12   5   0        340.27        335.13        17.10 o                         
  14   5   0        101.80        110.60        13.93 o                         
  16   5   0        198.17        199.83        25.20 o                         
   0   6   0       9973.67       9980.92       194.80 o                         
   2   6   0        113.83         85.09         3.18 o                         
   4   6   0        547.18        540.39         8.56 o                         
   6   6   0          4.15         11.06         4.51 o                         
   8   6   0        174.86        163.07        14.50 o                         
  10   6   0        452.40        439.50        12.15 o                         
  12   6   0         19.10         17.52         9.76 o                         
  14   6   0         15.88         35.64        17.03 o                         
  16   6   0         99.07        119.84        25.33 o                         
   2   7   0        892.44        823.37        12.99 o                         
   4   7   0       3123.77       3184.29        41.38 o                         
   6   7   0        231.74        184.23         9.36 o                         
   8   7   0       1365.91       1324.77        23.65 o                         
  10   7   0         10.71          9.00         7.15 o                         
  12   7   0          2.51          2.58        12.46 o                         
  14   7   0         45.99         48.10        24.89 o                         
  16   7   0        143.61        161.93        29.16 o                         
   0   8   0       2462.96       2403.24        51.87 o                         
   2   8   0        130.99        127.35         5.22 o                         
   4   8   0       5410.24       5469.02        69.36 o                         
   6   8   0       3292.51       3077.73        40.91 o                         
   8   8   0        362.16        340.13        10.92 o                         
  10   8   0       2432.23       2527.88        44.68 o                         
  12   8   0        186.65        209.09        15.45 o                         
  14   8   0       1035.65       1031.13        62.62 o                         
  16   8   0        108.16         80.28        38.53 o                         
   2   9   0        267.31        215.63         9.70 o                         
   4   9   0        261.89        247.38        12.47 o                         
   6   9   0        745.03        759.70        16.20 o                         
   8   9   0        151.86        161.22        11.08 o                         
  10   9   0        945.28        951.78        43.57 o                         
  12   9   0          0.22         19.27        23.44 o                         
  14   9   0         82.88         79.32        31.79 o                         
   0  10   0       1455.09       1381.75        34.61 o                         
   2  10   0       2222.36       2122.97        41.38 o                         
   4  10   0       1086.77       1104.82        21.61 o                         
   6  10   0          0.16          6.52         7.33 o                         
   8  10   0        691.79        726.89        20.93 o                         
  10  10   0         32.42          8.58        13.16 o                         
  12  10   0          3.16          7.71        26.97 o                         
  14  10   0         58.09         53.30        38.53 o                         
   2  11   0         68.78         58.55         8.34 o                         
   4  11   0        663.71        631.32        16.35 o                         
   6  11   0        844.67        822.23        26.17 o                         
   8  11   0          2.64          6.75        11.62 o                         
  10  11   0        411.30        399.93        24.29 o                         
  12  11   0        803.77        852.14        53.30 o                         
   0  12   0       2435.52       2392.83        69.51 o                         
   2  12   0         94.89        121.52        10.49 o                         
   4  12   0       3087.57       3101.41        49.84 o                         
   6  12   0       1160.76       1167.96        26.79 o                         
   8  12   0        131.15        131.86        19.83 o                         
  10  12   0        971.95        821.71        39.08 o                         
  12  12   0          3.32         -8.03        43.03 o                         
   2  13   0        494.20        528.89        17.66 o                         
   4  13   0        242.74        248.22        14.13 o                         
   6  13   0        266.30        267.71        68.40 o                         
   8  13   0         16.24         16.44        21.39 o                         
  10  13   0        512.58        541.98        45.92 o                         
   0  14   0          0.96         -7.26        20.07 o                         
   2  14   0         14.37         18.50        12.50 o                         
   4  14   0         95.58         63.74        14.43 o                         
   6  14   0        486.70        529.48        31.32 o                         
   8  14   0        729.06        740.91        45.60 o                         
  10  14   0        524.09        404.39        36.87 o                         
   2  15   0         39.15         51.84        14.96 o                         
   4  15   0        139.77        210.38        27.64 o                         
   6  15   0        463.94        422.87        68.72 o                         
   8  15   0          0.48         22.01        30.72 o                         
   0  16   0        457.56        579.23        52.02 o                         
   2  16   0         25.58         43.60        24.71 o                         
   4  16   0        229.91        249.24        31.32 o                         
   1   1   1        633.93        587.01         4.68 o                         
   2   1   1       3594.53       3580.88        20.93 o                         
   3   1   1          1.97          5.06         0.51 o                         
   4   1   1       3803.57       3961.79        22.32 o                         
   5   1   1       7413.73       7788.18        50.31 o                         
   6   1   1        287.65        292.74         4.13 o                         
   7   1   1       2371.84       2520.60        20.00 o                         
   8   1   1       3677.60       3798.71        30.99 o                         
   9   1   1         98.37        105.51         2.98 o                         
  10   1   1         18.89         22.44         3.90 o                         
  11   1   1        799.78        787.79        14.41 o                         
  12   1   1        346.08        347.07         8.08 o                         
  13   1   1        894.99        892.28        13.77 o                         
  14   1   1        319.26        289.67         9.35 o                         
  15   1   1         15.76         12.70         8.27 o                         
  16   1   1          0.05         -1.24         9.22 o                         
  17   1   1          5.45          0.46        12.00 o                         
  18   1   1         58.16         52.82        17.10 o                         
   0   2   1        353.84        314.78         3.68 o                         
   1   2   1          8.67         10.00         0.50 o                         
   3   2   1        653.71        639.99         4.03 o                         
   4   2   1         56.80         44.74         1.68 o                         
   5   2   1         57.17         69.32         1.65 o                         
   6   2   1       2340.81       2360.68        17.35 o                         
   7   2   1         42.11         60.09         1.98 o                         
   8   2   1       1678.78       1539.49        14.20 o                         
   9   2   1        237.95        214.25         4.37 o                         
  10   2   1         72.76         80.45         4.64 o                         
  11   2   1         68.87         58.74         5.40 o                         
  12   2   1       2002.73       2054.50        23.79 o                         
  13   2   1         21.76         19.92         5.83 o                         
  14   2   1         47.52         49.79         8.22 o                         
  15   2   1        182.75        172.15         9.87 o                         
  16   2   1        443.24        464.44        14.18 o                         
  17   2   1         59.13         49.57        12.49 o                         
  18   2   1          0.13         -9.83        17.47 o                         
   1   3   1        899.82       1012.33         7.03 o                         
   2   3   1        493.13        503.18         3.70 o                         
   3   3   1      20429.98      19929.53       115.52 o                         
   4   3   1       2581.56       2365.95        14.36 o                         
   5   3   1       1972.11       1894.88        13.32 o                         
   6   3   1        567.80        521.10         4.98 o                         
   7   3   1        257.53        269.38         4.29 o                         
   8   3   1       1650.22       1641.61        15.16 o                         
   9   3   1       1620.42       1660.26        16.46 o                         
  10   3   1        671.39        664.57        10.36 o                         
  11   3   1         21.66         32.99         4.59 o                         
  12   3   1        237.60        238.15         7.76 o                         
  13   3   1        492.58        518.09        11.07 o                         
  14   3   1         62.04         54.43         8.38 o                         
  15   3   1         42.16         55.18         9.63 o                         
  16   3   1         78.67         70.58        11.16 o                         
  17   3   1          2.94         -3.26        16.97 o                         
  18   3   1        290.76        301.09        20.55 o                         
   0   4   1       1945.79       1934.76        19.75 o                         
   1   4   1       1380.54       1478.32        10.27 o                         
   2   4   1         48.46         57.21         1.43 o                         
   3   4   1        158.43        157.38         2.90 o                         
   4   4   1        245.15        309.97         3.32 o                         
   5   4   1       1206.87       1258.75        10.60 o                         
   6   4   1        545.85        571.48         6.46 o                         
   7   4   1        745.56        773.20         7.76 o                         
   8   4   1         17.62         15.49         2.45 o                         
   9   4   1        703.74        672.38        13.74 o                         
  10   4   1        749.03        723.65        11.22 o                         
  11   4   1        381.12        350.52         8.89 o                         
  12   4   1          1.76          0.35         5.20 o                         
  13   4   1        178.93        170.76         9.43 o                         
  14   4   1         12.16         19.58         7.44 o                         
  15   4   1          4.58          8.63        10.01 o                         
  16   4   1        187.55        185.14        13.31 o                         
  17   4   1        104.99        131.37        29.27 o                         
   1   5   1       1488.35       1745.03        15.49 o                         
   2   5   1       2316.13       2350.53        18.74 o                         
   3   5   1       2363.26       2372.38        18.97 o                         
   4   5   1       1558.42       1484.71        12.55 o                         
   5   5   1        677.52        695.32         7.46 o                         
   6   5   1       3221.13       3117.24        27.10 o                         
   7   5   1         58.09         65.80         3.05 o                         
   8   5   1        393.73        395.89         6.66 o                         
   9   5   1         94.12         89.46         4.18 o                         
  10   5   1        111.05        120.22         5.49 o                         
  11   5   1          9.70         14.17         5.31 o                         
  12   5   1        138.79        142.89         7.49 o                         
  13   5   1          4.90          4.87         7.07 o                         
  14   5   1        219.26        220.91        11.68 o                         
  15   5   1        364.46        393.21        14.21 o                         
  16   5   1        154.35        151.05        17.28 o                         
  17   5   1          1.29         -4.15        17.68 o                         
   0   6   1       9344.53       9164.24       126.78 o                         
   1   6   1       1163.71       1201.39        11.89 o                         
   2   6   1       3582.18       3183.33        26.17 o                         
   3   6   1         19.58         26.88         1.96 o                         
   4   6   1        348.05        367.12         9.58 o                         
   5   6   1         47.87         43.99         2.61 o                         
   6   6   1        487.54        480.33         6.56 o                         
   7   6   1       1341.44       1302.07        13.60 o                         
   8   6   1       3876.73       3768.26        36.53 o                         
   9   6   1        383.65        397.26         8.16 o                         
  10   6   1         43.85         50.97         5.14 o                         
  11   6   1        740.59        744.33        12.94 o                         
  12   6   1       2229.71       2273.26        30.54 o                         
  13   6   1        399.08        397.72        12.56 o                         
  14   6   1         19.98         16.38        10.88 o                         
  15   6   1         54.05         55.51        14.64 o                         
  16   6   1         99.07        115.79        17.98 o                         
  17   6   1         15.41         24.98        19.04 o                         
   1   7   1       4249.96       4299.62        38.58 o                         
   2   7   1        713.91        732.90         7.99 o                         
   3   7   1        125.04        142.11         5.98 o                         
   4   7   1        811.26        794.97         9.11 o                         
   5   7   1       1868.99       1862.98        18.14 o                         
   6   7   1       2829.53       2732.15        28.58 o                         
   7   7   1        594.30        611.98         8.21 o                         
   8   7   1        361.28        375.85         8.88 o                         
   9   7   1        451.71        442.42         9.66 o                         
  10   7   1        223.24        231.06         7.63 o                         
  11   7   1        408.14        399.75         9.90 o                         
  12   7   1         13.98          3.29         9.40 o                         
  13   7   1         68.10         66.44        11.93 o                         
  14   7   1         59.86         57.04        14.26 o                         
  15   7   1          6.53         -4.76        21.14 o                         
  16   7   1         14.99         11.99        21.46 o                         
   0   8   1        292.53        292.65         8.49 o                         
   1   8   1        272.40        242.56         5.08 o                         
   2   8   1        754.47        725.79         8.75 o                         
   3   8   1        102.05         85.96         3.44 o                         
   4   8   1         12.72          6.00         2.85 o                         
   5   8   1         21.72         23.52         3.39 o                         
   6   8   1        112.40        136.66         4.52 o                         
   7   8   1        350.32        334.45         8.02 o                         
   8   8   1         57.60         62.61         5.42 o                         
   9   8   1          0.41         -1.55         5.21 o                         
  10   8   1         99.81        105.70         7.08 o                         
  11   8   1        128.39        142.00         8.44 o                         
  12   8   1          1.72          3.04         9.78 o                         
  13   8   1          6.51          8.74        13.41 o                         
  14   8   1         23.17         21.08        15.57 o                         
  15   8   1          3.17        -11.88        35.32 o                         
  16   8   1         28.63         23.28        26.45 o                         
   1   9   1       2368.83       2237.22        25.04 o                         
   2   9   1         20.36         18.06         4.02 o                         
   3   9   1         75.35         50.35         4.12 o                         
   4   9   1        892.01        903.03        12.43 o                         
   5   9   1          5.01         11.12         4.09 o                         
   6   9   1        510.15        519.20         9.29 o                         
   7   9   1        151.85        160.31         5.80 o                         
   8   9   1        407.70        429.74        13.66 o                         
   9   9   1          0.53         -1.88         6.06 o                         
  10   9   1         32.69         37.27         7.32 o                         
  11   9   1          0.53         -9.15         9.58 o                         
  12   9   1          8.85         10.54        18.27 o                         
  13   9   1         38.71         36.74        19.19 o                         
  14   9   1        163.35        175.74        24.92 o                         
  15   9   1          7.76          6.40        24.51 o                         
   0  10   1         68.98         98.40         7.75 o                         
   1  10   1          2.00          4.23         4.58 o                         
   2  10   1       3286.58       3279.20        35.30 o                         
   3  10   1        268.49        252.02         8.21 o                         
   4  10   1         80.83         88.09         5.62 o                         
   5  10   1        263.06        257.37         9.79 o                         
   6  10   1        236.79        238.33         7.45 o                         
   7  10   1          3.86          1.90         5.93 o                         
   8  10   1       1077.92       1099.13        18.47 o                         
   9  10   1         32.06         27.66         9.23 o                         
  10  10   1        119.16        116.43        10.33 o                         
  11  10   1          4.78          1.58        13.24 o                         
  12  10   1        707.70        703.81        31.22 o                         
  13  10   1         48.87         66.62        23.37 o                         
  14  10   1        117.05        110.04        27.05 o                         
   1  11   1       1370.55       1342.76        17.78 o                         
   2  11   1        103.10        113.11         6.35 o                         
   3  11   1        589.69        516.93        10.71 o                         
   4  11   1        348.15        321.89        12.40 o                         
   5  11   1        437.51        406.97         9.86 o                         
   6  11   1        408.15        414.76        10.15 o                         
   7  11   1        639.98        645.62        21.11 o                         
   8  11   1        680.95        669.85        17.35 o                         
   9  11   1        914.61        947.55        25.55 o                         
  10  11   1        159.61        169.52        14.08 o                         
  11  11   1        201.88        201.20        17.74 o                         
  12  11   1        369.32        389.60        31.31 o                         
  13  11   1         26.55         -5.02        24.67 o                         
   0  12   1        144.85        170.05        12.59 o                         
   1  12   1         31.04         34.48         6.53 o                         
   2  12   1          1.45          3.16         6.36 o                         
   3  12   1         20.30         15.63         6.31 o                         
   4  12   1         30.82         26.19         6.77 o                         
   5  12   1          6.48          2.35         7.08 o                         
   6  12   1        224.87        200.32        10.28 o                         
   7  12   1        162.12        165.02        11.66 o                         
   8  12   1        194.30        185.90        15.29 o                         
   9  12   1          2.12          3.08        13.81 o                         
  10  12   1        187.34        203.57        18.47 o                         
  11  12   1         27.96         31.26        23.19 o                         
  12  12   1        103.22         91.57        32.11 o                         
   1  13   1        261.27        294.62        10.88 o                         
   2  13   1         18.90         15.89         7.43 o                         
   3  13   1        234.79        245.27        10.45 o                         
   4  13   1        638.46        626.82        13.96 o                         
   5  13   1        290.96        286.26        11.22 o                         
   6  13   1          3.19         -2.98        11.20 o                         
   7  13   1         89.38        106.63        13.23 o                         
   8  13   1        394.70        380.15        19.29 o                         
   9  13   1        164.69        176.70        19.42 o                         
  10  13   1         48.67         54.57        23.86 o                         
  11  13   1          6.11        -19.82        23.75 o                         
   0  14   1        267.80        288.33        15.75 o                         
   1  14   1         15.56          9.23         8.41 o                         
   2  14   1       1767.31       1776.28        24.61 o                         
   3  14   1         19.25         28.21         9.10 o                         
   4  14   1        278.97        295.65        12.82 o                         
   5  14   1          0.61          6.86        10.73 o                         
   6  14   1        166.84        168.92        17.01 o                         
   7  14   1         51.69         31.56        16.80 o                         
   8  14   1        159.83        184.97        20.20 o                         
   9  14   1         20.89         27.62        23.04 o                         
  10  14   1         68.05         51.02        21.03 o                         
   1  15   1        501.10        509.86        14.74 o                         
   2  15   1          4.13          6.94        10.82 o                         
   3  15   1        391.22        411.75        20.91 o                         
   4  15   1         93.44         88.39        12.92 o                         
   5  15   1         35.32         37.56        18.09 o                         
   6  15   1          2.73        -20.21        42.74 o                         
   7  15   1         82.65         54.81        20.14 o                         
   8  15   1         82.35         71.86        21.92 o                         
   0  16   1        141.41        148.77        28.83 o                         
   1  16   1        133.40        142.79        16.64 o                         
   2  16   1         14.33         10.00        16.00 o                         
   3  16   1          0.08        -10.16        18.82 o                         
   4  16   1        393.34        411.85        28.50 o                         
   5  16   1        180.08        175.44        21.89 o                         
   0   0   2       1170.91       1326.27        21.01 o                         
   1   0   2       3809.32       3642.62        40.44 o                         
   2   0   2       2367.59       2651.86        21.99 o                         
   3   0   2      10619.28      10268.88        80.68 o                         
   4   0   2      18471.23      18531.03       159.19 o                         
   5   0   2       2568.21       2739.08        27.12 o                         
   6   0   2       1292.48       1347.40        15.03 o                         
   7   0   2       1256.77       1470.17        16.58 o                         
   8   0   2       2000.27       1960.09        23.62 o                         
   9   0   2        383.62        368.74         7.98 o                         
  10   0   2        340.01        308.48        10.93 o                         
  11   0   2        315.13        266.37        15.28 o                         
  12   0   2       2202.90       2273.81        36.41 o                         
  13   0   2        311.56        365.40        13.03 o                         
  14   0   2        459.43        411.02        24.43 o                         
  15   0   2        191.21        184.64        14.37 o                         
  16   0   2        178.04        232.86        17.22 o                         
  17   0   2        176.68        181.00        20.06 o                         
  18   0   2        101.40        101.67        22.23 o                         
   1   1   2       4699.65       4286.29        28.39 o                         
   2   1   2       8023.58       7877.43        47.95 o                         
   3   1   2       2904.26       3019.74        18.27 o                         
   4   1   2        374.58        358.72         3.22 o                         
   6   1   2       5915.14       6205.13        45.75 o                         
   7   1   2       4536.42       4699.99        35.03 o                         
   8   1   2        134.30        131.45         4.84 o                         
   9   1   2        819.47        757.47        10.53 o                         
  10   1   2        746.39        840.01        11.14 o                         
  11   1   2       1087.78       1146.90        16.97 o                         
  12   1   2          0.13          5.16         4.73 o                         
  13   1   2        435.69        463.80        11.83 o                         
  14   1   2         64.04         72.54         7.51 o                         
  15   1   2         24.85         34.53         8.53 o                         
  16   1   2         70.86         70.44         9.82 o                         
  17   1   2          1.04          4.31        12.35 o                         
  18   1   2         13.46          6.15        15.00 o                         
   0   2   2      14108.77      12962.15       133.22 o                         
   1   2   2       3402.46       3290.10        20.79 o                         
   2   2   2          6.60          5.73         0.71 o                         
   4   2   2        347.67        317.90         3.46 o                         
   5   2   2         67.81         69.56         2.05 o                         
   6   2   2        237.72        239.11         3.69 o                         
   7   2   2         73.43         62.74         2.00 o                         
   8   2   2        379.77        367.03         4.91 o                         
   9   2   2        925.28        940.81        11.23 o                         
  10   2   2        193.89        204.84         5.84 o                         
  11   2   2        444.95        383.65         8.65 o                         
  12   2   2         69.49         70.03         5.64 o                         
  13   2   2        267.65        264.44         8.10 o                         
  14   2   2         34.77         30.98         7.81 o                         
  15   2   2        162.39        153.11         9.10 o                         
  16   2   2          1.33         14.10        10.33 o                         
  17   2   2         18.22         14.35        12.10 o                         
  18   2   2         48.39         43.83        19.99 o                         
   1   3   2       8058.08       7855.33        55.51 o                         
   2   3   2        383.12        393.38         3.33 o                         
   3   3   2       1191.90       1172.22         7.79 o                         
   4   3   2       3061.68       3212.74        21.88 o                         
   5   3   2       1452.71       1360.24        11.60 o                         
   6   3   2       2612.45       2523.26        19.30 o                         
   7   3   2       2515.08       2480.99        19.16 o                         
   8   3   2        924.56        978.42         9.92 o                         
   9   3   2       1529.24       1520.45        15.38 o                         
  10   3   2         45.03         44.91         3.63 o                         
  11   3   2        971.40        957.77        13.27 o                         
  12   3   2        272.75        267.73         7.79 o                         
  13   3   2         20.50         15.55         6.00 o                         
  14   3   2        170.26        175.84         9.21 o                         
  15   3   2        120.66        131.19        10.32 o                         
  16   3   2         26.66         34.81        11.91 o                         
  17   3   2         93.72        101.29        15.14 o                         
   0   4   2      17341.10      15837.69       144.00 o                         
   1   4   2        210.74        195.66         2.48 o                         
   2   4   2       6610.66       6263.08        46.15 o                         
   3   4   2       1144.39       1266.97         9.18 o                         
   4   4   2        876.93        841.15         6.69 o                         
   5   4   2         91.54        111.76         3.52 o                         
   6   4   2         40.05         41.08         1.93 o                         
   7   4   2        221.30        234.46         3.95 o                         
   8   4   2       2731.75       2742.75        25.61 o                         
   9   4   2        404.20        408.14         8.44 o                         
  10   4   2         84.65         83.81         4.00 o                         
  11   4   2        632.23        646.78        10.92 o                         
  12   4   2        602.59        612.63        11.85 o                         
  13   4   2        356.62        389.12        10.07 o                         
  14   4   2        182.02        196.62        10.19 o                         
  15   4   2          5.67          9.73        10.21 o                         
  16   4   2        125.95        124.72        12.82 o                         
  17   4   2         57.83         48.08        23.10 o                         
   1   5   2       7752.03       7731.58        67.31 o                         
   2   5   2       1754.11       1906.84        17.66 o                         
   3   5   2      14247.04      14361.44       104.99 o                         
   4   5   2        348.73        339.97         4.32 o                         
   5   5   2       5560.01       5552.39        44.72 o                         
   6   5   2        901.28        878.98         9.00 o                         
   7   5   2       3020.61       2949.00        25.88 o                         
   8   5   2       1395.43       1415.13        15.27 o                         
   9   5   2        127.72        127.49         4.73 o                         
  10   5   2        630.47        668.62         9.82 o                         
  11   5   2       1254.95       1281.61        16.27 o                         
  12   5   2         36.72         35.76         6.29 o                         
  13   5   2        268.69        281.43        10.36 o                         
  14   5   2        394.71        405.15        14.75 o                         
  15   5   2        122.90        118.23        11.98 o                         
  16   5   2          9.34         -1.98        13.11 o                         
  17   5   2         25.65         31.78        18.77 o                         
   0   6   2         75.09        122.61         5.61 o                         
   1   6   2        831.82        860.79         8.95 o                         
   2   6   2        798.89        802.62         8.49 o                         
   3   6   2          0.04          2.84         1.73 o                         
   4   6   2        377.86        403.10         5.56 o                         
   5   6   2        775.85        767.26         8.70 o                         
   6   6   2        562.86        612.00        10.18 o                         
   7   6   2         21.18         17.72         2.86 o                         
   8   6   2          1.06          5.67         3.17 o                         
   9   6   2         15.88         14.89         4.12 o                         
  10   6   2         53.00         54.11         4.66 o                         
  11   6   2          5.39          5.85         5.24 o                         
  12   6   2        122.28        138.88         7.80 o                         
  13   6   2          0.83         -1.48         8.64 o                         
  14   6   2          4.47          4.23        10.22 o                         
  15   6   2         14.88          1.92        12.74 o                         
  16   6   2          0.83         12.13        17.22 o                         
  17   6   2          3.48          9.45        19.43 o                         
   1   7   2       5944.94       5929.70        52.49 o                         
   2   7   2        196.92        202.66         5.69 o                         
   3   7   2        672.15        711.60         8.28 o                         
   4   7   2       1730.18       1740.62        17.02 o                         
   5   7   2         78.77         96.76         3.49 o                         
   6   7   2        688.93        664.01         8.93 o                         
   7   7   2        107.46         90.86         3.90 o                         
   8   7   2       1041.75       1080.60        13.09 o                         
   9   7   2         35.29         35.48         5.65 o                         
  10   7   2         95.61         86.40         5.76 o                         
  11   7   2        119.04        112.69         6.90 o                         
  12   7   2         21.36         30.65        10.24 o                         
  13   7   2         16.56          8.77        13.37 o                         
  14   7   2         20.21         13.95        11.65 o                         
  15   7   2         25.52         23.51        15.68 o                         
  16   7   2        243.35        229.68        22.94 o                         
   0   8   2        877.01        820.76        24.70 o                         
   1   8   2         22.29         18.30         3.36 o                         
   2   8   2       3582.12       3629.76        33.40 o                         
   3   8   2        125.32        150.84         6.22 o                         
   4   8   2         17.13         22.04         3.18 o                         
   5   8   2       1388.80       1311.31        14.12 o                         
   6   8   2        651.36        642.17        11.77 o                         
   7   8   2       1932.30       1886.55        19.06 o                         
   8   8   2        249.25        234.75         7.29 o                         
   9   8   2        376.48        346.91        11.03 o                         
  10   8   2        607.04        592.08        17.75 o                         
  11   8   2        107.36         95.00        15.41 o                         
  12   8   2       1161.12       1218.49        23.62 o                         
  13   8   2        261.28        266.51        14.65 o                         
  14   8   2        140.25        129.44        18.07 o                         
  15   8   2         66.98         49.77        33.72 o                         
  16   8   2         19.15          0.72        23.11 o                         
   1   9   2        877.18        832.08        12.98 o                         
   2   9   2       1051.61       1028.25        12.63 o                         
   3   9   2        906.79        838.71        13.60 o                         
   4   9   2        566.71        587.67         9.15 o                         
   5   9   2       1910.68       1737.56        19.09 o                         
   6   9   2        434.23        402.25         8.00 o                         
   7   9   2        791.52        795.04        12.14 o                         
   8   9   2        428.93        411.96        10.64 o                         
   9   9   2        250.79        231.11         8.64 o                         
  10   9   2          7.65          3.07         7.65 o                         
  11   9   2        856.41        836.31        19.04 o                         
  12   9   2         60.71         58.31        14.91 o                         
  13   9   2        126.42        124.66        36.45 o                         
  14   9   2         47.90         51.37        23.46 o                         
  15   9   2        306.14        331.34        41.91 o                         
   0  10   2        147.84        150.50         8.86 o                         
   1  10   2         67.32         69.99         5.34 o                         
   2  10   2        225.24        239.36         7.58 o                         
   3  10   2        147.48        147.30         6.19 o                         
   4  10   2        105.85        117.12         6.04 o                         
   5  10   2          0.04          3.28         5.02 o                         
   6  10   2        117.46        136.96         7.58 o                         
   7  10   2        192.47        202.32         8.04 o                         
   8  10   2         94.57        105.78         7.87 o                         
   9  10   2         65.29         57.88        12.02 o                         
  10  10   2        222.22        219.34        11.71 o                         
  11  10   2         30.50         51.00        11.73 o                         
  12  10   2          3.25         -3.71        19.69 o                         
  13  10   2          1.73         -3.23        22.03 o                         
  14  10   2         26.49         44.15        27.02 o                         
   1  11   2          1.71         12.77         5.27 o                         
   2  11   2        337.38        329.51         8.64 o                         
   3  11   2        154.23        141.61         6.94 o                         
   4  11   2        942.44        909.72        14.13 o                         
   5  11   2          3.11          5.30         5.80 o                         
   6  11   2        330.42        320.79         9.16 o                         
   7  11   2        104.06        102.24         9.34 o                         
   8  11   2        198.66        194.16        11.56 o                         
   9  11   2         99.78        105.75        12.55 o                         
  10  11   2          3.09         20.35        11.59 o                         
  11  11   2         50.50         49.26        15.41 o                         
  12  11   2         69.00         78.99        22.71 o                         
  13  11   2        115.09         98.48        26.69 o                         
   0  12   2       1399.07       1323.97        26.79 o                         
   1  12   2         61.84         72.86         6.89 o                         
   2  12   2        897.20        858.05        16.46 o                         
   3  12   2         14.36          5.02         6.42 o                         
   4  12   2         13.87          5.76         6.73 o                         
   5  12   2        280.62        296.02        16.96 o                         
   6  12   2         51.05         56.06        10.46 o                         
   7  12   2          0.53          1.95        10.12 o                         
   8  12   2          2.48          9.03        11.20 o                         
   9  12   2          1.50         -3.28        12.22 o                         
  10  12   2        689.98        714.26        27.26 o                         
  11  12   2        491.85        469.63        24.77 o                         
  12  12   2        247.00        278.36        33.02 o                         
   1  13   2       1773.09       1690.76        25.62 o                         
   2  13   2          8.23          5.63         8.11 o                         
   3  13   2       1058.60       1028.50        17.49 o                         
   4  13   2        196.92        188.11         9.82 o                         
   5  13   2        276.75        273.51        19.26 o                         
   6  13   2        238.44        252.04        16.08 o                         
   7  13   2        419.72        445.28        16.80 o                         
   8  13   2        181.98        180.42        15.21 o                         
   9  13   2        310.87        348.26        22.56 o                         
  10  13   2         40.67         47.31        22.36 o                         
  11  13   2         32.60         11.26        26.34 o                         
   0  14   2          1.55          7.32        12.85 o                         
   1  14   2          6.74          9.21         8.82 o                         
   2  14   2         27.94         35.30         9.15 o                         
   3  14   2         55.21         40.08        10.05 o                         
   4  14   2          5.83         11.22        10.13 o                         
   5  14   2        101.31         99.33        12.52 o                         
   6  14   2          5.22          7.30        13.41 o                         
   7  14   2         38.37         26.79        16.47 o                         
   8  14   2          0.00         -4.96        20.16 o                         
   9  14   2         86.02        130.70        23.09 o                         
  10  14   2         23.75         28.59        25.63 o                         
   1  15   2        447.27        420.32        15.00 o                         
   2  15   2         87.47         72.98        11.92 o                         
   3  15   2         66.06         71.87        12.26 o                         
   4  15   2        123.92        133.06        13.16 o                         
   5  15   2          0.81         -6.32        15.51 o                         
   6  15   2         55.64         98.52        28.17 o                         
   7  15   2          6.72         -2.50        19.33 o                         
   8  15   2        216.55        257.57        23.52 o                         
   0  16   2        118.08        125.91        39.96 o                         
   1  16   2          1.98         15.56        18.48 o                         
   2  16   2        376.59        395.29        24.44 o                         
   3  16   2         16.67        -12.34        17.62 o                         
   4  16   2          2.38        -10.67        18.87 o                         
   5  16   2          8.24          3.60        21.94 o                         
   1   1   3       1350.05       1375.96        10.68 o                         
   2   1   3        153.41        137.06         1.69 o                         
   3   1   3       1154.85       1202.54         8.10 o                         
   4   1   3       1736.40       1752.20        10.99 o                         
   5   1   3          0.44          8.46         1.11 o                         
   6   1   3       9792.20      10152.66        74.33 o                         
   7   1   3          0.20          1.96         1.28 o                         
   8   1   3         68.14         79.13         2.68 o                         
   9   1   3       2725.75       2745.27        27.04 o                         
  10   1   3        631.77        694.94         9.33 o                         
  11   1   3          3.20          8.92         4.45 o                         
  12   1   3        178.08        156.95         6.73 o                         
  13   1   3         99.39        105.20         6.55 o                         
  14   1   3         11.26         15.73         7.92 o                         
  15   1   3        113.43        129.99         9.46 o                         
  16   1   3        273.83        262.76        12.31 o                         
  17   1   3          6.34         -0.58        13.14 o                         
  18   1   3        175.90        180.51        18.51 o                         
   1   2   3       1219.90       1246.34         8.92 o                         
   2   2   3       1627.31       1806.83        11.67 o                         
   3   2   3       2294.71       2381.69        14.59 o                         
   4   2   3      14189.97      13531.93        82.44 o                         
   5   2   3         77.08         80.84         2.82 o                         
   6   2   3       2722.13       2599.43        19.22 o                         
   7   2   3        277.30        289.94         3.72 o                         
   8   2   3         76.36         91.71         2.90 o                         
   9   2   3          9.96          8.28         2.24 o                         
  10   2   3       2330.19       2272.78        23.27 o                         
  11   2   3         33.63         38.89         4.69 o                         
  12   2   3        445.65        458.69         9.66 o                         
  13   2   3         44.57         46.14         6.09 o                         
  14   2   3       1157.40       1159.63        26.95 o                         
  15   2   3        155.25        141.41         9.80 o                         
  16   2   3        104.50        110.00        11.24 o                         
  17   2   3         10.31          2.96        13.43 o                         
  18   2   3         54.57         66.74        17.78 o                         
   1   3   3       1900.93       1902.93        12.38 o                         
   2   3   3       2270.92       2291.21        14.43 o                         
   3   3   3        311.68        297.76         2.68 o                         
   4   3   3         70.32         56.99         2.28 o                         
   5   3   3       1553.93       1633.30        13.21 o                         
   6   3   3       7802.46       7844.99        55.76 o                         
   7   3   3        962.57        994.23         8.96 o                         
   8   3   3        267.77        238.11         5.01 o                         
   9   3   3        450.48        476.73         7.04 o                         
  10   3   3         11.56          7.40         3.41 o                         
  11   3   3          2.63          3.74         4.98 o                         
  12   3   3         29.68         24.22         5.33 o                         
  13   3   3        321.72        332.16         9.00 o                         
  14   3   3        170.74        176.59         9.17 o                         
  15   3   3        254.94        248.21        11.94 o                         
  16   3   3        211.39        236.28        16.01 o                         
  17   3   3         12.67        -11.31        15.92 o                         
   0   4   3       1686.12       2015.72        25.98 o                         
   1   4   3       1182.59       1228.97         8.98 o                         
   2   4   3        653.15        756.37         7.29 o                         
   3   4   3       1211.89       1342.56         9.98 o                         
   4   4   3       2110.50       2332.19        17.26 o                         
   5   4   3        244.77        217.10         3.27 o                         
   6   4   3          0.10          3.79         1.56 o                         
   7   4   3        367.27        378.95         5.54 o                         
   8   4   3        176.88        147.71         4.96 o                         
   9   4   3        293.23        268.61         5.66 o                         
  10   4   3        215.12        206.90         7.19 o                         
  11   4   3          0.10         -1.92         4.39 o                         
  12   4   3        109.59        128.53         7.26 o                         
  13   4   3         14.45         20.50         6.79 o                         
  14   4   3         30.04         12.99        11.92 o                         
  15   4   3         68.97         72.92        11.03 o                         
  16   4   3        198.00        214.16        17.61 o                         
  17   4   3         29.95         22.77        16.00 o                         
   1   5   3       6941.30       7163.24        62.57 o                         
   2   5   3         56.10         36.07         1.84 o                         
   3   5   3         28.59         25.75         1.55 o                         
   4   5   3        912.20        897.49         7.81 o                         
   5   5   3       2117.20       2089.33        17.77 o                         
   6   5   3       1473.39       1426.00        13.41 o                         
   7   5   3          9.00         11.96         2.48 o                         
   8   5   3        254.94        253.22         5.23 o                         
   9   5   3         94.19         84.99         4.49 o                         
  10   5   3        596.75        531.80        10.26 o                         
  11   5   3        193.33        176.55         7.07 o                         
  12   5   3         21.34         10.72         6.22 o                         
  13   5   3         15.31         16.05         8.85 o                         
  14   5   3         48.14         54.01         9.51 o                         
  15   5   3         28.80         20.91        10.66 o                         
  16   5   3        350.72        357.45        15.56 o                         
  17   5   3         13.38         31.58        19.05 o                         
   0   6   3       9625.98       8862.73       122.77 o                         
   1   6   3        452.49        452.63         5.95 o                         
   2   6   3         67.87         52.26         6.08 o                         
   3   6   3         64.29         69.34         2.35 o                         
   4   6   3       6756.40       6261.12        52.64 o                         
   5   6   3       1461.97       1495.13        14.74 o                         
   6   6   3       3085.06       2963.58        26.06 o                         
   7   6   3        886.49        828.69         9.58 o                         
   8   6   3       1661.55       1606.33        16.46 o                         
   9   6   3         90.73        102.85         4.89 o                         
  10   6   3       3853.37       3793.34        39.79 o                         
  11   6   3        741.82        755.78        14.12 o                         
  12   6   3          3.49         -0.36         7.24 o                         
  13   6   3          1.59          4.46         8.91 o                         
  14   6   3        737.87        723.24        18.07 o                         
  15   6   3         34.72         18.10        12.91 o                         
  16   6   3         23.00         25.62        20.13 o                         
  17   6   3         62.24         59.43        21.11 o                         
   1   7   3       1127.89       1095.13        13.66 o                         
   2   7   3       1217.79       1232.81        13.27 o                         
   3   7   3       1356.83       1382.75        13.91 o                         
   4   7   3         11.11         13.11         2.60 o                         
   5   7   3       1408.30       1358.85        13.94 o                         
   6   7   3       1289.70       1273.94        14.14 o                         
   7   7   3          1.98          4.22         3.41 o                         
   8   7   3         46.08         50.49         4.23 o                         
   9   7   3        668.67        668.94        10.78 o                         
  10   7   3        792.49        811.27        12.47 o                         
  11   7   3          4.45          5.82         6.93 o                         
  12   7   3         92.69         80.00        10.66 o                         
  13   7   3         22.56         33.25        10.79 o                         
  14   7   3          6.05          8.74        11.72 o                         
  15   7   3         78.02         79.52        14.10 o                         
  16   7   3         80.00         87.41        21.44 o                         
   0   8   3       6930.58       6585.16        93.03 o                         
   1   8   3        311.32        302.43         7.13 o                         
   2   8   3       5449.28       5080.92        51.46 o                         
   3   8   3        419.42        409.44         6.85 o                         
   4   8   3        421.49        425.95         7.68 o                         
   5   8   3         15.29         13.03         3.39 o                         
   6   8   3        129.80        154.62         4.63 o                         
   7   8   3         17.18         17.60         4.07 o                         
   8   8   3        404.78        418.06         8.22 o                         
   9   8   3          0.44          2.51         5.06 o                         
  10   8   3          0.04          2.28         6.23 o                         
  11   8   3         24.36         32.14         8.28 o                         
  12   8   3         16.13         18.86        11.52 o                         
  13   8   3         64.23         54.68        12.48 o                         
  14   8   3          4.03          6.22        13.87 o                         
  15   8   3         22.74         33.42        31.72 o                         
  16   8   3         54.10         37.89        44.31 o                         
   1   9   3        136.85        145.46         5.79 o                         
   2   9   3        921.36        892.47        11.85 o                         
   3   9   3        534.89        517.63         9.34 o                         
   4   9   3       1316.69       1347.08        16.52 o                         
   5   9   3         11.55         10.35         4.35 o                         
   6   9   3         76.61         91.83         5.31 o                         
   7   9   3         15.87         17.27         5.92 o                         
   8   9   3        947.47        866.54        18.93 o                         
   9   9   3         23.66         23.86         6.99 o                         
  10   9   3        294.30        328.36        23.84 o                         
  11   9   3          7.95         13.92         9.38 o                         
  12   9   3         83.91         71.11        13.71 o                         
  13   9   3         19.36         26.16        14.50 o                         
  14   9   3         17.27         -2.28        25.85 o                         
  15   9   3         67.37         77.84        26.33 o                         
   0  10   3       4853.49       4838.69        87.72 o                         
   1  10   3         85.16        107.03         5.92 o                         
   2  10   3        105.62         79.30         6.14 o                         
   3  10   3         61.37         66.34         5.47 o                         
   4  10   3       1609.54       1646.29        21.57 o                         
   5  10   3          0.14         -2.71         5.01 o                         
   6  10   3        225.11        241.04         7.60 o                         
   7  10   3        215.94        226.60         8.42 o                         
   8  10   3         12.24         10.00         8.08 o                         
   9  10   3         41.12         39.18         9.92 o                         
  10  10   3       1228.91       1192.09        23.90 o                         
  11  10   3          9.36         14.71        11.17 o                         
  12  10   3         22.43         24.71        15.30 o                         
  13  10   3         36.10         46.88        24.07 o                         
  14  10   3        309.19        300.68        30.30 o                         
   1  11   3        416.43        442.47        11.65 o                         
   2  11   3        365.06        367.87        10.86 o                         
   3  11   3        104.63         95.29         6.49 o                         
   4  11   3        175.83        164.62         7.35 o                         
   5  11   3        345.40        356.36        11.15 o                         
   6  11   3        333.37        332.92        13.00 o                         
   7  11   3          5.96          2.25         7.85 o                         
   8  11   3          0.21          4.55        10.56 o                         
   9  11   3          3.50          6.14        13.09 o                         
  10  11   3       1361.90       1350.47        38.31 o                         
  11  11   3         62.00         46.97        14.45 o                         
  12  11   3        484.08        500.99        82.67 o                         
  13  11   3         74.43         72.70        27.81 o                         
   0  12   3          1.53          3.86         8.87 o                         
   1  12   3         26.75         29.88         6.70 o                         
   2  12   3        311.10        347.87        10.04 o                         
   3  12   3         49.60         58.79         6.99 o                         
   4  12   3        368.30        381.68        10.34 o                         
   5  12   3        182.94        175.18        10.00 o                         
   6  12   3        213.93        185.65        11.78 o                         
   7  12   3          8.46         15.00        12.09 o                         
   8  12   3        221.72        222.62        13.76 o                         
   9  12   3          0.02         -2.89        11.80 o                         
  10  12   3          7.05         11.77        12.50 o                         
  11  12   3         11.60          3.71        18.67 o                         
  12  12   3        102.99         43.71        31.75 o                         
   1  13   3        336.64        364.08        12.94 o                         
   2  13   3        321.39        313.15        11.25 o                         
   3  13   3         47.59         52.86         8.50 o                         
   4  13   3        767.30        786.81        19.20 o                         
   5  13   3         10.54          7.47         9.81 o                         
   6  13   3         46.50         35.90        11.33 o                         
   7  13   3         28.87         44.46        12.32 o                         
   8  13   3        323.97        339.61        16.52 o                         
   9  13   3          2.41          4.20        19.28 o                         
  10  13   3        190.11        187.69        28.87 o                         
  11  13   3         43.38         37.58        24.64 o                         
   0  14   3       1944.55       1915.34        38.70 o                         
   1  14   3         96.44         96.86        10.01 o                         
   2  14   3         53.23         58.52        10.10 o                         
   3  14   3          6.02         -5.20         9.54 o                         
   4  14   3       1008.43        997.87        20.13 o                         
   5  14   3          6.46          5.91        11.77 o                         
   6  14   3        260.85        225.29        19.21 o                         
   7  14   3         22.04         22.98        14.36 o                         
   8  14   3          2.42          9.97        20.03 o                         
   9  14   3          0.02          7.57        19.99 o                         
   1  15   3        126.46        107.54        12.23 o                         
   2  15   3         86.27         99.26        11.79 o                         
   3  15   3        237.25        234.69        14.12 o                         
   4  15   3        237.64        228.33        14.21 o                         
   5  15   3          7.68         18.64        13.91 o                         
   6  15   3         43.94         65.15        22.79 o                         
   7  15   3         50.86         77.38        20.65 o                         
   8  15   3        258.23        183.61        38.71 o                         
   0  16   3         25.47         47.20        34.77 o                         
   1  16   3          0.08        -15.32        19.61 o                         
   2  16   3         23.87         32.37        17.69 o                         
   3  16   3        157.96        167.42        20.81 o                         
   4  16   3        481.75        451.26        20.10 o                         
   5  16   3         10.74         11.50        21.53 o                         
   0   0   4      10567.72       9961.88       270.67 o                         
   3   0   4       6334.29       6433.85        55.67 o                         
   4   0   4       9056.92       8784.52        80.12 o                         
   5   0   4       1770.89       1897.03        17.96 o                         
   6   0   4        374.56        402.30         6.28 o                         
   7   0   4          6.91          6.78         2.30 o                         
   8   0   4       3295.93       3143.92        40.62 o                         
   9   0   4        362.96        323.75         7.59 o                         
  10   0   4          2.69         18.26         4.20 o                         
  11   0   4       1028.57       1083.95        23.82 o                         
  12   0   4       1146.15       1146.77        25.62 o                         
  13   0   4          0.05          2.05         8.16 o                         
  14   0   4          0.14         -0.62        11.65 o                         
  15   0   4          2.14          3.47        10.74 o                         
  16   0   4        944.75        927.49        28.88 o                         
  17   0   4         70.89         68.01        19.01 o                         
  18   0   4          0.67         38.90        28.15 o                         
   1   1   4       2292.29       2290.31        18.33 o                         
   2   1   4          5.29          8.90         0.81 o                         
   3   1   4        572.99        627.25         4.10 o                         
   4   1   4        305.14        223.78         2.13 o                         
   5   1   4       1340.96       1427.64        10.79 o                         
   6   1   4        410.25        370.36         4.29 o                         
   7   1   4        119.10        144.30         3.56 o                         
   8   1   4        400.64        356.18         4.98 o                         
   9   1   4        200.65        218.76         5.17 o                         
  10   1   4        258.09        237.13         5.38 o                         
  11   1   4          4.70          4.45         4.25 o                         
  12   1   4          0.62         -1.83         4.87 o                         
  13   1   4         76.10         74.38         6.40 o                         
  14   1   4         51.94         41.15         8.03 o                         
  15   1   4          2.64         -0.98         8.66 o                         
  16   1   4         89.78        107.18        11.90 o                         
  17   1   4          4.05         15.36        14.20 o                         
  18   1   4        198.46        177.24        20.83 o                         
   0   2   4       4932.94       4861.77        47.20 o                         
   1   2   4         28.77         30.17         0.92 o                         
   2   2   4       6576.79       6836.58        44.09 o                         
   3   2   4        150.92        179.95         1.91 o                         
   4   2   4        341.04        323.21         3.04 o                         
   5   2   4        138.87        148.07         2.39 o                         
   6   2   4       1252.35       1318.40        11.43 o                         
   7   2   4        217.73        246.14         4.25 o                         
   8   2   4         96.61         86.84         2.70 o                         
   9   2   4        320.56        358.77         8.11 o                         
  10   2   4        139.07        146.43         5.62 o                         
  11   2   4        208.03        204.84         6.45 o                         
  12   2   4        335.78        310.19         9.35 o                         
  13   2   4        117.22        118.70         8.79 o                         
  14   2   4          0.46          5.87         8.65 o                         
  15   2   4         39.92         35.72         9.52 o                         
  16   2   4         96.49         93.43        11.94 o                         
  17   2   4         27.18         17.81        15.00 o                         
  18   2   4         48.09         63.71        17.25 o                         
   1   3   4       2967.62       2992.85        20.29 o                         
   2   3   4        406.51        401.70         3.60 o                         
   3   3   4         31.01         36.44         1.34 o                         
   4   3   4       3317.87       3297.87        22.39 o                         
   5   3   4        236.25        242.62         3.16 o                         
   6   3   4        752.20        738.28         6.50 o                         
   7   3   4        376.55        367.67         4.97 o                         
   8   3   4       3817.49       3851.98        34.78 o                         
   9   3   4       1390.05       1340.92        13.43 o                         
  10   3   4        433.44        392.50         7.76 o                         
  11   3   4         33.72         37.14         4.26 o                         
  12   3   4        421.04        378.27         9.55 o                         
  13   3   4         11.49         17.55         6.56 o                         
  14   3   4       1058.74       1033.49        23.50 o                         
  15   3   4          0.91         -2.38         9.27 o                         
  16   3   4          7.03         -7.28        11.13 o                         
  17   3   4          2.08          9.61        20.69 o                         
   0   4   4         20.78         17.17         2.27 o                         
   1   4   4       1566.78       1683.64        14.12 o                         
   2   4   4       5031.31       4328.70        32.09 o                         
   3   4   4        121.27        138.41         2.34 o                         
   4   4   4          4.61         10.49         1.31 o                         
   5   4   4          0.03          6.52         2.19 o                         
   6   4   4       3481.54       3379.66        27.69 o                         
   7   4   4        194.74        201.01         5.33 o                         
   8   4   4       4309.16       4256.21        38.40 o                         
   9   4   4          0.01          3.35         2.99 o                         
  10   4   4         10.09         11.99         3.85 o                         
  11   4   4        178.64        207.66         7.72 o                         
  12   4   4       3916.30       3979.83        45.15 o                         
  13   4   4         36.68         43.65         7.67 o                         
  14   4   4          6.89          8.78         9.59 o                         
  15   4   4          1.74          7.46        10.02 o                         
  16   4   4        190.13        206.83        13.83 o                         
  17   4   4         28.96         22.10        17.26 o                         
   1   5   4       1404.28       1492.54        15.09 o                         
   2   5   4       1078.67       1095.50        10.21 o                         
   3   5   4       2981.38       3119.80        23.69 o                         
   4   5   4       1655.74       1716.04        13.27 o                         
   5   5   4       2873.07       2821.63        22.55 o                         
   6   5   4        600.24        565.81         6.56 o                         
   7   5   4        155.67        168.97         3.70 o                         
   8   5   4        118.25        124.02         3.91 o                         
   9   5   4          0.32          5.07         3.21 o                         
  10   5   4         11.01         12.24         4.21 o                         
  11   5   4          7.68          8.93         4.94 o                         
  12   5   4          0.55         -1.97         6.93 o                         
  13   5   4        546.96        575.28        14.61 o                         
  14   5   4        368.19        324.03        12.20 o                         
  15   5   4         60.35         60.61        10.96 o                         
  16   5   4         29.04         25.68        13.35 o                         
  17   5   4          6.18        -10.56        15.63 o                         
   0   6   4        323.56        341.03        13.12 o                         
   1   6   4        148.30        151.22         3.94 o                         
   2   6   4          2.13          7.81         1.97 o                         
   3   6   4          0.90         -0.20         1.75 o                         
   4   6   4        684.18        648.54         7.21 o                         
   5   6   4        156.76        165.01         4.67 o                         
   6   6   4        181.57        161.51         3.73 o                         
   7   6   4          0.01         -1.27         2.92 o                         
   8   6   4         70.77         73.15         4.80 o                         
   9   6   4         10.65         18.71         3.93 o                         
  10   6   4        147.96        155.98         6.65 o                         
  11   6   4         87.60         96.63         6.57 o                         
  12   6   4          0.74          3.14         7.26 o                         
  13   6   4         68.06         70.60        10.34 o                         
  14   6   4        143.37        147.38        11.14 o                         
  15   6   4         22.26         12.05        11.88 o                         
  16   6   4        146.73        173.95        18.83 o                         
   1   7   4         76.89         92.01        10.93 o                         
   2   7   4       1576.66       1554.14        16.17 o                         
   3   7   4        406.19        428.95         6.12 o                         
   4   7   4       1630.74       1571.08        15.65 o                         
   5   7   4        115.60         91.32         3.47 o                         
   6   7   4       2641.19       2482.22        24.86 o                         
   7   7   4         15.74         13.54         3.62 o                         
   8   7   4        253.84        264.61         6.05 o                         
   9   7   4         74.48         75.52         5.01 o                         
  10   7   4         56.18         49.93         5.65 o                         
  11   7   4          0.14         -3.26         6.50 o                         
  12   7   4          0.13         -0.65         9.93 o                         
  13   7   4         12.26         22.51        11.09 o                         
  14   7   4         52.96         70.50        12.08 o                         
  15   7   4         64.84         56.19        14.43 o                         
  16   7   4          0.05          6.18        24.66 o                         
   0   8   4       1693.32       1700.50        27.33 o                         
   1   8   4         48.45         61.66         3.93 o                         
   2   8   4       8680.80       8329.31        82.54 o                         
   3   8   4        607.38        581.28        10.88 o                         
   4   8   4        573.79        584.49         8.57 o                         
   5   8   4         67.78         74.37         4.35 o                         
   6   8   4       1289.16       1236.14        14.32 o                         
   7   8   4        219.91        225.39        10.15 o                         
   8   8   4       4508.69       4457.69        51.11 o                         
   9   8   4          0.00         -1.87         6.10 o                         
  10   8   4         57.31         55.71         7.17 o                         
  11   8   4         24.91         27.66        12.05 o                         
  12   8   4       1596.69       1585.64        48.10 o                         
  13   8   4         12.20         21.87        12.86 o                         
  14   8   4          2.07         -8.81        14.17 o                         
  15   8   4        246.51        274.80        41.26 o                         
   1   9   4        167.01        172.07         5.79 o                         
   2   9   4        385.72        368.78         7.69 o                         
   3   9   4          9.54          3.06         3.91 o                         
   4   9   4        348.84        328.93        10.21 o                         
   5   9   4        438.48        417.24         8.02 o                         
   6   9   4        575.14        569.22         9.47 o                         
   7   9   4         30.23         26.91         5.15 o                         
   8   9   4       1354.67       1332.82        21.01 o                         
   9   9   4        132.24        145.16         8.39 o                         
  10   9   4        163.45        166.53        10.40 o                         
  11   9   4          7.95         13.42        10.06 o                         
  12   9   4        271.38        277.68        17.06 o                         
  13   9   4         76.72         83.29        14.47 o                         
  14   9   4        845.23        750.06        48.17 o                         
  15   9   4          0.02         -3.91        28.04 o                         
   0  10   4       1661.36       1599.11        31.69 o                         
   1  10   4         37.71         36.20         4.97 o                         
   2  10   4        980.83        878.57        13.09 o                         
   3  10   4         36.70         25.78         4.99 o                         
   4  10   4       1096.11       1145.29        15.62 o                         
   5  10   4         57.28         55.36         6.02 o                         
   6  10   4        630.65        660.46        12.64 o                         
   7  10   4         10.32         11.44         6.92 o                         
   8  10   4        711.94        730.62        16.88 o                         
   9  10   4         22.04         22.61         9.97 o                         
  10  10   4        109.11        133.07        13.06 o                         
  11  10   4          8.31         12.94        11.76 o                         
  12  10   4        141.30        119.77        17.67 o                         
  13  10   4          4.00         -2.83        19.71 o                         
  14  10   4         24.68         18.60        28.04 o                         
   1  11   4         66.34         75.06         6.21 o                         
   2  11   4          0.16         -0.60         5.30 o                         
   3  11   4         41.95         38.38         5.91 o                         
   4  11   4        394.55        385.89         9.49 o                         
   5  11   4        345.25        335.30        14.55 o                         
   6  11   4        108.24         99.85         8.95 o                         
   7  11   4        109.24        116.64         9.47 o                         
   8  11   4       1008.98       1021.11        21.68 o                         
   9  11   4         67.20         93.77        11.34 o                         
  10  11   4         97.15        100.90        11.84 o                         
  11  11   4         28.10         21.22        13.99 o                         
  12  11   4        118.79        138.99        29.24 o                         
  13  11   4          9.75         31.80        27.92 o                         
   0  12   4          4.63          8.24         8.87 o                         
   1  12   4         21.24         17.32         6.38 o                         
   2  12   4       3169.26       3209.66        35.95 o                         
   3  12   4         83.55         80.88         7.31 o                         
   4  12   4         42.02         35.41         7.52 o                         
   5  12   4        132.83        138.68        10.56 o                         
   6  12   4        573.82        561.37        16.49 o                         
   7  12   4        382.99        387.70        19.22 o                         
   8  12   4         54.95         54.35        12.51 o                         
   9  12   4         44.59         33.29        11.69 o                         
  10  12   4         43.58         42.01        12.74 o                         
  11  12   4          8.40          1.28        19.89 o                         
  12  12   4        275.20        275.30        53.79 o                         
   1  13   4        617.06        591.31        15.41 o                         
   2  13   4         64.50         70.59         9.42 o                         
   3  13   4        124.02        131.00        10.31 o                         
   4  13   4        219.62        222.56        11.32 o                         
   5  13   4        197.69        217.64        12.32 o                         
   6  13   4        104.16         84.05        11.14 o                         
   7  13   4        277.29        276.05        15.56 o                         
   8  13   4        277.31        273.69        18.16 o                         
   9  13   4        336.37        339.06        17.28 o                         
  10  13   4         15.87         27.40        20.46 o                         
  11  13   4         60.84         49.68        24.55 o                         
   0  14   4         45.32         52.24        15.36 o                         
   1  14   4          7.29         -1.01         9.46 o                         
   2  14   4         57.77         71.70        10.73 o                         
   3  14   4         13.99         11.44        10.20 o                         
   4  14   4         26.95         37.13        10.55 o                         
   5  14   4         47.33         53.44        12.37 o                         
   6  14   4        338.97        315.79        17.24 o                         
   7  14   4         13.35         29.17        14.63 o                         
   8  14   4        262.22        243.88        27.12 o                         
   9  14   4         12.79         27.68        18.97 o                         
   1  15   4         86.96         94.67        13.44 o                         
   2  15   4         10.21         16.59        11.72 o                         
   3  15   4         16.61          8.79        11.80 o                         
   4  15   4        890.28        893.85        24.01 o                         
   5  15   4          8.02          8.70        15.18 o                         
   6  15   4          0.09          4.06        16.76 o                         
   7  15   4         60.18         71.43        19.77 o                         
   0  16   4          5.00         -6.86        27.10 o                         
   1  16   4          0.75        -17.01        18.14 o                         
   2  16   4        980.24        996.51        49.92 o                         
   3  16   4          3.76         -1.30        16.45 o                         
   4  16   4          3.30         -3.38        16.92 o                         
   1   1   5       1670.30       1688.49        12.68 o                         
   2   1   5      14312.91      14062.11       110.29 o                         
   3   1   5      12090.49      12106.28        75.61 o                         
   4   1   5        117.62        139.63         2.11 o                         
   5   1   5       1142.57       1137.02         8.82 o                         
   6   1   5       3333.31       3406.31        26.63 o                         
   7   1   5       2226.33       2210.52        18.59 o                         
   8   1   5        183.27        202.97         4.48 o                         
   9   1   5       1850.60       1793.75        17.57 o                         
  10   1   5        445.36        477.86         7.15 o                         
  11   1   5        645.49        619.71        10.24 o                         
  12   1   5        131.51        118.61         6.25 o                         
  13   1   5        333.79        310.87        10.74 o                         
  14   1   5        492.23        489.87        16.33 o                         
  15   1   5        115.01        124.58        10.77 o                         
  16   1   5         30.28         25.29        12.12 o                         
  17   1   5          0.48         13.47        16.46 o                         
  18   1   5         55.72         22.65        19.86 o                         
   0   2   5      27715.21      25419.14       496.17 o                         
   1   2   5        451.85        457.52         3.80 o                         
   2   2   5        169.14        190.20         1.90 o                         
   3   2   5        318.12        354.08         2.90 o                         
   4   2   5       2954.35       2919.76        19.28 o                         
   5   2   5         31.79         22.14         1.13 o                         
   6   2   5        340.07        337.67         4.10 o                         
   7   2   5        132.04        126.05         3.38 o                         
   8   2   5       1684.91       1612.25        14.97 o                         
   9   2   5        602.55        576.87         8.17 o                         
  10   2   5       1187.70       1163.31        12.93 o                         
  11   2   5          7.26         -1.01         4.11 o                         
  12   2   5       1158.76       1181.74        15.92 o                         
  13   2   5        546.02        502.75        11.60 o                         
  14   2   5        229.87        203.66        12.42 o                         
  15   2   5        133.47        119.06        10.66 o                         
  16   2   5          0.41          9.98        12.57 o                         
  17   2   5        179.18        199.47        24.58 o                         
   1   3   5      15667.37      15431.37        99.03 o                         
   2   3   5       6115.56       6070.19        40.57 o                         
   3   3   5       7943.60       8226.48        56.39 o                         
   4   3   5        305.80        252.15         3.16 o                         
   5   3   5       4113.50       4161.06        32.24 o                         
   6   3   5       1971.20       1975.37        15.92 o                         
   7   3   5       4320.19       4322.55        38.66 o                         
   8   3   5        288.26        266.04         5.47 o                         
   9   3   5         42.28         37.52         3.85 o                         
  10   3   5          1.18          3.70         3.62 o                         
  11   3   5        986.98        997.08        13.47 o                         
  12   3   5          8.44         12.29         5.58 o                         
  13   3   5        755.81        766.20        15.82 o                         
  14   3   5       1033.54       1068.33        27.59 o                         
  15   3   5          0.84         -1.15        10.10 o                         
  16   3   5         48.40         36.59        12.11 o                         
  17   3   5         53.16         43.90        18.15 o                         
   0   4   5        295.00        355.42         7.09 o                         
   1   4   5        168.93        166.85         2.45 o                         
   2   4   5        452.63        468.04         4.74 o                         
   3   4   5         63.06         75.45         1.80 o                         
   4   4   5        190.53        193.45         3.52 o                         
   5   4   5         11.15         13.42         1.59 o                         
   6   4   5          1.79          1.66         1.69 o                         
   7   4   5        172.44        182.22         4.58 o                         
   8   4   5       2393.68       2295.54        21.76 o                         
   9   4   5        747.84        734.60         9.39 o                         
  10   4   5        151.96        160.47         5.93 o                         
  11   4   5        930.33        884.96        12.61 o                         
  12   4   5          9.10          6.90         6.61 o                         
  13   4   5        110.07        112.25         9.86 o                         
  14   4   5        156.42        177.29        11.61 o                         
  15   4   5         26.87         12.94        10.61 o                         
  16   4   5        177.55        192.81        13.57 o                         
  17   4   5          0.27         -7.82        19.74 o                         
   1   5   5       1289.37       1241.53        12.20 o                         
   2   5   5         14.93          4.36         1.62 o                         
   3   5   5         57.71         68.76         2.04 o                         
   4   5   5       2068.12       2086.47        15.80 o                         
   5   5   5        373.99        352.34         5.84 o                         
   6   5   5        153.73        132.00         3.52 o                         
   7   5   5        224.59        222.98         5.46 o                         
   8   5   5        824.67        829.10         9.89 o                         
   9   5   5        295.12        311.70         6.03 o                         
  10   5   5        803.44        753.28        11.43 o                         
  11   5   5        230.05        226.43         7.54 o                         
  12   5   5         64.37         63.12         7.58 o                         
  13   5   5         40.68         40.50         9.29 o                         
  14   5   5        151.88        145.07        10.61 o                         
  15   5   5          8.28         11.74        10.64 o                         
  16   5   5        123.35        136.14        13.82 o                         
  17   5   5        130.68        144.12        17.55 o                         
   0   6   5       2029.81       1808.27        27.53 o                         
   1   6   5        322.30        323.08         5.64 o                         
   2   6   5        999.79       1033.71        12.09 o                         
   3   6   5        115.53        130.96         3.79 o                         
   4   6   5       1183.81       1140.44        11.14 o                         
   5   6   5         81.75         75.23         2.87 o                         
   6   6   5         32.46         43.23         2.68 o                         
   7   6   5        130.27        135.45         6.12 o                         
   8   6   5          1.73          3.42         3.33 o                         
   9   6   5        531.24        506.05         8.03 o                         
  10   6   5        983.42        975.06        14.59 o                         
  11   6   5        413.80        408.34         9.93 o                         
  12   6   5        105.71        108.59         8.80 o                         
  13   6   5        337.14        324.49        12.10 o                         
  14   6   5        645.24        640.22        27.43 o                         
  15   6   5          1.29        -11.69        12.47 o                         
  16   6   5         22.14         13.05        16.94 o                         
   1   7   5       1137.76       1166.91        13.84 o                         
   2   7   5         15.16         12.43         2.95 o                         
   3   7   5       2230.11       2214.21        22.20 o                         
   4   7   5         85.25         89.75         3.55 o                         
   5   7   5        377.26        377.14         6.14 o                         
   6   7   5       1146.83       1156.00        17.50 o                         
   7   7   5        856.12        862.04        12.60 o                         
   8   7   5          2.50          5.27         3.75 o                         
   9   7   5        758.08        726.78        11.86 o                         
  10   7   5        160.01        164.86         7.27 o                         
  11   7   5        408.65        414.83        14.36 o                         
  12   7   5          1.28         -8.67         9.78 o                         
  13   7   5         53.09         51.84        12.04 o                         
  14   7   5          1.42         -6.02        11.55 o                         
  15   7   5        205.19        246.90        22.02 o                         
  16   7   5        142.42        162.77        19.82 o                         
   0   8   5         71.26         64.06         6.16 o                         
   1   8   5        456.16        417.55         9.89 o                         
   2   8   5       1661.80       1589.87        18.38 o                         
   3   8   5         48.19         57.16         4.48 o                         
   4   8   5        451.04        430.55         9.70 o                         
   5   8   5        191.67        185.54         5.22 o                         
   6   8   5        133.98        108.41         4.75 o                         
   7   8   5          6.30          2.27         4.29 o                         
   8   8   5        100.66        117.80         6.12 o                         
   9   8   5         74.62         60.24         6.73 o                         
  10   8   5        249.03        230.42         9.89 o                         
  11   8   5          9.64          8.46         8.57 o                         
  12   8   5          1.26         -4.02        12.19 o                         
  13   8   5          0.94         -1.28        12.85 o                         
  14   8   5          0.71          6.77        15.29 o                         
  15   8   5          3.94          1.98        20.01 o                         
   1   9   5       1582.53       1466.58        18.12 o                         
   2   9   5         96.97         90.48         4.95 o                         
   3   9   5       1581.04       1495.88        19.72 o                         
   4   9   5       3360.73       3080.30        30.95 o                         
   5   9   5          0.41          3.45         4.11 o                         
   6   9   5        518.60        561.24         9.63 o                         
   7   9   5        312.15        322.44        13.28 o                         
   8   9   5       1033.59       1035.32        15.96 o                         
   9   9   5         64.89         65.75        10.60 o                         
  10   9   5         18.42         24.28         9.32 o                         
  11   9   5          7.29          4.15         9.40 o                         
  12   9   5          0.37          1.76        12.25 o                         
  13   9   5          4.36          3.80        13.99 o                         
  14   9   5         56.17         62.47        18.46 o                         
  15   9   5          7.26          5.65        28.72 o                         
   0  10   5       1607.02       1585.66        34.21 o                         
   1  10   5          0.20         -1.50         4.71 o                         
   2  10   5       1449.72       1322.54        16.21 o                         
   3  10   5        382.04        366.01         8.09 o                         
   4  10   5       1244.49       1225.95        15.29 o                         
   5  10   5         19.48         14.79         5.02 o                         
   6  10   5        240.93        248.97         9.22 o                         
   7  10   5        113.38        118.84         9.10 o                         
   8  10   5         87.27         88.97         8.49 o                         
   9  10   5         32.96         28.12         9.24 o                         
  10  10   5        790.62        780.41        18.94 o                         
  11  10   5         78.75         95.82        12.37 o                         
  12  10   5         84.39         86.49        16.79 o                         
  13  10   5         72.78         43.81        18.62 o                         
  14  10   5         97.39         76.37        26.45 o                         
   1  11   5       1380.64       1245.60        17.02 o                         
   2  11   5          1.13          4.78         5.56 o                         
   3  11   5        855.03        769.67        12.99 o                         
   4  11   5        301.53        278.49         9.15 o                         
   5  11   5        882.68        843.67        15.43 o                         
   6  11   5        638.13        614.93        14.89 o                         
   7  11   5       1669.83       1614.52        26.88 o                         
   8  11   5         25.70         15.40        11.04 o                         
   9  11   5        745.17        705.41        18.27 o                         
  10  11   5        167.29        168.00        13.08 o                         
  11  11   5        563.72        608.62        21.58 o                         
  12  11   5          4.37         -7.13        19.12 o                         
  13  11   5        110.23         91.43        37.89 o                         
   0  12   5          0.00          0.21         9.06 o                         
   1  12   5         12.46         10.64         6.42 o                         
   2  12   5        175.34        187.24         9.68 o                         
   3  12   5         45.14         56.46         7.80 o                         
   4  12   5          0.03          4.87         7.46 o                         
   5  12   5          6.78          7.61         8.33 o                         
   6  12   5         11.31         24.19        10.83 o                         
   7  12   5          0.07         -5.42         9.85 o                         
   8  12   5        282.18        286.48        14.55 o                         
   9  12   5         16.98         16.59        12.39 o                         
  10  12   5          8.96          6.52        14.14 o                         
  11  12   5          6.75          0.42        17.34 o                         
  12  12   5         14.89          7.23        31.71 o                         
   1  13   5        135.18        134.99         9.47 o                         
   2  13   5        105.41        107.51         9.09 o                         
   3  13   5         38.82         33.44         8.63 o                         
   4  13   5        335.72        344.33        12.99 o                         
   5  13   5        162.97        154.60        11.34 o                         
   6  13   5       1351.60       1336.86        25.08 o                         
   7  13   5        158.22        162.12        14.21 o                         
   8  13   5         87.17        102.85        14.37 o                         
   9  13   5         18.05         15.27        14.19 o                         
  10  13   5          9.85         25.50        23.17 o                         
  11  13   5          1.05          7.86        23.92 o                         
   0  14   5       1214.32       1250.66        36.87 o                         
   1  14   5        109.76        108.24        10.69 o                         
   2  14   5        781.59        816.93        22.63 o                         
   3  14   5        131.06        131.89        11.13 o                         
   4  14   5        253.33        254.95        13.67 o                         
   5  14   5        143.57        163.97        13.48 o                         
   6  14   5          3.70         -1.27        13.08 o                         
   7  14   5         38.70         34.66        16.82 o                         
   8  14   5         12.91         17.88        18.03 o                         
   9  14   5        208.40        223.40        21.57 o                         
   1  15   5        996.48        981.14        22.64 o                         
   2  15   5          4.00         -1.73        12.37 o                         
   3  15   5        873.92        841.25        21.68 o                         
   4  15   5        621.77        610.80        19.41 o                         
   5  15   5        143.26        119.72        20.37 o                         
   6  15   5         54.24         68.10        20.19 o                         
   7  15   5        220.13        198.03        19.26 o                         
   0  16   5         13.27         22.52        22.42 o                         
   1  16   5          1.70         -3.42        14.97 o                         
   2  16   5        109.25         87.19        16.70 o                         
   3  16   5          0.64          3.82        16.86 o                         
   4  16   5         96.27         91.89        18.83 o                         
   1   0   6       3756.08       3820.09        39.69 o                         
   2   0   6      12498.53      12548.66       129.02 o                         
   3   0   6        912.84        854.31         8.11 o                         
   4   0   6       4993.10       4922.48        47.99 o                         
   5   0   6        220.69        172.75         3.24 o                         
   6   0   6        117.85        112.38         3.52 o                         
   7   0   6        222.76        271.32         6.24 o                         
   8   0   6        606.10        655.23        13.05 o                         
   9   0   6        215.86        231.42         7.09 o                         
  10   0   6       4100.14       4230.80        54.72 o                         
  11   0   6        371.27        351.52        11.70 o                         
  12   0   6       1317.71       1216.39        23.03 o                         
  13   0   6        104.43        120.61        10.16 o                         
  14   0   6        867.54        831.78        24.05 o                         
  15   0   6       1174.86       1143.63        53.45 o                         
  16   0   6         91.24        104.24        24.08 o                         
  17   0   6         89.32         56.02        26.88 o                         
   1   1   6       2399.97       2502.61        17.38 o                         
   2   1   6        291.74        305.24         3.31 o                         
   3   1   6       4697.70       4492.82        30.94 o                         
   4   1   6       1123.81       1137.55         8.95 o                         
   5   1   6       1987.50       1841.30        14.10 o                         
   6   1   6       1211.45       1157.86        10.22 o                         
   7   1   6       2536.11       2462.21        21.45 o                         
   8   1   6        155.73        143.02         3.60 o                         
   9   1   6       1869.59       1802.09        22.29 o                         
  10   1   6         94.81         94.26         3.97 o                         
  11   1   6        289.31        276.41         9.46 o                         
  12   1   6         76.51         84.22         5.91 o                         
  13   1   6        290.78        297.68         9.53 o                         
  14   1   6         15.45         18.41         8.48 o                         
  15   1   6         44.32         49.21        10.70 o                         
  16   1   6        112.37        102.79        14.23 o                         
  17   1   6          8.48        -15.57        26.90 o                         
   0   2   6       2155.82       2039.41        20.33 o                         
   1   2   6        328.06        365.46         3.20 o                         
   2   2   6        211.71        268.37         2.84 o                         
   3   2   6        683.10        795.80         6.08 o                         
   4   2   6        103.32        116.37         2.63 o                         
   5   2   6        223.64        255.05         2.91 o                         
   6   2   6       3599.30       3748.14        31.88 o                         
   7   2   6        248.02        236.53         4.30 o                         
   8   2   6        232.02        231.32         4.28 o                         
   9   2   6       1044.72       1027.76        11.88 o                         
  10   2   6         30.46         25.06         3.46 o                         
  11   2   6        377.37        333.15         7.51 o                         
  12   2   6        135.74        129.90         6.80 o                         
  13   2   6        289.26        267.11        11.18 o                         
  14   2   6         66.36         65.88         9.12 o                         
  15   2   6        151.84        170.28        17.87 o                         
  16   2   6        105.69        109.04        13.75 o                         
  17   2   6         10.01          9.79        28.32 o                         
   1   3   6          8.66         10.38         0.95 o                         
   2   3   6       4288.86       4306.61        33.05 o                         
   3   3   6         30.78         13.24         1.17 o                         
   4   3   6       1473.71       1495.93        11.44 o                         
   5   3   6       2604.23       2578.26        20.40 o                         
   6   3   6       1177.58       1154.00         9.49 o                         
   7   3   6          0.13          2.82         2.08 o                         
   8   3   6        163.38        171.32         4.01 o                         
   9   3   6        251.62        284.06         6.04 o                         
  10   3   6        789.84        800.56        11.84 o                         
  11   3   6        238.61        256.38         6.81 o                         
  12   3   6        456.48        442.04        11.46 o                         
  13   3   6        139.55        148.95         8.90 o                         
  14   3   6          4.72         12.05         8.42 o                         
  15   3   6        314.17        317.70        13.31 o                         
  16   3   6        101.45        105.94        14.09 o                         
  17   3   6         12.88         29.74        26.10 o                         
   0   4   6      17204.94      16204.72       180.19 o                         
   1   4   6        239.41        276.88         4.63 o                         
   2   4   6       1067.01       1038.68         9.19 o                         
   3   4   6         67.64         78.77         2.07 o                         
   4   4   6        395.78        342.55         3.80 o                         
   5   4   6        324.21        298.69         3.88 o                         
   6   4   6       2031.20       2075.96        18.44 o                         
   7   4   6        763.23        754.73        12.02 o                         
   8   4   6         67.04         52.13         3.57 o                         
   9   4   6          9.58          6.26         3.17 o                         
  10   4   6       1690.12       1703.94        19.64 o                         
  11   4   6        438.69        432.75         9.80 o                         
  12   4   6        240.67        240.04         9.38 o                         
  13   4   6          1.16         -1.61         8.96 o                         
  14   4   6        165.32        182.64        11.65 o                         
  15   4   6        108.21        126.53        11.73 o                         
  16   4   6          3.74          7.31        13.51 o                         
  17   4   6          8.30          0.92        16.22 o                         
   1   5   6       7168.25       7193.83        63.01 o                         
   2   5   6         44.94         49.15         1.85 o                         
   3   5   6       1755.13       1742.21        16.40 o                         
   4   5   6        128.88        146.62         3.48 o                         
   5   5   6       1812.91       1853.97        16.74 o                         
   6   5   6       4957.76       4823.33        40.99 o                         
   7   5   6       1057.10       1061.68        11.38 o                         
   8   5   6          0.71          1.53         3.02 o                         
   9   5   6       1076.73       1113.79        12.58 o                         
  10   5   6         71.29         75.28         5.49 o                         
  11   5   6        192.16        182.67         7.09 o                         
  12   5   6         29.68         45.04         7.55 o                         
  13   5   6          8.63         -3.62         9.66 o                         
  14   5   6          2.23         -4.52         9.37 o                         
  15   5   6         19.12         18.32        10.89 o                         
  16   5   6        528.80        512.71        19.39 o                         
  17   5   6          4.48         -4.16        19.09 o                         
   0   6   6        765.03        832.48        14.60 o                         
   1   6   6        259.10        263.79         5.12 o                         
   2   6   6        866.73        771.51         9.75 o                         
   3   6   6         14.73          6.61         2.73 o                         
   4   6   6          9.48          9.07         2.14 o                         
   5   6   6        129.53        137.38         3.60 o                         
   6   6   6         29.56         23.37         2.60 o                         
   7   6   6          5.94          9.46         3.12 o                         
   8   6   6         16.15         25.00         3.47 o                         
   9   6   6          7.63          9.37         4.02 o                         
  10   6   6          2.74          3.39         5.04 o                         
  11   6   6         34.05         41.96         6.25 o                         
  12   6   6         62.18        100.73         9.77 o                         
  13   6   6         62.06         58.22         9.26 o                         
  14   6   6         31.92         52.75        11.21 o                         
  15   6   6         16.24         15.67        12.91 o                         
  16   6   6         13.01         13.15        15.20 o                         
   1   7   6       1905.23       1977.62        21.58 o                         
   2   7   6       1334.43       1289.15        15.00 o                         
   3   7   6        324.20        343.43         8.12 o                         
   4   7   6        128.87        121.94         4.40 o                         
   5   7   6       1402.68       1386.78        14.73 o                         
   6   7   6        921.80        937.67        10.21 o                         
   7   7   6        305.89        300.43         9.18 o                         
   8   7   6       1469.11       1422.88        16.29 o                         
   9   7   6          1.19          7.57         5.13 o                         
  10   7   6        121.33        122.45         8.33 o                         
  11   7   6         32.46         35.81         7.30 o                         
  12   7   6         94.52         93.53        12.38 o                         
  13   7   6          0.01          3.75        11.93 o                         
  14   7   6        361.58        326.23        18.68 o                         
  15   7   6         36.76         17.94        16.00 o                         
  16   7   6         36.62         37.55        18.82 o                         
   0   8   6       3976.40       3948.63        57.60 o                         
   1   8   6       1525.40       1540.42        17.92 o                         
   2   8   6          0.46          2.14         3.53 o                         
   3   8   6         68.60         69.84         4.61 o                         
   4   8   6       4960.32       4783.73        46.04 o                         
   5   8   6        469.43        424.80         7.58 o                         
   6   8   6        403.49        357.78         7.41 o                         
   7   8   6        291.77        290.90         8.25 o                         
   8   8   6         19.66         26.06         5.43 o                         
   9   8   6          0.06         11.66         6.11 o                         
  10   8   6       1069.87       1075.58        20.05 o                         
  11   8   6        377.90        368.78        14.95 o                         
  12   8   6         68.77         68.26         9.93 o                         
  13   8   6          6.22         -7.11        12.75 o                         
  14   8   6        582.30        601.97        22.04 o                         
  15   8   6          1.29          4.55        27.01 o                         
   1   9   6        976.06        934.60        14.60 o                         
   2   9   6        168.75        179.77         6.04 o                         
   3   9   6          6.18          7.49         3.99 o                         
   4   9   6        880.35        793.14        11.03 o                         
   5   9   6        761.62        702.40        13.74 o                         
   6   9   6        920.49        882.18        13.11 o                         
   7   9   6         37.02         40.95         6.05 o                         
   8   9   6         21.32         19.94         6.02 o                         
   9   9   6        363.78        370.39        23.02 o                         
  10   9   6          0.99          6.91         8.35 o                         
  11   9   6        344.35        318.81        17.88 o                         
  12   9   6          0.77         -4.34        10.34 o                         
  13   9   6         39.69         18.22        14.73 o                         
  14   9   6          8.37         21.65        17.28 o                         
  15   9   6        296.22        286.37        25.21 o                         
   0  10   6       1437.59       1421.44        25.36 o                         
   1  10   6          1.33          0.84         5.12 o                         
   2  10   6       1251.67       1289.13        16.84 o                         
   3  10   6          0.00         -1.73         4.45 o                         
   4  10   6        113.99        129.41         6.32 o                         
   5  10   6         45.23         44.27         5.64 o                         
   6  10   6        197.54        220.30        10.95 o                         
   7  10   6          3.11          5.30         6.54 o                         
   8  10   6          0.54         -4.42         6.92 o                         
   9  10   6        234.78        234.50        13.04 o                         
  10  10   6          0.21          3.58        10.57 o                         
  11  10   6         55.84         48.26        12.85 o                         
  12  10   6         26.93         39.33        14.01 o                         
  13  10   6         24.74         26.28        46.24 o                         
  14  10   6         19.46         25.30        25.37 o                         
   1  11   6        160.09        140.06        10.03 o                         
   2  11   6        132.88        127.72         6.84 o                         
   3  11   6         79.10         68.28         9.77 o                         
   4  11   6       1101.77       1109.77        31.31 o                         
   5  11   6        175.08        178.62         8.68 o                         
   6  11   6        397.18        385.17        12.56 o                         
   7  11   6          7.99         13.80         8.88 o                         
   8  11   6         81.97         94.54        10.33 o                         
   9  11   6        320.45        306.73        16.43 o                         
  10  11   6        271.71        285.63        28.78 o                         
  11  11   6          3.51         13.58        13.98 o                         
  12  11   6         33.91         41.38        16.15 o                         
  13  11   6         80.48         56.51        23.22 o                         
   0  12   6       1332.64       1311.76        30.27 o                         
   1  12   6        229.42        240.11         9.22 o                         
   2  12   6        314.33        293.92        10.01 o                         
   3  12   6          2.71          0.66         7.33 o                         
   4  12   6       1326.23       1333.26        24.13 o                         
   5  12   6         76.57         66.62        10.12 o                         
   6  12   6         11.37         11.99        10.16 o                         
   7  12   6         76.62         90.91        10.82 o                         
   8  12   6        217.97        241.62        15.40 o                         
   9  12   6         23.86         18.75        12.61 o                         
  10  12   6        120.16        116.58        16.36 o                         
  11  12   6         70.18         75.07        20.36 o                         
  12  12   6          6.56          8.93        23.82 o                         
   1  13   6       1016.38       1046.68        20.36 o                         
   2  13   6        248.31        241.43        10.73 o                         
   3  13   6       1037.05       1001.90        22.53 o                         
   4  13   6          0.64         -0.93         9.28 o                         
   5  13   6        743.56        723.42        18.29 o                         
   6  13   6        290.68        270.65        13.32 o                         
   7  13   6        148.05        162.93        14.09 o                         
   8  13   6         63.54         57.71        13.48 o                         
   9  13   6        206.98        219.50        15.94 o                         
  10  13   6        403.89        406.36        32.14 o                         
  11  13   6         24.28         36.36        27.00 o                         
   0  14   6         51.72         38.35        15.52 o                         
   1  14   6          0.08          6.60        10.64 o                         
   2  14   6        139.13        126.04        11.53 o                         
   3  14   6        147.34        145.89        11.74 o                         
   4  14   6         82.17         68.27        12.23 o                         
   5  14   6        295.90        272.49        14.68 o                         
   6  14   6         27.94         44.58        14.62 o                         
   7  14   6        191.13        186.13        17.04 o                         
   8  14   6        138.89        150.62        18.27 o                         
   9  14   6        199.78        189.01        18.11 o                         
   1  15   6        140.74        134.49        13.69 o                         
   2  15   6         43.43         50.12        13.35 o                         
   3  15   6        286.05        305.81        15.36 o                         
   4  15   6        513.68        513.94        19.75 o                         
   5  15   6          0.45         -5.32        18.64 o                         
   6  15   6         69.06         84.27        20.23 o                         
   7  15   6          6.18          2.94        16.98 o                         
   0  16   6        208.03        215.94        23.91 o                         
   1  16   6         31.18         33.17        15.30 o                         
   2  16   6        262.30        240.34        18.21 o                         
   3  16   6         46.56         62.11        17.40 o                         
   4  16   6        262.27        271.63        20.29 o                         
   1   1   7       1228.10       1250.99         9.33 o                         
   2   1   7        426.73        496.87         4.90 o                         
   3   1   7       3147.51       3403.12        24.44 o                         
   4   1   7       1953.51       2005.42        15.79 o                         
   5   1   7       1170.73       1266.75        10.37 o                         
   6   1   7        582.14        603.46         6.73 o                         
   7   1   7        786.86        743.63         8.10 o                         
   8   1   7       1714.96       1788.13        18.25 o                         
   9   1   7          0.16          0.59         2.83 o                         
  10   1   7        177.95        160.64         4.69 o                         
  11   1   7        144.55        162.13         6.38 o                         
  12   1   7        507.71        490.76        12.74 o                         
  13   1   7        124.30        150.83        11.10 o                         
  14   1   7        510.57        428.68        15.13 o                         
  15   1   7         45.80         54.45        11.96 o                         
  16   1   7         13.71          6.62        14.07 o                         
  17   1   7        298.00        222.18        39.82 o                         
   0   2   7        732.46        752.24         8.13 o                         
   1   2   7       1196.73       1203.15         9.79 o                         
   2   2   7      17931.73      16876.51       145.38 o                         
   3   2   7        353.25        462.17         5.57 o                         
   4   2   7       1825.70       1737.80        13.92 o                         
   5   2   7        375.03        391.76         4.02 o                         
   6   2   7       2878.47       2753.39        23.81 o                         
   7   2   7       1070.00       1058.96        11.55 o                         
   8   2   7       4113.99       3965.67        35.79 o                         
   9   2   7        416.00        379.54         8.07 o                         
  10   2   7         59.04         58.47         3.87 o                         
  11   2   7          1.58         -1.95         4.32 o                         
  12   2   7       2715.39       2797.77        52.60 o                         
  13   2   7        641.71        652.98        14.44 o                         
  14   2   7          0.09         -1.55         8.66 o                         
  15   2   7         65.05         54.70        12.62 o                         
  16   2   7        295.64        313.35        17.69 o                         
  17   2   7          4.21         10.22        22.17 o                         
   1   3   7        401.32        403.27         6.71 o                         
   2   3   7        150.76        161.02         2.12 o                         
   3   3   7       2403.44       2468.92        22.19 o                         
   4   3   7        926.46        874.10         7.59 o                         
   5   3   7        292.86        300.44         3.55 o                         
   6   3   7        748.79        712.71         7.33 o                         
   7   3   7       1153.68       1156.33        12.55 o                         
   8   3   7        600.15        561.65         8.75 o                         
   9   3   7       2057.91       1959.58        20.93 o                         
  10   3   7         39.95         35.10         3.86 o                         
  11   3   7         60.46         60.08         5.53 o                         
  12   3   7         80.41         69.41         7.24 o                         
  13   3   7          0.22         -2.11         7.55 o                         
  14   3   7        348.69        345.66        12.16 o                         
  15   3   7        195.26        215.69        15.63 o                         
  16   3   7         12.21         17.58        14.62 o                         
  17   3   7         25.96         18.90        17.93 o                         
   0   4   7        140.03        211.62         4.54 o                         
   1   4   7        224.15        265.30         3.20 o                         
   2   4   7        915.43       1061.21         9.05 o                         
   3   4   7       1273.93       1441.37        12.93 o                         
   4   4   7         62.48         52.18         1.85 o                         
   5   4   7        535.62        516.65         5.56 o                         
   6   4   7        315.14        312.74         4.93 o                         
   7   4   7        446.92        446.82         7.09 o                         
   8   4   7        205.46        201.03         4.90 o                         
   9   4   7        419.35        404.69        10.20 o                         
  10   4   7        387.49        370.28        10.60 o                         
  11   4   7         55.95         53.20         5.46 o                         
  12   4   7        103.08        119.18         8.07 o                         
  13   4   7        340.41        339.71        13.06 o                         
  14   4   7         48.39         52.55        10.60 o                         
  15   4   7        610.90        627.32        17.45 o                         
  16   4   7         47.49         63.06        15.48 o                         
  17   4   7          0.02          3.20        18.03 o                         
   1   5   7          0.44          3.48         1.50 o                         
   2   5   7        296.09        309.38         4.06 o                         
   3   5   7        376.15        374.97         4.95 o                         
   4   5   7       2270.36       2327.34        20.48 o                         
   5   5   7        584.03        626.26         6.90 o                         
   6   5   7       1085.92       1049.28        10.46 o                         
   7   5   7         28.12         29.54         3.75 o                         
   8   5   7        764.05        778.50        11.27 o                         
   9   5   7         98.23         80.62         4.38 o                         
  10   5   7         27.23         20.77         4.87 o                         
  11   5   7          2.04         16.30         5.71 o                         
  12   5   7          0.91          0.30         6.98 o                         
  13   5   7        201.10        200.51        10.44 o                         
  14   5   7        153.89        148.16        10.96 o                         
  15   5   7         76.24         89.34        12.01 o                         
  16   5   7         27.86         31.12        20.24 o                         
  17   5   7         15.21         27.15        22.00 o                         
   0   6   7        846.57        898.09        19.85 o                         
   1   6   7         83.76         75.84         3.29 o                         
   2   6   7       7686.99       7164.75        62.99 o                         
   3   6   7        737.57        789.80         9.22 o                         
   4   6   7        414.59        407.02         5.76 o                         
   5   6   7         12.39         14.92         3.06 o                         
   6   6   7       1963.54       1860.71        17.98 o                         
   7   6   7        425.15        402.15         7.18 o                         
   8   6   7       4801.22       4657.66        44.74 o                         
   9   6   7         34.92         28.11         4.47 o                         
  10   6   7         76.10         92.34        10.90 o                         
  11   6   7        472.05        483.20        11.21 o                         
  12   6   7       2207.04       2262.38        37.98 o                         
  13   6   7          0.31         -4.74         9.14 o                         
  14   6   7         11.77         25.68        11.08 o                         
  15   6   7        221.33        201.65        15.12 o                         
  16   6   7        133.67        160.48        22.36 o                         
   1   7   7         11.12         17.30         3.85 o                         
   2   7   7        549.92        583.02         8.61 o                         
   3   7   7        125.90        121.08         4.38 o                         
   4   7   7        610.75        628.59         8.71 o                         
   5   7   7        151.21        132.85         4.69 o                         
   6   7   7        658.56        643.12        10.22 o                         
   7   7   7         11.78         13.16         4.03 o                         
   8   7   7        515.09        514.85        10.66 o                         
   9   7   7        214.07        225.44        10.26 o                         
  10   7   7          0.27          1.61         6.23 o                         
  11   7   7         44.75         43.96         7.64 o                         
  12   7   7         21.54         22.17         9.63 o                         
  13   7   7         26.12         22.84        12.73 o                         
  14   7   7        266.10        253.76        16.23 o                         
  15   7   7          5.71         16.22        18.83 o                         
  16   7   7          2.56         13.45        18.44 o                         
   0   8   7       1094.12       1123.01        20.48 o                         
   1   8   7        118.60        120.87         5.51 o                         
   2   8   7        690.77        704.17        12.75 o                         
   3   8   7       2500.40       2217.36        31.04 o                         
   4   8   7        859.01        968.69        12.66 o                         
   5   8   7         51.52         37.51         4.61 o                         
   6   8   7        387.31        377.08         8.09 o                         
   7   8   7        218.96        220.80         7.34 o                         
   8   8   7        237.67        219.40         7.60 o                         
   9   8   7        315.92        330.83         9.84 o                         
  10   8   7        122.31        118.85        10.24 o                         
  11   8   7         39.35         46.71         9.84 o                         
  12   8   7        119.86        122.29        12.07 o                         
  13   8   7          8.17          9.02        13.97 o                         
  14   8   7         99.54        105.80        15.71 o                         
  15   8   7         15.68         32.56        23.37 o                         
   1   9   7         22.92         14.46         4.25 o                         
   2   9   7         86.58         77.98         5.41 o                         
   3   9   7        854.08        795.07        12.74 o                         
   4   9   7       1197.48       1217.55        15.65 o                         
   5   9   7          6.90          5.87         4.76 o                         
   6   9   7        166.15        161.75         8.98 o                         
   7   9   7        145.01        130.24         7.09 o                         
   8   9   7        730.48        762.78        14.05 o                         
   9   9   7        945.74        907.06        17.13 o                         
  10   9   7         33.77         44.60         9.85 o                         
  11   9   7         16.78         17.36         9.62 o                         
  12   9   7          1.24         -1.99        11.07 o                         
  13   9   7          0.35          9.92        14.84 o                         
  14   9   7         30.87         36.73        20.74 o                         
   0  10   7         13.34          5.54         7.16 o                         
   1  10   7        633.28        649.45        11.28 o                         
   2  10   7       5083.50       5024.51        52.02 o                         
   3  10   7        390.99        369.48        10.36 o                         
   4  10   7        207.61        220.75         7.98 o                         
   5  10   7          5.91          9.11         5.49 o                         
   6  10   7        547.91        539.96        14.18 o                         
   7  10   7         22.17         12.65         6.85 o                         
   8  10   7        553.54        518.15        17.10 o                         
   9  10   7         45.34         40.50         8.87 o                         
  10  10   7         70.13         56.31        10.18 o                         
  11  10   7          5.16          5.54        11.81 o                         
  12  10   7        561.76        605.03        21.56 o                         
  13  10   7          1.57        -19.24        27.80 o                         
  14  10   7          4.88         31.54        23.44 o                         
   1  11   7         26.13         32.18         5.92 o                         
   2  11   7         62.34         75.67         6.91 o                         
   3  11   7        102.60         99.67         7.28 o                         
   4  11   7        542.67        541.23        13.44 o                         
   5  11   7         50.86         46.69         7.46 o                         
   6  11   7         19.19         18.41         7.77 o                         
   7  11   7        149.38        158.74        10.87 o                         
   8  11   7        984.68        996.91        24.63 o                         
   9  11   7        371.11        379.06        14.53 o                         
  10  11   7        154.66        162.12        14.83 o                         
  11  11   7          2.15          4.16        14.06 o                         
  12  11   7        278.90        260.59        21.71 o                         
  13  11   7         53.00         14.29        22.34 o                         
   0  12   7        121.66        118.32        12.13 o                         
   1  12   7        405.85        415.79        11.52 o                         
   2  12   7         95.51         85.64         8.16 o                         
   3  12   7         60.64         57.17         8.31 o                         
   4  12   7        170.20        140.80        11.23 o                         
   5  12   7          9.34          3.59         9.31 o                         
   6  12   7        236.73        246.17        16.09 o                         
   7  12   7         40.02         40.57        11.01 o                         
   8  12   7        231.91        220.85        13.33 o                         
   9  12   7         34.71         41.33        12.16 o                         
  10  12   7        241.86        253.31        17.65 o                         
  11  12   7          0.00         -5.42        18.63 o                         
  12  12   7         77.80         74.37        19.69 o                         
   1  13   7         48.37         52.06         9.77 o                         
   2  13   7         70.30         81.37        10.00 o                         
   3  13   7        549.81        587.40        15.14 o                         
   4  13   7        325.56        349.75        19.21 o                         
   5  13   7         11.98         15.99        11.04 o                         
   6  13   7         46.15         54.51        11.60 o                         
   7  13   7        149.95        146.28        13.78 o                         
   8  13   7        418.21        418.48        17.73 o                         
   9  13   7         72.70         73.10        15.79 o                         
  10  13   7          0.30         13.43        20.58 o                         
   0  14   7        125.37        133.37        39.15 o                         
   1  14   7        206.38        223.36        12.88 o                         
   2  14   7       2226.54       2178.86        32.94 o                         
   3  14   7        195.54        215.72        13.43 o                         
   4  14   7        166.92        178.63        14.19 o                         
   5  14   7        101.38        119.29        13.22 o                         
   6  14   7        338.72        345.23        19.99 o                         
   7  14   7          0.00        -16.97        16.97 o                         
   8  14   7        197.92        194.02        25.83 o                         
   9  14   7         58.06         80.27        17.41 o                         
   1  15   7        104.62        104.04        13.27 o                         
   2  15   7          1.65         -2.81        12.65 o                         
   3  15   7        478.60        457.51        17.75 o                         
   4  15   7        167.51        152.11        24.72 o                         
   5  15   7         16.81         17.80        16.92 o                         
   6  15   7         18.57         20.80        18.57 o                         
   7  15   7        205.90        222.08        24.14 o                         
   0  16   7        312.48        303.98        24.88 o                         
   1  16   7         25.60         30.40        16.05 o                         
   2  16   7        163.28        160.90        16.66 o                         
   3  16   7        403.19        398.81        20.93 o                         
   1   0   8        967.97       1208.71        12.54 o                         
   2   0   8         30.35         51.26         3.36 o                         
   3   0   8       3064.36       3015.95        31.83 o                         
   4   0   8      14645.46      14793.42       152.29 o                         
   5   0   8       1521.73       1567.66        17.28 o                         
   6   0   8       5411.26       5515.58        57.67 o                         
   7   0   8         11.92          9.91         2.34 o                         
   8   0   8       3001.36       2698.24        39.56 o                         
   9   0   8        386.70        367.78         9.49 o                         
  10   0   8        375.70        380.51        10.44 o                         
  11   0   8        117.50        116.20         7.24 o                         
  12   0   8         66.95         76.42        11.84 o                         
  13   0   8         54.04         52.73        13.90 o                         
  14   0   8        280.36        308.00        20.28 o                         
  15   0   8         48.59         35.51        19.91 o                         
  16   0   8         19.36         -1.55        18.74 o                         
  17   0   8        230.59        282.45        27.55 o                         
   2   1   8       4266.90       4614.63        38.45 o                         
   3   1   8        264.29        173.33         3.31 o                         
   4   1   8        146.95        130.97         2.96 o                         
   5   1   8          0.63          4.67         1.12 o                         
   6   1   8       5700.92       5591.13        44.72 o                         
   7   1   8        138.05        114.87         4.31 o                         
   8   1   8        112.72        126.34         3.93 o                         
   9   1   8          5.72         10.82         3.34 o                         
  10   1   8        368.18        385.58         7.43 o                         
  11   1   8         94.28         89.62         5.69 o                         
  12   1   8         36.63         38.70         7.30 o                         
  13   1   8        220.68        208.59        11.59 o                         
  14   1   8        277.34        284.32        13.65 o                         
  15   1   8         16.48         20.04        12.01 o                         
  16   1   8         76.38         80.90        15.01 o                         
  17   1   8        231.16        256.80        18.95 o                         
   0   2   8        175.49        235.27         3.83 o                         
   1   2   8        410.40        443.76         4.86 o                         
   2   2   8          3.17          4.84         1.27 o                         
   3   2   8        228.50        237.62         4.86 o                         
   4   2   8          0.04         10.71         3.01 o                         
   5   2   8          0.02         -0.32         1.21 o                         
   6   2   8       1122.30       1123.27         9.59 o                         
   7   2   8          6.73          5.15         2.24 o                         
   8   2   8         65.90         65.86         4.44 o                         
   9   2   8          5.24          6.50         3.11 o                         
  10   2   8         66.95         84.84         4.48 o                         
  11   2   8         31.60         31.63         5.11 o                         
  12   2   8         58.71         60.11         7.14 o                         
  13   2   8         10.12          9.80         8.11 o                         
  14   2   8         72.21         67.46        11.23 o                         
  15   2   8          2.02          1.97        12.08 o                         
  16   2   8        225.33        215.70        19.26 o                         
  17   2   8          0.05          1.96        17.07 o                         
   1   3   8       1615.57       1571.18        14.38 o                         
   2   3   8         15.11         20.22         1.51 o                         
   3   3   8       4006.28       4003.58        37.35 o                         
   4   3   8         55.41         48.56         2.18 o                         
   5   3   8        679.72        689.74         6.62 o                         
   6   3   8       3961.44       3812.75        34.08 o                         
   7   3   8       3625.97       3549.93        32.21 o                         
   8   3   8          5.89          7.84         2.78 o                         
   9   3   8        638.88        605.38         9.35 o                         
  10   3   8        494.06        486.25        11.30 o                         
  11   3   8        334.05        327.21        11.07 o                         
  12   3   8          0.19         -4.12         6.66 o                         
  13   3   8         74.24         74.86        11.11 o                         
  14   3   8          8.57          3.44        10.50 o                         
  15   3   8         20.93         16.95        13.26 o                         
  16   3   8        256.19        246.76        17.46 o                         
  17   3   8          7.13         14.99        17.19 o                         
   0   4   8       5976.27       5594.22        69.24 o                         
   1   4   8        240.79        268.68         3.52 o                         
   2   4   8        237.04        298.36         4.16 o                         
   3   4   8         65.41         63.97         3.62 o                         
   4   4   8       7909.01       7587.17        63.16 o                         
   5   4   8         51.50         63.49         2.98 o                         
   6   4   8        168.09        161.62         3.39 o                         
   7   4   8         71.43         65.49         2.99 o                         
   8   4   8         16.43         28.68         4.24 o                         
   9   4   8        589.48        591.45        11.48 o                         
  10   4   8       1742.34       1758.20        20.41 o                         
  11   4   8          2.15          1.71         5.24 o                         
  12   4   8        136.92        138.73         8.35 o                         
  13   4   8        346.60        319.26        18.90 o                         
  14   4   8       1284.48       1323.20        28.05 o                         
  15   4   8          0.05         -1.90        13.31 o                         
  16   4   8         18.26         27.32        16.22 o                         
  17   4   8         20.27         11.95        18.48 o                         
   1   5   8       4554.57       4626.23        39.03 o                         
   2   5   8       3121.74       3217.61        27.51 o                         
   3   5   8       4769.35       4867.45        41.07 o                         
   4   5   8        590.16        544.30         6.84 o                         
   5   5   8       1134.18       1128.06        11.62 o                         
   6   5   8        380.41        359.89         5.42 o                         
   7   5   8        682.14        704.64        12.75 o                         
   8   5   8        475.07        455.84         8.00 o                         
   9   5   8        229.63        223.56         7.99 o                         
  10   5   8        305.41        309.78         8.29 o                         
  11   5   8        334.32        354.58         9.28 o                         
  12   5   8          1.90          4.87         6.63 o                         
  13   5   8        687.13        662.48        16.12 o                         
  14   5   8         68.94         76.14        12.11 o                         
  15   5   8         60.91         73.50        14.39 o                         
  16   5   8          0.11         21.96        25.19 o                         
   0   6   8       4363.83       4392.18        72.29 o                         
   1   6   8        511.53        517.65         7.50 o                         
   2   6   8        451.09        460.26         7.52 o                         
   3   6   8         54.26         51.52         2.58 o                         
   4   6   8        156.14        147.32         3.93 o                         
   5   6   8        142.70        153.73         4.33 o                         
   6   6   8        148.48        138.20         5.04 o                         
   7   6   8         46.45         47.49         3.77 o                         
   8   6   8         58.37         59.41         4.21 o                         
   9   6   8         47.29         37.13         4.54 o                         
  10   6   8         38.53         40.78         6.16 o                         
  11   6   8         78.03         86.68         6.80 o                         
  12   6   8         38.35         52.37         9.05 o                         
  13   6   8         74.62         69.72        11.91 o                         
  14   6   8          4.11         -9.12        12.88 o                         
  15   6   8         24.04         17.10        15.21 o                         
  16   6   8         10.11         41.83        20.84 o                         
   1   7   8         70.59         68.04         4.69 o                         
   2   7   8         57.80         59.50         3.76 o                         
   3   7   8        368.67        388.04         8.41 o                         
   4   7   8       3102.00       2940.18        33.02 o                         
   5   7   8        443.76        386.22         7.39 o                         
   6   7   8        119.03        139.54         5.61 o                         
   7   7   8        469.22        490.42        10.25 o                         
   8   7   8        281.74        288.64         8.25 o                         
   9   7   8         36.20         44.36         5.74 o                         
  10   7   8          0.06          6.20         7.10 o                         
  11   7   8         66.91         64.41         8.59 o                         
  12   7   8         35.20         37.73         9.22 o                         
  13   7   8          1.42          0.39        11.69 o                         
  14   7   8        162.22        171.74        16.00 o                         
  15   7   8         17.50         19.77        18.37 o                         
  16   7   8        259.06        299.89        53.63 o                         
   0   8   8       5070.24       5056.38        72.92 o                         
   1   8   8        890.85        850.64        12.11 o                         
   2   8   8        221.09        220.88         9.63 o                         
   3   8   8        133.71        132.43         7.64 o                         
   4   8   8        403.44        415.62         7.99 o                         
   5   8   8          0.85          0.55         4.33 o                         
   6   8   8        591.39        618.16        10.89 o                         
   7   8   8        164.44        166.66         8.08 o                         
   8   8   8        462.32        496.24        16.31 o                         
   9   8   8        682.73        675.75        18.08 o                         
  10   8   8       1657.27       1621.76        39.76 o                         
  11   8   8        126.97        140.61        11.39 o                         
  12   8   8          9.41         12.68         9.52 o                         
  13   8   8        869.52        843.69        24.53 o                         
  14   8   8        233.88        259.23        18.92 o                         
  15   8   8        196.81        173.21        19.91 o                         
   1   9   8        164.48        144.44         7.63 o                         
   2   9   8        247.91        230.90         8.94 o                         
   3   9   8       1059.09       1040.06        16.58 o                         
   4   9   8         89.40        102.94         7.50 o                         
   5   9   8        610.08        587.18        10.46 o                         
   6   9   8        542.93        545.26        11.06 o                         
   7   9   8       1700.10       1711.35        22.74 o                         
   8   9   8         45.99         54.56         6.87 o                         
   9   9   8        609.19        606.74        14.64 o                         
  10   9   8       1160.54       1165.03        23.76 o                         
  11   9   8        372.18        398.49        14.47 o                         
  12   9   8         68.33         63.51        12.24 o                         
  13   9   8        133.71        134.11        17.03 o                         
  14   9   8         23.24         58.29        31.07 o                         
   0  10   8        108.43        107.02         8.41 o                         
   1  10   8         97.83         86.96         6.47 o                         
   2  10   8       1092.61       1125.59        16.66 o                         
   3  10   8          6.24          5.27         5.22 o                         
   4  10   8        657.49        636.02        12.42 o                         
   5  10   8        217.56        213.55         7.99 o                         
   6  10   8          8.25         14.97         6.33 o                         
   7  10   8         30.89         35.33         7.10 o                         
   8  10   8        275.61        276.32        20.25 o                         
   9  10   8        174.30        196.48        16.06 o                         
  10  10   8         27.26         20.53        10.14 o                         
  11  10   8        106.65         93.47        12.36 o                         
  12  10   8          0.47         -4.46        13.73 o                         
  13  10   8         69.58         58.44        36.29 o                         
   1  11   8          8.11          6.10         6.28 o                         
   2  11   8        127.34        130.97         7.80 o                         
   3  11   8         66.84         64.10         7.16 o                         
   4  11   8        442.04        441.46        11.59 o                         
   5  11   8         69.90         74.88         8.34 o                         
   6  11   8        372.03        392.11        18.41 o                         
   7  11   8        267.21        287.63        11.47 o                         
   8  11   8        311.09        311.72        17.63 o                         
   9  11   8         84.17         59.95        11.98 o                         
  10  11   8         31.76         32.53        13.64 o                         
  11  11   8         51.40         49.52        14.89 o                         
  12  11   8        156.96        139.32        42.53 o                         
  13  11   8         49.18         40.86        23.97 o                         
   0  12   8       3433.85       3373.13        62.22 o                         
   1  12   8        321.90        317.78        19.41 o                         
   2  12   8          9.25         10.99         7.64 o                         
   3  12   8        211.12        216.54        15.26 o                         
   4  12   8        364.60        368.58        11.62 o                         
   5  12   8          6.18          7.53         9.64 o                         
   6  12   8        379.11        401.42        17.36 o                         
   7  12   8         45.77         59.28        11.35 o                         
   8  12   8        180.87        191.58        13.65 o                         
   9  12   8         29.27         21.61        12.54 o                         
  10  12   8       1182.18       1212.93        43.93 o                         
  11  12   8        107.29        108.66        27.20 o                         
   1  13   8        286.31        279.97        14.89 o                         
   2  13   8         10.04         10.25         9.52 o                         
   3  13   8        344.08        335.94        14.31 o                         
   4  13   8        477.84        481.93        18.88 o                         
   5  13   8        124.06        140.76        11.69 o                         
   6  13   8        339.61        332.90        14.31 o                         
   7  13   8        598.83        609.22        19.69 o                         
   8  13   8          4.55         15.07        14.26 o                         
   9  13   8        136.30        137.63        19.86 o                         
  10  13   8         11.05         13.40        19.17 o                         
   0  14   8          1.67          4.04        15.91 o                         
   1  14   8          9.21         12.85        11.13 o                         
   2  14   8          2.29         -3.63        11.63 o                         
   3  14   8        215.98        216.08        13.03 o                         
   4  14   8         51.63         52.05        13.13 o                         
   5  14   8        201.54        212.02        15.15 o                         
   6  14   8        104.43         85.21        14.32 o                         
   7  14   8         22.14         11.66        18.25 o                         
   8  14   8         91.95         96.32        19.64 o                         
   1  15   8          1.48          8.83        13.38 o                         
   2  15   8        348.12        369.91        18.59 o                         
   3  15   8         55.66         65.92        16.82 o                         
   4  15   8         12.22         10.52        20.03 o                         
   5  15   8         76.68         88.34        16.88 o                         
   6  15   8        186.37        213.27        20.21 o                         
   0  16   8        396.16        457.73        41.20 o                         
   1  16   8         68.89         84.86        15.64 o                         
   2  16   8         56.07         76.14        17.72 o                         
   3  16   8        115.56        114.93        22.74 o                         
   1   1   9       5560.56       5443.03        40.07 o                         
   2   1   9        728.02        861.66         7.01 o                         
   3   1   9        647.27        759.79         7.14 o                         
   4   1   9       4431.34       4638.99        37.13 o                         
   5   1   9       2202.73       2182.29        16.72 o                         
   6   1   9        762.91        784.74         8.24 o                         
   7   1   9        784.52        795.77        10.91 o                         
   8   1   9        809.25        736.30         9.74 o                         
   9   1   9        895.56        894.51        13.37 o                         
  10   1   9        164.05        175.30         5.97 o                         
  11   1   9        568.30        574.87        10.63 o                         
  12   1   9          1.48          8.03         7.79 o                         
  13   1   9         97.22        106.62        11.45 o                         
  14   1   9         43.71         32.29        10.72 o                         
  15   1   9         50.05         57.60        12.76 o                         
  16   1   9         76.99         91.50        14.82 o                         
  17   1   9         93.62        102.63        17.84 o                         
   0   2   9       4991.67       5191.69        58.51 o                         
   1   2   9        931.45        846.46         7.59 o                         
   2   2   9       3850.40       3690.68        34.33 o                         
   3   2   9          0.26          5.62         1.61 o                         
   4   2   9       1842.58       1813.43        18.78 o                         
   5   2   9        345.01        345.57         4.58 o                         
   6   2   9          0.38         15.08         5.15 o                         
   7   2   9        107.45        115.60         3.31 o                         
   8   2   9         23.89         30.96         3.34 o                         
   9   2   9         51.84         48.34         4.47 o                         
  10   2   9        602.48        634.96        12.69 o                         
  11   2   9        523.29        553.25        11.54 o                         
  12   2   9        310.65        299.25        10.96 o                         
  13   2   9         47.20         36.93        19.59 o                         
  14   2   9        394.46        408.81        25.72 o                         
  15   2   9        161.35        152.50        14.69 o                         
  16   2   9         41.65         22.17        15.31 o                         
  17   2   9          4.58         10.29        17.67 o                         
   1   3   9       4229.39       4218.24        37.07 o                         
   2   3   9        130.74        112.31         3.21 o                         
   3   3   9       5427.62       5382.75        49.87 o                         
   4   3   9        141.48        149.66         3.20 o                         
   5   3   9        984.92        999.21         9.11 o                         
   6   3   9       2619.67       2546.65        23.35 o                         
   7   3   9        126.00        130.34         3.62 o                         
   8   3   9        108.42         96.70         4.11 o                         
   9   3   9       1602.16       1598.92        19.85 o                         
  10   3   9        660.40        637.20        11.45 o                         
  11   3   9         10.07          4.75         5.55 o                         
  12   3   9         34.76         34.54         7.92 o                         
  13   3   9          4.36          1.76         8.49 o                         
  14   3   9        158.87        137.92        12.27 o                         
  15   3   9        407.21        428.79        23.90 o                         
  16   3   9         36.52         27.85        14.62 o                         
  17   3   9          0.92         11.51        18.08 o                         
   0   4   9        224.57        204.16         5.05 o                         
   1   4   9        413.86        499.35         5.58 o                         
   2   4   9         19.05         19.25         2.20 o                         
   3   4   9         12.51          9.70         1.25 o                         
   4   4   9         11.30          9.74         1.39 o                         
   5   4   9          9.68         10.14         1.85 o                         
   6   4   9          8.31         12.55         2.32 o                         
   7   4   9        513.65        499.33         8.79 o                         
   8   4   9       2152.83       2028.59        22.27 o                         
   9   4   9          4.22          4.90         4.16 o                         
  10   4   9          2.16         -4.12         4.59 o                         
  11   4   9        242.26        238.68         8.36 o                         
  12   4   9         82.94         94.77         7.77 o                         
  13   4   9          9.76         19.81         9.73 o                         
  14   4   9        140.53        135.73        13.06 o                         
  15   4   9          4.53          6.52        13.22 o                         
  16   4   9        165.81        223.54        31.22 o                         
  17   4   9         38.51         51.03        19.38 o                         
   1   5   9       2596.48       2536.08        21.92 o                         
   2   5   9       1528.03       1615.34        14.54 o                         
   3   5   9       1162.73       1151.03        12.12 o                         
   4   5   9        719.19        631.94         9.23 o                         
   5   5   9       2068.39       2063.16        20.74 o                         
   6   5   9       2064.31       1997.72        21.50 o                         
   7   5   9          0.53         -1.81         3.65 o                         
   8   5   9        395.10        369.01         8.66 o                         
   9   5   9       1703.71       1748.41        21.63 o                         
  10   5   9         65.61         56.87         6.46 o                         
  11   5   9         43.76         36.48         6.62 o                         
  12   5   9          2.04          1.72         8.24 o                         
  13   5   9          1.13         -9.82         9.82 o                         
  14   5   9        526.10        560.08        17.19 o                         
  15   5   9        110.68        113.71        17.61 o                         
  16   5   9         56.89         58.51        20.58 o                         
   0   6   9       6203.79       5983.05        84.15 o                         
   1   6   9       1619.55       1597.70        17.53 o                         
   2   6   9        984.88        915.30        11.11 o                         
   3   6   9         45.49         50.89         2.64 o                         
   4   6   9       1258.43       1203.71        14.04 o                         
   5   6   9        586.23        573.73         8.49 o                         
   6   6   9        293.45        298.68         6.72 o                         
   7   6   9       1832.57       1813.82        20.61 o                         
   8   6   9        296.21        261.59         6.98 o                         
   9   6   9        325.44        330.69         8.67 o                         
  10   6   9        803.73        803.18        17.92 o                         
  11   6   9       1201.81       1175.29        21.00 o                         
  12   6   9        843.07        874.47        18.81 o                         
  13   6   9        219.88        213.31        13.92 o                         
  14   6   9         13.57          1.53        13.28 o                         
  15   6   9        335.46        314.62        27.47 o                         
  16   6   9         22.52         22.79        20.15 o                         
   1   7   9       4398.47       4221.82        45.99 o                         
   2   7   9        799.42        793.69        10.48 o                         
   3   7   9       1506.52       1490.27        21.84 o                         
   4   7   9        609.28        555.77         9.90 o                         
   5   7   9       4756.61       4755.99        48.99 o                         
   6   7   9       1215.69       1196.99        16.36 o                         
   7   7   9        787.46        825.29        13.09 o                         
   8   7   9        496.39        478.31        10.22 o                         
   9   7   9        340.30        345.11         9.00 o                         
  10   7   9         84.43         95.08         8.28 o                         
  11   7   9        388.91        381.83        16.23 o                         
  12   7   9          4.80          7.47         8.83 o                         
  13   7   9        159.72        192.62        22.89 o                         
  14   7   9        149.78        142.06        21.45 o                         
  15   7   9        102.97        110.36        25.04 o                         
   0   8   9       1225.77       1118.71        20.72 o                         
   1   8   9        374.29        366.04        10.80 o                         
   2   8   9          3.15          6.63         3.73 o                         
   3   8   9         18.56         21.03         4.11 o                         
   4   8   9          0.01          0.40         4.17 o                         
   5   8   9        197.81        197.98         7.68 o                         
   6   8   9         56.97         73.51         6.63 o                         
   7   8   9        175.43        185.09         7.10 o                         
   8   8   9         19.76         19.60         5.88 o                         
   9   8   9          5.27          5.39         6.58 o                         
  10   8   9          0.66          1.68         9.42 o                         
  11   8   9          0.18          5.49        10.41 o                         
  12   8   9          0.01         -0.03         9.87 o                         
  13   8   9          1.28          7.64        14.54 o                         
  14   8   9         21.32         21.91        16.93 o                         
  15   8   9         46.23         83.83        20.29 o                         
   1   9   9        142.04        144.49         6.81 o                         
   2   9   9        844.41        804.09        12.97 o                         
   3   9   9          1.54         -2.40         4.77 o                         
   4   9   9          2.45         10.26         5.03 o                         
   5   9   9       1259.55       1242.05        16.06 o                         
   6   9   9        382.76        382.37        10.35 o                         
   7   9   9         52.46         62.13         6.58 o                         
   8   9   9         23.55         20.95         6.73 o                         
   9   9   9         43.98         39.43         8.89 o                         
  10   9   9        103.20        123.69        11.35 o                         
  11   9   9          0.04         -5.34        10.74 o                         
  12   9   9         40.28         30.10        12.10 o                         
  13   9   9         94.01         81.47        16.97 o                         
  14   9   9        117.16        130.34        22.02 o                         
   0  10   9       1168.71       1166.26        28.50 o                         
   1  10   9        159.13        169.41         7.38 o                         
   2  10   9        320.16        319.89        12.41 o                         
   3  10   9        323.79        309.87         8.95 o                         
   4  10   9         37.77         45.72         5.77 o                         
   5  10   9        204.45        214.79         9.01 o                         
   6  10   9         40.21         56.92         7.02 o                         
   7  10   9          2.63          3.56         6.88 o                         
   8  10   9        665.14        681.33        14.95 o                         
   9  10   9          1.11          0.32         8.84 o                         
  10  10   9        161.85        154.06        12.18 o                         
  11  10   9        154.15        168.17        13.68 o                         
  12  10   9        139.96        143.62        15.00 o                         
  13  10   9         28.18          1.17        22.41 o                         
   1  11   9        557.06        543.95        13.07 o                         
   2  11   9        294.02        319.88         9.84 o                         
   3  11   9        847.44        858.29        15.48 o                         
   4  11   9        196.28        195.32         8.85 o                         
   5  11   9       1621.39       1660.28        25.80 o                         
   6  11   9        147.80        137.34         9.70 o                         
   7  11   9        326.92        332.63        12.88 o                         
   8  11   9        164.83        163.43        11.18 o                         
   9  11   9        710.42        695.71        19.10 o                         
  10  11   9         94.66         91.82        15.57 o                         
  11  11   9        199.71        210.01        16.77 o                         
  12  11   9          3.89         -0.83        16.72 o                         
   0  12   9         64.98         62.86        15.00 o                         
   1  12   9         13.46         18.22        10.46 o                         
   2  12   9          4.90          9.20        10.76 o                         
   3  12   9         59.09         48.71         9.04 o                         
   4  12   9         48.47         52.29        10.43 o                         
   5  12   9          8.25          2.40         9.12 o                         
   6  12   9         12.47          9.17        10.04 o                         
   7  12   9         15.59         14.79        10.51 o                         
   8  12   9         94.84        103.51        12.40 o                         
   9  12   9         32.16         46.28        13.37 o                         
  10  12   9         40.48         35.36        16.01 o                         
  11  12   9          5.50         28.11        16.58 o                         
   1  13   9        328.58        317.44        12.78 o                         
   2  13   9         19.15         20.79         9.59 o                         
   3  13   9        146.89        179.46        11.36 o                         
   4  13   9        765.26        795.92        21.19 o                         
   5  13   9         85.55         93.47        12.51 o                         
   6  13   9        296.65        321.59        16.42 o                         
   7  13   9        131.52        126.20        13.42 o                         
   8  13   9        302.54        293.32        16.75 o                         
   9  13   9         33.57         10.18        18.57 o                         
  10  13   9         28.08         40.06        18.60 o                         
   0  14   9         48.42         35.87        20.65 o                         
   1  14   9        225.25        214.72        16.05 o                         
   2  14   9         46.67         58.25        12.85 o                         
   3  14   9         86.69        101.61        13.26 o                         
   4  14   9         90.57        100.18        13.73 o                         
   5  14   9          7.80         13.92        13.00 o                         
   6  14   9         40.03         48.98        15.81 o                         
   7  14   9          0.07         12.20        21.78 o                         
   8  14   9          2.43        -16.05        18.15 o                         
   1  15   9        340.00        363.37        16.00 o                         
   2  15   9         64.07         49.62        14.78 o                         
   3  15   9        208.91        213.30        25.85 o                         
   4  15   9         17.82         30.05        16.79 o                         
   5  15   9        293.11        313.22        29.30 o                         
   6  15   9         46.90         34.29        18.21 o                         
   0  16   9          2.30         -1.92        21.62 o                         
   1  16   9          1.60          9.63        15.46 o                         
   0   0  10         24.79         35.09         6.76 o                         
   1   0  10       9037.68       9116.66       101.80 o                         
   2   0  10      15584.60      15426.36       171.50 o                         
   3   0  10       1952.62       2357.50        29.80 o                         
   4   0  10        751.67        740.88         9.63 o                         
   5   0  10       1374.66       1484.94        16.62 o                         
   6   0  10       9001.28       8722.73       107.54 o                         
   7   0  10        584.28        529.73        10.72 o                         
   8   0  10       3363.55       3362.27        56.15 o                         
   9   0  10         24.13         33.99         5.24 o                         
  10   0  10         43.88         35.04         6.88 o                         
  11   0  10       1197.19       1190.62        27.31 o                         
  12   0  10       4183.05       4325.08        91.72 o                         
  13   0  10        377.62        400.76        23.01 o                         
  14   0  10         35.54         64.72        15.91 o                         
  15   0  10        109.66         80.47        25.37 o                         
  16   0  10         59.79         64.04        22.01 o                         
  17   0  10          0.23          3.01        23.36 o                         
   1   1  10        200.51        258.24         3.15 o                         
   2   1  10       3330.98       3462.47        29.14 o                         
   3   1  10       1000.14        955.70         8.90 o                         
   4   1  10        318.79        276.98         3.44 o                         
   5   1  10        190.53        228.97         3.38 o                         
   6   1  10       3458.93       3470.35        31.16 o                         
   7   1  10       2390.16       2353.80        23.14 o                         
   8   1  10        809.08        811.30        11.41 o                         
   9   1  10        311.98        282.41        12.32 o                         
  10   1  10          0.11          3.82         4.23 o                         
  11   1  10        224.44        249.66        11.20 o                         
  12   1  10        377.70        344.37        12.80 o                         
  13   1  10        308.33        275.03        16.17 o                         
  14   1  10        391.50        372.35        15.50 o                         
  15   1  10          2.44          8.09        13.14 o                         
  16   1  10         31.15         12.69        14.24 o                         
  17   1  10         75.80         78.52        17.87 o                         
   0   2  10       1393.24       1478.80        17.71 o                         
   1   2  10         35.82         37.35         1.57 o                         
   2   2  10       1048.51       1163.90        12.50 o                         
   3   2  10        146.75        146.53         4.21 o                         
   4   2  10        485.82        545.07         7.30 o                         
   5   2  10         83.11         70.76         2.40 o                         
   6   2  10        171.85        166.88         3.43 o                         
   7   2  10         80.86         89.58         3.46 o                         
   8   2  10       1557.16       1542.83        18.78 o                         
   9   2  10          5.42          0.01         3.70 o                         
  10   2  10        691.05        668.58        11.41 o                         
  11   2  10         44.75         39.38         5.78 o                         
  12   2  10          3.52          8.01         8.16 o                         
  13   2  10         29.00         22.02         9.67 o                         
  14   2  10          2.78         -1.49        11.04 o                         
  15   2  10          0.77          1.75        13.00 o                         
  16   2  10         35.88         19.50        15.19 o                         
  17   2  10         59.83         64.57        17.79 o                         
   1   3  10         25.36         40.75         2.60 o                         
   2   3  10       1042.35       1008.82        10.58 o                         
   3   3  10        753.45        740.59         8.83 o                         
   4   3  10       1076.14       1095.42        11.55 o                         
   5   3  10         11.26         12.74         2.14 o                         
   6   3  10        202.07        198.19         5.72 o                         
   7   3  10        250.16        273.36         5.98 o                         
   8   3  10       1082.80       1043.12        13.90 o                         
   9   3  10        183.04        162.21         5.60 o                         
  10   3  10         11.71         16.38         4.90 o                         
  11   3  10        318.32        308.95        12.08 o                         
  12   3  10         86.33         76.25         7.29 o                         
  13   3  10        179.10        185.38        12.45 o                         
  14   3  10        132.69        125.34        13.09 o                         
  15   3  10         71.34         83.46        14.09 o                         
  16   3  10          5.74          2.40        23.39 o                         
  17   3  10         53.94         77.06        19.89 o                         
   0   4  10       4229.50       4280.21        53.49 o                         
   1   4  10        989.90        981.20         9.72 o                         
   2   4  10       7416.46       6896.08        63.66 o                         
   3   4  10        541.90        532.73         6.74 o                         
   4   4  10        272.73        285.65         5.27 o                         
   5   4  10        231.35        241.26         5.47 o                         
   6   4  10        851.56        812.71        11.82 o                         
   7   4  10        512.28        555.67         9.18 o                         
   8   4  10       2918.54       2887.88        30.46 o                         
   9   4  10        563.58        515.95        11.22 o                         
  10   4  10         90.14         83.40         6.19 o                         
  11   4  10          6.25          8.39         6.15 o                         
  12   4  10        964.18        972.03        17.11 o                         
  13   4  10        659.96        636.74        18.95 o                         
  14   4  10          3.15          4.50        11.80 o                         
  15   4  10         30.74         27.21        14.26 o                         
  16   4  10        166.81        186.37        19.34 o                         
   1   5  10        604.57        615.07         7.40 o                         
   2   5  10          2.75          3.62         1.92 o                         
   3   5  10        430.36        446.16         6.69 o                         
   4   5  10        735.84        731.94         9.65 o                         
   5   5  10          2.25          4.45         2.55 o                         
   6   5  10       1038.99        977.25        14.46 o                         
   7   5  10       2278.46       2208.14        24.13 o                         
   8   5  10       1227.32       1213.58        15.01 o                         
   9   5  10        443.44        441.61         9.49 o                         
  10   5  10         21.85         27.95         5.65 o                         
  11   5  10        130.68        132.52         8.05 o                         
  12   5  10        619.32        621.96        14.32 o                         
  13   5  10         49.97         45.63        10.81 o                         
  14   5  10        315.13        286.11        18.44 o                         
  15   5  10         51.84         42.84        16.98 o                         
  16   5  10         41.57         45.26        19.77 o                         
   0   6  10         37.90         34.92         6.60 o                         
   1   6  10          2.40          2.67         2.69 o                         
   2   6  10          5.10          4.88         2.63 o                         
   3   6  10         98.69        100.51         4.12 o                         
   4   6  10        260.97        253.75         5.73 o                         
   5   6  10         70.37         68.11         3.51 o                         
   6   6  10        958.72        984.98        13.56 o                         
   7   6  10         38.37         38.30         4.37 o                         
   8   6  10         89.92         97.62         5.38 o                         
   9   6  10          3.08          8.24         5.66 o                         
  10   6  10        390.31        368.50        11.52 o                         
  11   6  10         60.95         51.02        10.21 o                         
  12   6  10        261.33        253.14        11.34 o                         
  13   6  10         87.40         83.67        12.46 o                         
  14   6  10          1.44          6.70        16.16 o                         
  15   6  10         69.88        128.30        28.03 o                         
  16   6  10          0.69         14.73        22.21 o                         
   1   7  10        800.68        755.38        10.93 o                         
   2   7  10        141.36        118.43         5.22 o                         
   3   7  10       2484.36       2380.89        29.74 o                         
   4   7  10       1163.34       1199.69        15.85 o                         
   5   7  10        464.12        465.81         8.78 o                         
   6   7  10         10.51         13.63         4.53 o                         
   7   7  10        518.45        495.17        10.05 o                         
   8   7  10        484.33        485.92        10.35 o                         
   9   7  10        198.41        186.96         8.26 o                         
  10   7  10        256.80        257.97        19.25 o                         
  11   7  10         42.50         49.24         9.22 o                         
  12   7  10        350.65        346.87        14.13 o                         
  13   7  10          2.84          8.91        13.35 o                         
  14   7  10          0.89          7.84        14.79 o                         
  15   7  10         65.07         61.53        19.51 o                         
   0   8  10        976.62        963.32        17.93 o                         
   1   8  10          2.02          1.41         3.70 o                         
   2   8  10       4494.94       4251.98        46.82 o                         
   3   8  10       1451.07       1326.08        17.28 o                         
   4   8  10        210.66        189.30         6.28 o                         
   5   8  10          7.80          6.92         4.33 o                         
   6   8  10        797.08        781.04        13.03 o                         
   7   8  10         53.47         53.65         5.94 o                         
   8   8  10        840.37        822.00        19.48 o                         
   9   8  10        286.38        294.80        12.88 o                         
  10   8  10         15.29         13.90         9.21 o                         
  11   8  10         26.24         29.42        10.17 o                         
  12   8  10        812.71        831.81        20.62 o                         
  13   8  10        121.13        121.00        16.74 o                         
  14   8  10         55.67         18.39        28.02 o                         
  15   8  10        125.57        104.34        23.39 o                         
   1   9  10       1287.27       1184.28        16.77 o                         
   2   9  10        129.50        116.88         6.22 o                         
   3   9  10        504.61        486.55        10.23 o                         
   4   9  10        390.67        378.68         8.84 o                         
   5   9  10         96.60        102.07         7.61 o                         
   6   9  10        407.80        398.75        10.11 o                         
   7   9  10        488.72        494.54        11.30 o                         
   8   9  10        100.93        108.96         7.91 o                         
   9   9  10        103.55        107.12        12.16 o                         
  10   9  10          7.09          7.94         9.84 o                         
  11   9  10        408.63        402.19        15.22 o                         
  12   9  10         87.57         76.20        12.44 o                         
  13   9  10         25.07         10.90        17.09 o                         
  14   9  10          3.84         -4.13        19.06 o                         
   0  10  10        189.33        208.18        13.14 o                         
   1  10  10         27.21         20.94         6.07 o                         
   2  10  10        556.65        543.26        11.36 o                         
   3  10  10        266.23        245.24         9.12 o                         
   4  10  10        160.87        175.17         7.87 o                         
   5  10  10        101.08         95.40         7.10 o                         
   6  10  10        235.70        234.23         9.86 o                         
   7  10  10          2.82         -3.95         8.43 o                         
   8  10  10         11.19         13.66         7.79 o                         
   9  10  10        140.11        163.86        11.34 o                         
  10  10  10        237.92        247.14        17.72 o                         
  11  10  10         21.80         15.81        12.78 o                         
  12  10  10         45.66         44.59        14.01 o                         
  13  10  10         11.68        -22.09        22.09 o                         
   1  11  10         44.79         48.38         7.08 o                         
   2  11  10         72.65         58.32         7.56 o                         
   3  11  10        151.72        167.68         7.69 o                         
   4  11  10        887.11        861.52        14.60 o                         
   5  11  10        648.98        654.53        17.16 o                         
   6  11  10         18.72         26.81         8.77 o                         
   7  11  10         22.55         16.35         9.70 o                         
   8  11  10        193.72        206.91        12.29 o                         
   9  11  10        109.84        128.10        14.22 o                         
  10  11  10        231.89        244.18        16.94 o                         
  11  11  10          6.57          2.40        14.71 o                         
  12  11  10          0.01         -0.14        16.78 o                         
   0  12  10        287.56        342.82        16.47 o                         
   1  12  10        135.31        158.41        12.89 o                         
   2  12  10       2178.53       2189.96        31.28 o                         
   3  12  10        323.58        334.39        11.55 o                         
   4  12  10        112.51        119.57        10.65 o                         
   5  12  10        207.54        216.31        11.41 o                         
   6  12  10          3.31         13.21         9.57 o                         
   7  12  10        316.62        311.59        15.44 o                         
   8  12  10        382.84        390.60        18.00 o                         
   9  12  10        109.02        121.77        15.56 o                         
  10  12  10        106.08        106.67        24.09 o                         
  11  12  10          5.53         13.48        18.17 o                         
   1  13  10          1.43          5.10         9.14 o                         
   2  13  10         14.32         12.41         9.41 o                         
   3  13  10        292.41        315.53        13.12 o                         
   4  13  10        458.27        481.16        16.54 o                         
   5  13  10          1.99          2.75        11.83 o                         
   6  13  10         34.91         32.70        12.68 o                         
   7  13  10         51.87         57.63        13.09 o                         
   8  13  10        517.58        490.45        19.69 o                         
   9  13  10         30.97         34.75        17.75 o                         
  10  13  10          5.90         29.45        30.37 o                         
   0  14  10        262.49        225.65        18.38 o                         
   1  14  10         19.50         44.29        11.49 o                         
   2  14  10        228.12        195.15        12.71 o                         
   3  14  10         74.30         77.46        13.47 o                         
   4  14  10        290.06        293.67        16.73 o                         
   5  14  10        184.87        171.56        15.51 o                         
   6  14  10        218.93        205.04        21.14 o                         
   7  14  10        104.36        100.31        18.20 o                         
   8  14  10         57.11         45.85        18.32 o                         
   1  15  10          3.40         -4.47        19.84 o                         
   2  15  10         30.27         30.93        19.95 o                         
   3  15  10         12.89         18.83        16.29 o                         
   4  15  10          3.22          8.35        15.93 o                         
   5  15  10         80.59         98.68        17.11 o                         
   1   1  11       1063.28       1048.23         9.24 o                         
   2   1  11       3619.18       3805.40        35.42 o                         
   3   1  11        268.28        287.16         5.42 o                         
   4   1  11          5.34          6.58         1.58 o                         
   5   1  11        297.41        341.32         4.76 o                         
   6   1  11       1462.98       1424.41        13.99 o                         
   7   1  11       2033.71       2021.72        21.59 o                         
   8   1  11         42.53         54.85         4.89 o                         
   9   1  11        274.79        296.26         9.63 o                         
  10   1  11       1339.18       1292.68        18.81 o                         
  11   1  11        454.40        416.15        10.31 o                         
  12   1  11        264.17        268.48        12.23 o                         
  13   1  11          7.94         11.59        10.18 o                         
  14   1  11          1.88          1.67        11.00 o                         
  15   1  11        227.07        223.00        15.44 o                         
  16   1  11         26.95         33.63        16.95 o                         
  17   1  11          3.51         29.54        19.38 o                         
   0   2  11      21440.42      20346.30       247.46 o                         
   1   2  11        923.99        850.20         9.03 o                         
   2   2  11        523.95        507.05         7.77 o                         
   3   2  11       2826.62       2969.54        29.94 o                         
   4   2  11       7559.95       7405.94        72.41 o                         
   5   2  11         29.97         45.01         2.49 o                         
   6   2  11       1812.12       1877.11        18.88 o                         
   7   2  11        218.73        209.96         5.14 o                         
   8   2  11        466.41        481.85         8.54 o                         
   9   2  11        136.46        136.24         6.76 o                         
  10   2  11       2331.46       2343.27        27.83 o                         
  11   2  11         59.29         63.12         6.40 o                         
  12   2  11         12.81          1.28         7.37 o                         
  13   2  11        145.83        135.81        15.75 o                         
  14   2  11        381.63        367.57        21.27 o                         
  15   2  11         82.66         81.30        13.95 o                         
  16   2  11          0.02        -20.87        34.68 o                         
  17   2  11        154.52        140.17        20.48 o                         
   1   3  11        608.56        619.44         7.40 o                         
   2   3  11       1039.64       1005.08        11.35 o                         
   3   3  11       3353.70       3469.58        34.82 o                         
   4   3  11        419.91        391.85         6.90 o                         
   5   3  11        156.47        155.48         4.67 o                         
   6   3  11       1279.21       1260.73        13.56 o                         
   7   3  11         90.70        101.06         5.96 o                         
   8   3  11        200.44        186.39         7.01 o                         
   9   3  11         26.46         18.08         4.19 o                         
  10   3  11       1095.90       1121.56        19.14 o                         
  11   3  11        363.97        355.31        12.07 o                         
  12   3  11        142.37        159.59         9.66 o                         
  13   3  11          7.94          3.29        10.17 o                         
  14   3  11         13.77         10.06        12.34 o                         
  15   3  11        502.72        497.84        22.89 o                         
  16   3  11         81.45         89.77        17.52 o                         
   0   4  11          2.89          6.48         2.33 o                         
   1   4  11        157.89        167.03         3.56 o                         
   2   4  11          0.06          0.79         1.98 o                         
   3   4  11         39.16         33.70         2.74 o                         
   4   4  11       2021.25       2032.86        21.44 o                         
   5   4  11        466.87        457.65         6.62 o                         
   6   4  11        297.91        286.97         6.60 o                         
   7   4  11        186.51        171.10         5.42 o                         
   8   4  11          7.13          5.38         4.05 o                         
   9   4  11         96.93        100.76         5.54 o                         
  10   4  11          0.14         -0.79         5.06 o                         
  11   4  11         18.93          9.58         6.46 o                         
  12   4  11        342.92        347.74        14.34 o                         
  13   4  11          3.57         16.13        10.77 o                         
  14   4  11        122.53        124.15        14.24 o                         
  15   4  11         21.64         26.44        14.38 o                         
  16   4  11          0.14          4.38        19.80 o                         
   1   5  11       1049.72       1066.35        12.17 o                         
   2   5  11        269.29        271.36         5.15 o                         
   3   5  11        728.93        763.01         9.64 o                         
   4   5  11        357.39        347.04         6.32 o                         
   5   5  11       1694.30       1771.63        19.66 o                         
   6   5  11        307.66        296.22         6.52 o                         
   7   5  11        321.38        297.40         8.40 o                         
   8   5  11        343.02        353.85         9.19 o                         
   9   5  11         43.31         36.13         5.22 o                         
  10   5  11         41.79         38.58         5.95 o                         
  11   5  11          2.69          8.51         6.84 o                         
  12   5  11         13.17         20.59         7.80 o                         
  13   5  11         96.80         86.17        14.71 o                         
  14   5  11         39.30         14.46        15.01 o                         
  15   5  11          5.92         12.11        17.43 o                         
  16   5  11         68.85         56.24        21.88 o                         
   0   6  11       4428.87       4169.65        59.88 o                         
   1   6  11       1906.63       1843.22        19.96 o                         
   2   6  11          3.19         10.88         3.50 o                         
   3   6  11          2.55          3.28         3.20 o                         
   4   6  11       2352.85       2277.56        26.18 o                         
   5   6  11       1306.30       1274.44        15.79 o                         
   6   6  11        617.61        602.77        15.81 o                         
   7   6  11        369.44        338.44         8.73 o                         
   8   6  11         34.40         32.10         5.09 o                         
   9   6  11        310.60        305.78        10.67 o                         
  10   6  11       1283.12       1336.79        31.20 o                         
  11   6  11        204.57        200.97        11.27 o                         
  12   6  11          1.44          0.27         8.85 o                         
  13   6  11        476.00        440.79        19.95 o                         
  14   6  11        766.05        810.31        29.53 o                         
  15   6  11          3.54          6.87        20.85 o                         
   1   7  11         43.67         40.14         4.45 o                         
   2   7  11        112.02        109.29         5.04 o                         
   3   7  11         88.36        102.75         6.57 o                         
   4   7  11        209.60        188.34         5.87 o                         
   5   7  11        148.86        140.03         5.24 o                         
   6   7  11       1262.61       1252.24        25.62 o                         
   7   7  11        860.61        803.32        13.27 o                         
   8   7  11         75.48         73.34         6.27 o                         
   9   7  11         76.25         75.71         7.17 o                         
  10   7  11        166.24        173.07        11.48 o                         
  11   7  11        169.55        187.32        11.14 o                         
  12   7  11         37.39         31.33        10.04 o                         
  13   7  11        127.87        158.07        16.05 o                         
  14   7  11          2.90          6.73        17.06 o                         
  15   7  11          0.07         16.54        20.12 o                         
   0   8  11        188.61        196.35         9.67 o                         
   1   8  11         55.69         49.62         4.65 o                         
   2   8  11        227.94        258.78         7.00 o                         
   3   8  11        385.29        361.94         8.21 o                         
   4   8  11       1354.30       1316.57        17.43 o                         
   5   8  11        253.57        255.86         7.06 o                         
   6   8  11         50.71         40.94         5.52 o                         
   7   8  11         18.31         32.55         6.02 o                         
   8   8  11          9.64          5.82         6.11 o                         
   9   8  11         16.29         24.26         7.85 o                         
  10   8  11         39.92         26.93        13.36 o                         
  11   8  11          4.81          7.60         9.87 o                         
  12   8  11         36.55         58.37        11.69 o                         
  13   8  11         69.23         64.29        17.39 o                         
  14   8  11         22.86         20.20        21.37 o                         
   1   9  11         31.68         27.21         5.27 o                         
   2   9  11         12.56         11.47         4.81 o                         
   3   9  11         42.59         41.83         5.46 o                         
   4   9  11        465.77        425.70         9.69 o                         
   5   9  11         10.68         15.15         5.76 o                         
   6   9  11        535.72        539.88        11.67 o                         
   7   9  11        344.67        365.28        10.21 o                         
   8   9  11         17.54         27.38         7.92 o                         
   9   9  11         15.91         20.21         8.99 o                         
  10   9  11         14.76         25.36        10.53 o                         
  11   9  11         40.89         47.64        11.27 o                         
  12   9  11         65.62         62.67        12.92 o                         
  13   9  11         42.57         63.59        28.44 o                         
  14   9  11          2.66         -5.94        20.71 o                         
   0  10  11       2966.62       2928.76        52.85 o                         
   1  10  11        506.50        539.13        11.99 o                         
   2  10  11        192.65        217.50         8.46 o                         
   3  10  11        116.31        120.69         6.98 o                         
   4  10  11       1561.33       1521.79        19.43 o                         
   5  10  11         16.08         14.69         6.62 o                         
   6  10  11        939.43        913.79        15.97 o                         
   7  10  11         22.68         22.11         7.94 o                         
   8  10  11         44.50         29.84         9.04 o                         
   9  10  11        128.39        126.83        13.06 o                         
  10  10  11        880.30        884.90        21.89 o                         
  11  10  11         30.62         33.39        13.02 o                         
  12  10  11         15.84         23.44        16.72 o                         
  13  10  11         84.05         71.34        20.11 o                         
   1  11  11         22.14         17.03         6.85 o                         
   2  11  11         63.35         59.66         7.64 o                         
   3  11  11        583.71        593.07        13.87 o                         
   4  11  11          2.39          2.46        10.32 o                         
   5  11  11        120.36        132.51         8.74 o                         
   6  11  11       1262.11       1305.76        21.72 o                         
   7  11  11       1185.11       1208.86        22.27 o                         
   8  11  11         40.32         36.62        10.14 o                         
   9  11  11        298.29        269.26        15.92 o                         
  10  11  11         95.36         99.69        14.58 o                         
  11  11  11         81.28         71.35        19.41 o                         
  12  11  11          9.51          7.47        16.54 o                         
   0  12  11        723.02        750.46        23.85 o                         
   1  12  11         11.27          9.04         8.10 o                         
   2  12  11        361.43        367.38        15.68 o                         
   3  12  11        131.62        143.33         9.76 o                         
   4  12  11        154.29        152.06        11.61 o                         
   5  12  11        273.46        276.05        12.91 o                         
   6  12  11         36.90         42.49        11.48 o                         
   7  12  11         50.45         63.06        12.11 o                         
   8  12  11        155.51        163.40        14.64 o                         
   9  12  11          5.89          8.02        15.11 o                         
  10  12  11         34.91         31.69        17.45 o                         
  11  12  11          0.34         15.76        18.94 o                         
   1  13  11          0.49          1.51         9.30 o                         
   2  13  11          1.53         -4.39         9.47 o                         
   3  13  11         35.04         32.17        12.34 o                         
   4  13  11        127.75        141.34        14.25 o                         
   5  13  11         14.08         22.03        11.89 o                         
   6  13  11        407.85        410.26        16.90 o                         
   7  13  11          9.03         15.31        13.43 o                         
   8  13  11         14.68         12.31        23.95 o                         
   9  13  11         94.64         67.44        20.27 o                         
   0  14  11       1034.94        986.49        29.69 o                         
   1  14  11          2.79          4.67        10.88 o                         
   2  14  11         42.29         48.79        11.78 o                         
   3  14  11        138.76        131.66        14.87 o                         
   4  14  11        344.68        381.81        19.11 o                         
   5  14  11         51.98         41.40        17.69 o                         
   6  14  11        428.98        448.76        22.33 o                         
   7  14  11        214.93        219.32        19.27 o                         
   1  15  11         51.74         59.13        14.46 o                         
   2  15  11          3.37         -4.62        15.38 o                         
   3  15  11          0.10         -4.81        15.01 o                         
   4  15  11         58.18         71.42        16.91 o                         
   5  15  11          0.55          6.36        16.62 o                         
   0   0  12       2771.50       3128.95        51.04 o                         
   1   0  12       4282.00       4274.30        48.68 o                         
   2   0  12       6090.98       5973.48        73.71 o                         
   3   0  12        541.31        413.41        13.89 o                         
   4   0  12        886.88        998.06        15.71 o                         
   5   0  12       5617.92       5670.89        70.73 o                         
   6   0  12        530.77        520.59        10.87 o                         
   7   0  12       3802.55       3836.37        64.08 o                         
   8   0  12        665.20        653.15        15.95 o                         
   9   0  12         34.57         41.56         6.70 o                         
  10   0  12          1.97         -4.34         7.09 o                         
  11   0  12        241.13        276.43        12.16 o                         
  12   0  12        268.41        195.76        15.85 o                         
  13   0  12         61.26         41.21        14.45 o                         
  14   0  12        210.85        246.47        20.11 o                         
  15   0  12        444.74        424.54        34.52 o                         
  16   0  12          0.19          8.16        31.71 o                         
   1   1  12       6596.64       6789.04        56.37 o                         
   2   1  12         33.14         49.71         2.31 o                         
   3   1  12        901.29        886.59        10.18 o                         
   4   1  12        824.52        916.14        10.56 o                         
   5   1  12       4112.31       4067.65        36.53 o                         
   6   1  12         47.70         45.01         2.72 o                         
   7   1  12         71.90         68.86         4.10 o                         
   8   1  12       1425.36       1405.37        17.93 o                         
   9   1  12        925.09        918.54        14.49 o                         
  10   1  12         12.44          6.16         5.07 o                         
  11   1  12          0.82          6.09         5.76 o                         
  12   1  12        461.24        406.46        14.08 o                         
  13   1  12         69.90         57.96        10.83 o                         
  14   1  12        119.11        118.87        17.84 o                         
  15   1  12        188.01        183.58        15.70 o                         
  16   1  12         37.68         25.67        23.62 o                         
   0   2  12        518.69        626.08         9.32 o                         
   1   2  12        416.43        469.52         5.42 o                         
   2   2  12        475.06        483.92         6.49 o                         
   3   2  12         65.93         79.88         2.99 o                         
   4   2  12        431.99        430.06         6.52 o                         
   5   2  12        342.21        378.50         6.20 o                         
   6   2  12        118.45        113.54         3.71 o                         
   7   2  12        131.95        142.37         4.56 o                         
   8   2  12        604.34        578.86         9.97 o                         
   9   2  12         56.51         53.22         4.66 o                         
  10   2  12          0.10          7.82         5.02 o                         
  11   2  12         67.09         67.88         6.49 o                         
  12   2  12        200.59        209.90        10.11 o                         
  13   2  12         12.76          1.14        10.23 o                         
  14   2  12         17.48         19.54        12.27 o                         
  15   2  12          3.78          5.51        14.29 o                         
  16   2  12        107.29         97.23        17.22 o                         
   1   3  12        452.44        432.06         5.44 o                         
   2   3  12        196.02        193.56         4.35 o                         
   3   3  12        587.52        587.62         7.69 o                         
   4   3  12       1027.49       1029.77        11.94 o                         
   5   3  12       3566.56       3431.52        34.86 o                         
   6   3  12        348.39        355.14         6.70 o                         
   7   3  12         48.25         53.15         3.98 o                         
   8   3  12        456.42        448.08         9.38 o                         
   9   3  12        737.17        715.60        13.94 o                         
  10   3  12        229.78        220.04         7.69 o                         
  11   3  12         27.78         27.79         6.13 o                         
  12   3  12        128.05        142.21        11.44 o                         
  13   3  12        186.78        197.02        13.20 o                         
  14   3  12         62.54         60.76        12.95 o                         
  15   3  12         54.56         54.06        15.07 o                         
  16   3  12        124.62        143.35        19.13 o                         
   0   4  12        311.54        324.33         9.93 o                         
   1   4  12       1229.32       1172.14        12.99 o                         
   2   4  12       2261.96       2207.44        24.68 o                         
   3   4  12        853.97        851.13        10.35 o                         
   4   4  12         58.26         56.72         3.12 o                         
   5   4  12        891.49        893.29        11.11 o                         
   6   4  12        721.88        657.47        13.31 o                         
   7   4  12        268.08        254.15         6.63 o                         
   8   4  12        384.09        366.00        10.65 o                         
   9   4  12          0.97         -1.92         4.66 o                         
  10   4  12        137.85        154.25         6.81 o                         
  11   4  12        279.11        253.83         9.98 o                         
  12   4  12       1683.09       1705.78        27.89 o                         
  13   4  12         68.92         98.68        13.09 o                         
  14   4  12          0.95          4.81        13.09 o                         
  15   4  12        217.85        221.57        17.19 o                         
  16   4  12         49.56         70.10        21.09 o                         
   1   5  12       7203.21       7246.99        76.46 o                         
   2   5  12       1107.33       1118.12        12.98 o                         
   3   5  12        869.30        907.32        13.20 o                         
   4   5  12          4.51         -1.86         2.90 o                         
   5   5  12       2087.33       2024.39        21.92 o                         
   6   5  12       3271.99       3237.23        33.93 o                         
   7   5  12         16.35         24.05         4.27 o                         
   8   5  12          2.10          4.02         4.50 o                         
   9   5  12       1537.02       1545.91        21.13 o                         
  10   5  12         26.88         31.56         6.36 o                         
  11   5  12          0.45          1.21         7.85 o                         
  12   5  12          5.47         13.11         9.64 o                         
  13   5  12        110.69        134.10        15.05 o                         
  14   5  12          2.57         -6.25        15.07 o                         
  16   5  12          5.02         -3.04        20.90 o                         
   0   6  12         88.54         99.12         5.43 o                         
   1   6  12        416.26        413.73         9.95 o                         
   2   6  12        325.06        316.80         6.67 o                         
   3   6  12        104.81        115.94         4.66 o                         
   4   6  12        176.81        172.41         7.66 o                         
   5   6  12        507.12        480.09        10.92 o                         
   6   6  12         43.87         36.94         4.80 o                         
   7   6  12         10.16         13.17         4.59 o                         
   8   6  12         67.87         71.93         5.92 o                         
   9   6  12         20.88         28.39         6.49 o                         
  10   6  12        196.40        202.45         9.71 o                         
  11   6  12         48.05         65.57         9.71 o                         
  12   6  12          0.09        -11.20        11.20 o                         
  13   6  12         16.73         30.77        14.69 o                         
  14   6  12         15.81         18.25        16.73 o                         
  15   6  12         35.47         34.75        19.35 o                         
   1   7  12         35.54         29.59         4.25 o                         
   2   7  12       1435.86       1388.69        17.50 o                         
   3   7  12         19.40          6.42         3.87 o                         
   4   7  12        199.24        225.66         6.50 o                         
   5   7  12        803.70        826.42        12.16 o                         
   6   7  12        664.94        661.35        11.72 o                         
   7   7  12          0.84          1.83         5.25 o                         
   8   7  12         38.09         44.33         6.31 o                         
   9   7  12        206.10        207.73         9.23 o                         
  10   7  12          4.94         17.46         8.70 o                         
  11   7  12        135.24        136.35        13.82 o                         
  12   7  12          0.01         -4.87        10.55 o                         
  13   7  12         90.72        113.52        17.98 o                         
  14   7  12        219.73        235.02        40.14 o                         
  15   7  12         63.62         75.30        21.08 o                         
   0   8  12       1925.06       1906.70        35.53 o                         
   1   8  12        511.39        511.30        10.49 o                         
   2   8  12        776.37        777.60        12.19 o                         
   3   8  12         71.46         73.66         5.21 o                         
   4   8  12        336.61        318.03         8.03 o                         
   5   8  12          0.40          0.10         5.06 o                         
   6   8  12        120.79        125.28         6.83 o                         
   7   8  12         14.63          5.68         5.79 o                         
   8   8  12        803.00        796.71        14.62 o                         
   9   8  12         18.31         18.60         8.06 o                         
  10   8  12        155.33        161.96        11.59 o                         
  11   8  12       1033.17       1078.87        23.03 o                         
  12   8  12        176.25        191.87        13.80 o                         
  13   8  12         20.06         -1.52        16.31 o                         
  14   8  12          0.07         19.04        19.52 o                         
   1   9  12        864.81        834.66        20.77 o                         
   2   9  12          1.39          6.69         5.41 o                         
   3   9  12        279.40        258.63         8.77 o                         
   4   9  12        693.13        706.35        12.53 o                         
   5   9  12        924.83        924.76        20.35 o                         
   6   9  12        218.12        212.72        15.16 o                         
   7   9  12        399.61        398.35        10.84 o                         
   8   9  12        547.05        539.49        13.07 o                         
   9   9  12       1589.19       1584.54        25.68 o                         
  10   9  12          2.26         12.78        10.52 o                         
  11   9  12         81.93         71.21        12.64 o                         
  12   9  12          0.31          7.79        12.50 o                         
  13   9  12        108.07        102.88        23.62 o                         
   0  10  12        331.88        308.14        13.41 o                         
   1  10  12          2.36          8.20         6.01 o                         
   2  10  12         31.94         26.74         6.45 o                         
   3  10  12          3.96          8.66         6.33 o                         
   4  10  12         51.67         56.77         6.33 o                         
   5  10  12        131.57        147.01         7.99 o                         
   6  10  12         19.15         16.97         7.59 o                         
   7  10  12          0.33          4.03         7.59 o                         
   8  10  12         14.27          9.90         8.92 o                         
   9  10  12        102.11         86.67        11.52 o                         
  10  10  12          2.60          2.45        12.20 o                         
  11  10  12         13.03          9.04        13.10 o                         
  12  10  12          1.90          0.16        16.29 o                         
  13  10  12         12.15         -3.43        30.05 o                         
   1  11  12        100.49        107.01         8.15 o                         
   2  11  12         52.52         37.42         7.58 o                         
   3  11  12         26.80         28.23         9.12 o                         
   4  11  12        250.97        270.15        11.61 o                         
   5  11  12        349.76        400.10        12.94 o                         
   6  11  12         23.35         22.92         8.49 o                         
   7  11  12          1.41          3.52         8.96 o                         
   8  11  12        298.60        305.08        12.15 o                         
   9  11  12        144.86        151.07        14.68 o                         
  10  11  12         17.95         25.09        14.99 o                         
  11  11  12         74.98         98.90        25.78 o                         
  12  11  12          0.29        -29.32        29.32 o                         
   0  12  12        378.58        386.93        21.95 o                         
   1  12  12        401.15        421.21        13.34 o                         
   2  12  12       1260.88       1241.19        21.44 o                         
   3  12  12          4.08         -3.82         8.57 o                         
   4  12  12        117.04        122.18        11.53 o                         
   5  12  12          6.98         -6.95        10.16 o                         
   6  12  12        488.37        512.54        18.09 o                         
   7  12  12          7.28         10.67        11.95 o                         
   8  12  12        551.33        533.11        20.80 o                         
   9  12  12          9.22          8.72        17.47 o                         
  10  12  12          6.91         21.07        18.74 o                         
   1  13  12        398.51        416.03        13.63 o                         
   2  13  12         91.39         97.06        10.44 o                         
   3  13  12        402.80        407.23        15.79 o                         
   4  13  12        107.01        123.34        13.13 o                         
   5  13  12       1211.21       1195.14        26.19 o                         
   6  13  12          0.95          2.77        12.77 o                         
   7  13  12        297.91        311.41        17.76 o                         
   8  13  12         85.15         95.56        17.50 o                         
   9  13  12        375.19        368.34        23.91 o                         
   0  14  12         57.01         83.50        16.42 o                         
   1  14  12         52.15         70.00        11.87 o                         
   2  14  12         15.91         16.04        11.55 o                         
   3  14  12         38.05         36.68        13.76 o                         
   4  14  12         10.19         24.09        14.62 o                         
   5  14  12         22.03          2.61        16.60 o                         
   6  14  12         22.44         28.87        16.79 o                         
   7  14  12          0.66        -15.49        18.31 o                         
   1  15  12         28.00         21.73        15.88 o                         
   2  15  12          4.28          4.48        15.80 o                         
   3  15  12         95.68         96.09        17.35 o                         
   4  15  12        401.65        365.08        22.89 o                         
   1   1  13        733.90        767.43         7.61 o                         
   2   1  13        516.35        533.97         5.92 o                         
   3   1  13       3213.14       3135.61        33.81 o                         
   4   1  13          8.97          8.40         2.48 o                         
   5   1  13        759.34        793.00        10.62 o                         
   6   1  13       2831.65       2747.34        28.33 o                         
   7   1  13       1403.46       1355.00        28.25 o                         
   8   1  13          9.33         11.01         4.14 o                         
   9   1  13        379.67        404.72        11.08 o                         
  10   1  13         15.91         18.14         5.53 o                         
  11   1  13        270.67        279.41         8.96 o                         
  12   1  13         74.73         79.22        11.22 o                         
  13   1  13         33.33         45.96        11.40 o                         
  14   1  13        247.35        236.28        14.87 o                         
  15   1  13        357.60        369.56        18.53 o                         
  16   1  13         52.83         47.43        17.34 o                         
   0   2  13       1147.92       1175.44        16.00 o                         
   1   2  13       1879.06       1862.21        17.12 o                         
   2   2  13       1479.72       1425.92        16.46 o                         
   3   2  13       1306.22       1234.79        14.62 o                         
   4   2  13         27.29         31.53         2.62 o                         
   5   2  13        249.87        250.73         5.78 o                         
   6   2  13        126.82        121.49         4.51 o                         
   7   2  13         69.95         77.03         4.58 o                         
   8   2  13       2304.97       2287.47        26.78 o                         
   9   2  13        337.40        326.00        11.58 o                         
  10   2  13          0.05          2.15         5.50 o                         
  11   2  13         34.99         51.12         6.71 o                         
  12   2  13       1299.62       1341.93        27.07 o                         
  13   2  13        689.07        676.87        22.11 o                         
  14   2  13          3.57         -7.19        12.81 o                         
  15   2  13          3.26         10.53        15.20 o                         
  16   2  13         24.42          8.89        17.54 o                         
   1   3  13       3057.62       3031.68        32.87 o                         
   2   3  13        513.65        509.83         9.53 o                         
   3   3  13       1430.23       1368.18        16.13 o                         
   4   3  13        862.57        835.20        11.46 o                         
   5   3  13        159.17        166.04         4.39 o                         
   6   3  13       1026.09        955.78        12.10 o                         
   7   3  13       3781.85       3777.39        38.94 o                         
   8   3  13        152.56        139.20         5.75 o                         
   9   3  13          3.02          1.59         4.80 o                         
  10   3  13         42.60         44.71         6.09 o                         
  11   3  13        727.60        724.41        16.73 o                         
  12   3  13          2.34          9.70         7.82 o                         
  13   3  13         10.74         10.12        11.05 o                         
  14   3  13        335.74        347.96        17.15 o                         
  15   3  13          1.91         15.68        15.64 o                         
  16   3  13         12.15          9.53        19.28 o                         
   0   4  13       2218.37       2359.72        34.44 o                         
   1   4  13        374.42        385.97         6.60 o                         
   2   4  13        324.34        339.47         6.24 o                         
   3   4  13         70.53         79.58         4.14 o                         
   4   4  13        115.69        139.04         4.08 o                         
   5   4  13        581.84        541.11        10.46 o                         
   6   4  13        191.32        177.56         5.28 o                         
   7   4  13        584.08        556.89         9.11 o                         
   8   4  13        331.19        303.10         7.80 o                         
   9   4  13         18.35         21.82         5.40 o                         
  10   4  13          2.51          5.86         5.92 o                         
  11   4  13          4.26          7.03         7.47 o                         
  12   4  13         68.06         68.12         9.16 o                         
  13   4  13          2.86          4.24        11.85 o                         
  14   4  13          2.27        -13.52        13.52 o                         
  15   4  13         66.19         92.85        40.08 o                         
  16   4  13        172.34        175.84        21.85 o                         
   1   5  13        269.13        278.36         6.56 o                         
   2   5  13        202.54        199.15         4.70 o                         
   3   5  13        307.17        313.63         6.18 o                         
   4   5  13       1114.85       1063.57        13.31 o                         
   5   5  13         70.61         77.80         5.40 o                         
   6   5  13         30.63         27.07         4.04 o                         
   7   5  13       1657.97       1612.84        20.15 o                         
   8   5  13        519.67        487.32        10.14 o                         
   9   5  13          2.32          7.21         5.55 o                         
  10   5  13         11.87          9.27         6.25 o                         
  11   5  13        330.12        338.37        22.06 o                         
  12   5  13         49.88         30.28        10.27 o                         
  13   5  13         76.97         77.75        15.12 o                         
  14   5  13          0.26         -7.80        16.01 o                         
  15   5  13         90.27        110.59        21.15 o                         
   0   6  13        449.21        431.61        25.19 o                         
   1   6  13       1064.47       1018.07        14.59 o                         
   2   6  13       3860.79       3639.70        43.36 o                         
   3   6  13        939.35        928.54        13.75 o                         
   4   6  13        901.97        874.64        13.58 o                         
   5   6  13         61.91         84.83         6.00 o                         
   6   6  13       1500.05       1467.66        19.36 o                         
   7   6  13         31.17         41.57         5.43 o                         
   8   6  13        780.06        805.91        16.51 o                         
   9   6  13        386.53        403.43        11.02 o                         
  10   6  13          1.81          7.43         8.18 o                         
  11   6  13          9.80         10.83         8.77 o                         
  12   6  13        339.18        345.75        16.45 o                         
  13   6  13        319.13        294.04        19.65 o                         
  14   6  13        118.35        136.38        19.11 o                         
  15   6  13          4.25          7.79        19.42 o                         
   1   7  13        329.26        339.11        10.59 o                         
   2   7  13         74.80         86.76         4.76 o                         
   3   7  13       2618.02       2566.08        29.65 o                         
   4   7  13        108.55        101.02         5.18 o                         
   5   7  13        143.50        166.01        17.65 o                         
   6   7  13          3.40          0.89         5.02 o                         
   7   7  13       1565.02       1584.83        21.18 o                         
   8   7  13        418.51        404.10        10.12 o                         
   9   7  13        150.73        174.64         8.92 o                         
  10   7  13          0.22          5.77         9.74 o                         
  11   7  13        606.46        596.94        17.83 o                         
  12   7  13         80.68         87.24        12.07 o                         
  13   7  13         75.12         81.47        17.13 o                         
  14   7  13         80.17         75.79        21.12 o                         
   0   8  13        155.89        142.76         9.27 o                         
   1   8  13         97.61         87.70         5.70 o                         
   2   8  13         28.17         31.25         6.41 o                         
   3   8  13        214.57        187.40         7.00 o                         
   4   8  13        434.45        426.03         9.35 o                         
   5   8  13        375.53        361.79         9.18 o                         
   6   8  13        327.18        341.56         9.74 o                         
   7   8  13         65.65         77.84         7.04 o                         
   8   8  13         36.73         36.84         7.28 o                         
   9   8  13        209.50        230.06        11.49 o                         
  10   8  13        237.88        231.56        13.22 o                         
  11   8  13         26.54         29.70        11.31 o                         
  12   8  13        231.72        240.05        14.32 o                         
  13   8  13         32.70         32.00        29.70 o                         
  14   8  13        154.53        153.60        23.27 o                         
   1   9  13          1.72          4.27         5.23 o                         
   2   9  13         16.40         13.27         5.69 o                         
   3   9  13       1184.23       1148.83        19.88 o                         
   4   9  13       1302.73       1352.64        18.74 o                         
   5   9  13         11.99          4.97         6.16 o                         
   6   9  13         25.21         23.37         6.73 o                         
   7   9  13        175.33        185.08        10.46 o                         
   8   9  13        588.92        585.09        16.86 o                         
   9   9  13          3.49         -1.44         8.91 o                         
  10   9  13         25.76         29.59        10.94 o                         
  11   9  13          0.34         -4.84        12.16 o                         
  12   9  13         93.83         71.87        14.04 o                         
  13   9  13         39.16         36.76        22.01 o                         
   0  10  13         81.62         74.89         9.82 o                         
   1  10  13        149.50        157.22         7.83 o                         
   2  10  13       1243.82       1220.94        19.28 o                         
   3  10  13         56.50         57.08         7.14 o                         
   4  10  13          5.43         12.06         8.07 o                         
   5  10  13         65.88         60.53        10.16 o                         
   6  10  13         11.96         19.09         8.03 o                         
   7  10  13          1.54          5.96         9.35 o                         
   8  10  13          0.31          3.54         8.97 o                         
   9  10  13        404.36        406.50        16.38 o                         
  10  10  13        269.68        275.42        16.40 o                         
  11  10  13          8.55          8.18        13.59 o                         
  12  10  13        149.64        170.39        20.18 o                         
   1  11  13         91.36         95.37        11.69 o                         
   2  11  13         58.10         55.14        11.62 o                         
   3  11  13        582.68        613.32        14.34 o                         
   4  11  13        100.20        102.29         9.19 o                         
   5  11  13        214.24        219.80        10.90 o                         
   6  11  13          8.31          7.35        10.19 o                         
   7  11  13        562.66        568.13        15.81 o                         
   8  11  13        230.81        222.58        11.81 o                         
   9  11  13         19.70         20.65        13.61 o                         
  10  11  13         13.32          7.34        19.03 o                         
  11  11  13        418.57        436.72        24.87 o                         
   0  12  13        354.44        354.18        31.48 o                         
   1  12  13          1.86         -4.39         8.49 o                         
   2  12  13         50.71         36.07        10.17 o                         
   3  12  13          0.00         -1.12        10.20 o                         
   4  12  13         27.56         37.63        10.92 o                         
   5  12  13          8.16         16.92        10.75 o                         
   6  12  13         52.81         51.98        12.01 o                         
   7  12  13         16.84         23.75        12.83 o                         
   8  12  13          0.22          3.23        14.55 o                         
   9  12  13          0.00         -2.99        19.39 o                         
  10  12  13         54.79         77.66        21.63 o                         
   1  13  13         13.94          9.43        10.07 o                         
   2  13  13        512.07        509.30        15.37 o                         
   3  13  13        247.13        252.98        14.94 o                         
   4  13  13          0.15          9.27        12.28 o                         
   5  13  13          6.64         14.91        12.41 o                         
   6  13  13        433.96        423.85        17.60 o                         
   7  13  13          1.08          4.90        16.83 o                         
   8  13  13          8.16          3.39        20.93 o                         
   0  14  13        113.39        133.24        17.63 o                         
   1  14  13         53.82         69.42        12.32 o                         
   2  14  13        538.34        561.47        19.62 o                         
   3  14  13         99.86        142.22        18.51 o                         
   4  14  13          5.08         12.38        19.90 o                         
   5  14  13         40.51         69.63        16.19 o                         
   6  14  13          3.01          2.45        16.03 o                         
   1  15  13        331.34        351.61        18.27 o                         
   2  15  13          0.44          1.98        16.08 o                         
   3  15  13        625.27        616.14        27.26 o                         
   0   0  14          9.89          6.53         3.82 o                         
   1   0  14        831.56        792.82        13.02 o                         
   2   0  14        667.63        657.42        11.24 o                         
   3   0  14       2071.14       2092.14        30.53 o                         
   4   0  14       5344.47       5245.05        73.16 o                         
   5   0  14          8.85         16.07         4.17 o                         
   6   0  14       1124.27       1232.68        20.98 o                         
   7   0  14        716.70        664.06        16.02 o                         
   8   0  14        144.88        176.87        13.68 o                         
   9   0  14        187.96        185.12         9.83 o                         
  10   0  14       1591.84       1692.04        33.25 o                         
  11   0  14        216.89        221.83        12.29 o                         
  12   0  14         10.90          2.92        11.82 o                         
  13   0  14        171.91        181.39        18.75 o                         
  14   0  14        820.21        880.87        35.23 o                         
  15   0  14         50.37         46.19        43.03 o                         
  16   0  14          8.42         26.99        24.83 o                         
   1   1  14        852.13        908.87        12.35 o                         
   2   1  14         40.24         47.18         2.23 o                         
   3   1  14         12.27         21.20         2.59 o                         
   4   1  14        344.71        321.31         5.89 o                         
   5   1  14        778.21        799.49        10.71 o                         
   6   1  14         14.75         15.62         3.20 o                         
   7   1  14        148.98        145.66         5.75 o                         
   8   1  14         30.39         30.51         4.95 o                         
   9   1  14        486.32        453.78        10.21 o                         
  10   1  14        103.98         97.09         6.50 o                         
  11   1  14        144.14        133.97         7.83 o                         
  12   1  14         67.25         62.99         8.62 o                         
  13   1  14         78.44         81.79        12.69 o                         
  14   1  14          3.63          3.29        12.53 o                         
  15   1  14          0.62         -9.51        14.78 o                         
  16   1  14         64.66         79.79        17.94 o                         
   0   2  14          2.34          8.57         2.82 o                         
   1   2  14          0.08          0.76         1.84 o                         
   2   2  14         47.81         41.48         2.83 o                         
   3   2  14        177.63        179.38         7.20 o                         
   4   2  14        192.88        212.60         5.69 o                         
   5   2  14        443.08        452.83         9.03 o                         
   6   2  14        229.89        227.63         6.02 o                         
   7   2  14         11.04         10.39         3.86 o                         
   8   2  14          0.36         -0.91         4.40 o                         
   9   2  14         56.70         49.52         5.38 o                         
  10   2  14         12.60         14.30         6.00 o                         
  11   2  14        154.04        153.93         8.06 o                         
  12   2  14         81.41         72.59        10.47 o                         
  13   2  14         55.75         49.58        11.53 o                         
  14   2  14         15.95         14.19        13.35 o                         
  15   2  14          3.84         -4.38        15.08 o                         
  16   2  14         42.89         26.09        17.74 o                         
   1   3  14         17.72         25.69         3.26 o                         
   2   3  14        262.19        261.00         5.33 o                         
   3   3  14       1230.95       1243.61        15.04 o                         
   4   3  14        333.82        341.18         6.07 o                         
   5   3  14        111.70        123.56         6.45 o                         
   6   3  14       2260.25       2231.19        24.17 o                         
   7   3  14       1133.22       1128.97        14.31 o                         
   8   3  14         55.69         53.07         5.19 o                         
   9   3  14         77.85         84.86         6.22 o                         
  10   3  14         32.47         42.36         6.37 o                         
  11   3  14          0.72          2.77         7.03 o                         
  12   3  14        104.22        103.87         9.32 o                         
  13   3  14          1.38          3.58        11.28 o                         
  14   3  14         13.25          5.24        13.91 o                         
  15   3  14        131.66        126.15        29.36 o                         
  16   3  14        214.01        203.01        21.17 o                         
   0   4  14       8681.00       8679.15       120.40 o                         
   1   4  14       2490.22       2474.33        27.61 o                         
   2   4  14        523.00        502.64        13.45 o                         
   3   4  14         71.90         68.11         4.65 o                         
   4   4  14       3673.09       3638.16        37.14 o                         
   5   4  14       1218.44       1172.99        13.97 o                         
   6   4  14       3561.99       3609.07        37.43 o                         
   7   4  14        443.69        456.60         8.70 o                         
   8   4  14          8.08         18.84         8.79 o                         
   9   4  14          7.41         10.56         5.38 o                         
  10   4  14       1341.55       1351.07        20.64 o                         
  11   4  14        502.86        520.01        23.35 o                         
  12   4  14        137.41        133.61         9.94 o                         
  13   4  14         66.09         54.88        13.04 o                         
  14   4  14        315.06        299.44        21.07 o                         
  15   4  14         95.56        106.98        19.66 o                         
   1   5  14         47.59         47.97         4.16 o                         
   2   5  14        483.40        508.06         7.84 o                         
   3   5  14         81.09         85.72         4.09 o                         
   4   5  14          0.15         -0.21         3.19 o                         
   5   5  14        893.57        857.14        11.37 o                         
   6   5  14        132.48        144.80         7.48 o                         
   7   5  14        212.87        221.08        10.62 o                         
   8   5  14          4.52          9.37         5.53 o                         
   9   5  14        129.16        123.02         7.53 o                         
  10   5  14        729.04        764.21        16.56 o                         
  11   5  14        345.34        335.35        15.62 o                         
  12   5  14        471.28        499.46        16.93 o                         
  13   5  14         42.20         50.77        15.43 o                         
  14   5  14         22.29         30.53        17.72 o                         
  15   5  14         41.38          5.46        18.90 o                         
   0   6  14        148.72        136.47        10.72 o                         
   1   6  14          0.03          2.94         3.97 o                         
   2   6  14        655.34        639.69        11.56 o                         
   3   6  14          5.99          6.14         3.74 o                         
   4   6  14        141.70        147.79         5.45 o                         
   5   6  14        211.38        200.04         9.17 o                         
   6   6  14         73.38         77.20         5.57 o                         
   7   6  14         16.96         20.65         5.55 o                         
   8   6  14        314.30        331.33        15.46 o                         
   9   6  14        194.93        188.60         8.86 o                         
  10   6  14        214.69        232.15        13.64 o                         
  11   6  14          1.31          4.92         9.30 o                         
  12   6  14          3.96         -1.11        11.12 o                         
  13   6  14         21.51         16.55        17.37 o                         
  14   6  14         26.62         59.08        50.41 o                         
  15   6  14          9.14         20.33        21.73 o                         
   1   7  14        366.82        390.84        10.49 o                         
   2   7  14         45.57         59.77         8.46 o                         
   3   7  14          2.72          3.47         4.26 o                         
   4   7  14         36.18         41.42         4.83 o                         
   5   7  14       1331.30       1354.77        19.96 o                         
   6   7  14       1720.06       1706.97        22.26 o                         
   7   7  14          0.27          9.72         5.83 o                         
   8   7  14         50.43         51.26         7.45 o                         
   9   7  14        403.91        394.69        13.09 o                         
  10   7  14         54.34         62.24         8.97 o                         
  11   7  14         19.17         18.17        11.29 o                         
  12   7  14          2.54         10.26        12.19 o                         
  13   7  14        130.25        143.78        19.84 o                         
  14   7  14          0.65         -0.87        19.80 o                         
   0   8  14       7728.05       7590.40       124.24 o                         
   1   8  14        860.67        826.32        14.15 o                         
   2   8  14        680.04        677.02        18.41 o                         
   3   8  14        275.79        260.26         9.21 o                         
   4   8  14       1791.40       1765.37        24.23 o                         
   5   8  14         89.56         86.03         6.55 o                         
   6   8  14        374.35        399.62        10.99 o                         
   7   8  14        171.57        185.90         8.21 o                         
   8   8  14        213.38        229.99        10.93 o                         
   9   8  14        197.23        200.06        10.65 o                         
  10   8  14       1030.29       1020.45        22.19 o                         
  11   8  14         99.60        129.85        12.73 o                         
  12   8  14        100.40         97.82        14.13 o                         
  13   8  14        250.85        285.99        32.42 o                         
   1   9  14        280.33        268.34         8.72 o                         
   2   9  14       1046.91       1027.70        17.10 o                         
   3   9  14         31.78         30.96         6.85 o                         
   4   9  14          8.45         10.42         6.84 o                         
   5   9  14        508.74        527.51        13.05 o                         
   6   9  14        814.66        813.41        16.50 o                         
   7   9  14        244.04        272.85        10.00 o                         
   8   9  14         42.33         55.14         9.21 o                         
   9   9  14         16.82         10.72         9.94 o                         
  10   9  14        126.28        147.94        13.03 o                         
  11   9  14          0.43          0.59        12.92 o                         
  12   9  14        146.99        159.51        16.44 o                         
  13   9  14         44.44         50.21        21.69 o                         
   0  10  14       1171.86       1199.46        27.48 o                         
   1  10  14          5.78          5.73         6.64 o                         
   2  10  14        810.90        862.35        16.01 o                         
   3  10  14        120.50        105.44         7.90 o                         
   4  10  14        486.06        452.51        25.02 o                         
   5  10  14         71.19         73.20        12.45 o                         
   6  10  14        485.20        508.71        13.80 o                         
   7  10  14         76.32         84.42        10.12 o                         
   8  10  14          5.34         -5.14         8.93 o                         
   9  10  14         52.50         52.71        11.35 o                         
  10  10  14         66.37         92.56        13.89 o                         
  11  10  14         21.09         11.01        14.37 o                         
  12  10  14         49.57         41.23        17.56 o                         
   1  11  14         15.46         21.29         8.59 o                         
   2  11  14         53.80         59.72         8.28 o                         
   3  11  14         80.14         75.03         8.61 o                         
   4  11  14        261.64        276.58        12.75 o                         
   5  11  14         19.94         23.43        10.11 o                         
   6  11  14         32.04         47.71        10.09 o                         
   7  11  14         91.70        108.90        11.16 o                         
   8  11  14        126.39        104.47        12.49 o                         
   9  11  14         17.96         13.24        14.08 o                         
  10  11  14          1.23         34.54        18.44 o                         
  11  11  14          0.01          6.60        18.97 o                         
   0  12  14       1971.07       1992.38        41.64 o                         
   1  12  14         13.54         19.05         8.72 o                         
   2  12  14          4.07          7.05         8.78 o                         
   3  12  14        355.65        382.47        15.02 o                         
   4  12  14        120.14        121.61        12.47 o                         
   5  12  14         52.01         48.88        12.07 o                         
   6  12  14         34.43         27.70        12.39 o                         
   7  12  14         10.66         21.11        12.97 o                         
   8  12  14        198.48        192.31        24.20 o                         
   9  12  14         13.36         19.65        18.43 o                         
   1  13  14          4.12         -1.11         9.97 o                         
   2  13  14          0.03         -9.73        10.67 o                         
   3  13  14         12.59         13.63        12.75 o                         
   4  13  14          1.04         14.00        13.22 o                         
   5  13  14          1.94         -1.76        13.42 o                         
   6  13  14        344.70        329.55        22.54 o                         
   7  13  14         31.58         26.80        15.80 o                         
   8  13  14         22.94          4.91        20.75 o                         
   0  14  14        334.47        294.99        25.78 o                         
   1  14  14          6.04         12.02        16.21 o                         
   2  14  14        333.83        371.13        30.48 o                         
   3  14  14        256.45        257.06        19.82 o                         
   4  14  14        229.43        221.21        17.17 o                         
   5  14  14        163.48        166.10        17.14 o                         
   6  14  14         19.09         15.11        16.37 o                         
   1  15  14          0.25        -13.25        16.90 o                         
   1   1  15       2901.43       2934.43        29.65 o                         
   2   1  15          0.29          7.56         2.81 o                         
   3   1  15        575.83        587.76         8.43 o                         
   4   1  15        938.74       1027.28        12.89 o                         
   5   1  15        928.61        890.70        11.89 o                         
   6   1  15         59.79         54.25         4.32 o                         
   7   1  15         23.05         22.92         4.67 o                         
   8   1  15        280.00        264.58         8.40 o                         
   9   1  15       1770.43       1705.78        23.40 o                         
  10   1  15         50.16         49.25         6.26 o                         
  11   1  15         38.28         44.90         7.06 o                         
  12   1  15          7.30          8.54         8.56 o                         
  13   1  15        183.01        191.14        17.33 o                         
  14   1  15         75.22         52.39        13.97 o                         
  15   1  15         83.95         67.91        30.99 o                         
  16   1  15          3.61          9.21        17.85 o                         
   0   2  15         85.63        107.34         5.42 o                         
   1   2  15       2996.59       2966.56        32.35 o                         
   2   2  15       1484.39       1494.58        17.42 o                         
   3   2  15          4.85          3.31         2.68 o                         
   4   2  15        747.67        799.20        10.99 o                         
   5   2  15       1103.70       1062.17        12.71 o                         
   6   2  15        737.42        734.99        16.74 o                         
   7   2  15        957.21        975.90        14.77 o                         
   8   2  15       2417.71       2430.71        30.88 o                         
   9   2  15         58.06         61.56         5.95 o                         
  10   2  15         31.86         31.49         6.18 o                         
  11   2  15        551.65        547.32        16.45 o                         
  12   2  15        984.28       1002.12        28.55 o                         
  13   2  15        110.24        106.07        13.16 o                         
  14   2  15          2.94          2.61        13.31 o                         
  15   2  15         43.84         66.87        30.58 o                         
  16   2  15          1.67        -12.73        18.45 o                         
   1   3  15       4751.80       4723.49        50.36 o                         
   2   3  15        399.87        397.60         6.89 o                         
   3   3  15         37.08         43.20         3.52 o                         
   4   3  15        143.06        134.55         7.54 o                         
   5   3  15       2405.30       2312.80        24.61 o                         
   6   3  15       1386.39       1343.71        19.84 o                         
   7   3  15         30.03         32.45         4.79 o                         
   8   3  15          0.25         -3.67         4.92 o                         
   9   3  15        124.22        147.66         7.28 o                         
  10   3  15         49.62         54.31         6.66 o                         
  11   3  15         89.38        100.04         9.91 o                         
  12   3  15          7.14          1.56        11.40 o                         
  13   3  15         21.23         25.04        12.43 o                         
  14   3  15        293.74        346.97        24.24 o                         
  15   3  15        214.07        202.22        26.09 o                         
   0   4  15        242.56        198.90        10.86 o                         
   1   4  15         43.01         56.22         3.58 o                         
   2   4  15        501.88        506.00        11.46 o                         
   3   4  15        200.22        193.48         5.26 o                         
   4   4  15          2.90          3.02         3.18 o                         
   5   4  15        168.12        150.78         6.46 o                         
   6   4  15         57.75         60.32         4.87 o                         
   7   4  15        308.09        284.80         8.66 o                         
   8   4  15         19.03         26.02         5.50 o                         
   9   4  15        119.29        111.20         7.12 o                         
  10   4  15         97.78        104.59         7.53 o                         
  11   4  15        100.60        104.57         9.06 o                         
  12   4  15        256.87        244.99        12.43 o                         
  13   4  15         40.98         61.02        20.21 o                         
  14   4  15         35.30         47.35        16.99 o                         
  15   4  15          1.06          5.97        18.88 o                         
   1   5  15         95.32        107.12         6.54 o                         
   2   5  15         39.06         38.84         3.95 o                         
   3   5  15        297.89        299.54         7.16 o                         
   4   5  15        887.92        854.84        13.12 o                         
   5   5  15        456.82        481.16        10.79 o                         
   6   5  15          1.14          4.32         4.77 o                         
   7   5  15          0.77         -1.97         5.18 o                         
   8   5  15        744.79        732.01        16.90 o                         
   9   5  15        351.41        371.12        11.37 o                         
  10   5  15         50.21         60.51         8.53 o                         
  11   5  15         14.31          8.69        10.25 o                         
  12   5  15         47.03         51.00        11.45 o                         
  13   5  15        109.88        108.90        16.54 o                         
  14   5  15        107.15         87.02        31.12 o                         
  15   5  15          2.58         12.12        20.85 o                         
   0   6  15        335.61        315.84        26.09 o                         
   1   6  15         91.10         97.97         6.04 o                         
   2   6  15       3594.59       3492.86        42.31 o                         
   3   6  15        644.79        616.94        10.28 o                         
   4   6  15        361.67        340.70         9.14 o                         
   5   6  15        108.53        126.35         6.47 o                         
   6   6  15        174.29        175.41         6.85 o                         
   7   6  15         35.40         34.65         7.17 o                         
   8   6  15        666.58        670.00        13.85 o                         
   9   6  15          0.15          5.74         7.42 o                         
  10   6  15          0.08          2.43         9.15 o                         
  11   6  15        409.32        420.64        17.24 o                         
  12   6  15        595.61        645.15        24.95 o                         
  13   6  15         42.08         55.85        22.02 o                         
  14   6  15         75.09         53.47        18.90 o                         
   1   7  15        379.50        365.57        13.14 o                         
   2   7  15         18.05         22.33         4.79 o                         
   3   7  15        782.10        791.08        13.64 o                         
   4   7  15        314.19        295.90         7.93 o                         
   5   7  15        798.01        798.68        14.47 o                         
   6   7  15          8.90          9.03         5.71 o                         
   7   7  15          0.20          7.79         6.15 o                         
   8   7  15        238.23        211.76         9.73 o                         
   9   7  15        471.05        480.02        12.97 o                         
  10   7  15        135.17        140.53        10.60 o                         
  11   7  15         12.40          3.83        11.41 o                         
  12   7  15         81.41         81.10        13.44 o                         
  13   7  15        157.57        132.65        27.74 o                         
  14   7  15        335.60        327.21        24.50 o                         
   0   8  15         84.06         85.42         8.57 o                         
   1   8  15          8.89          5.92         5.28 o                         
   2   8  15          0.05          2.38         5.19 o                         
   3   8  15        143.66        142.25         6.90 o                         
   4   8  15        456.19        447.24        10.82 o                         
   5   8  15        487.87        503.98        13.97 o                         
   6   8  15        207.97        204.79         8.38 o                         
   7   8  15        535.55        543.93        14.03 o                         
   8   8  15        298.56        326.77        11.44 o                         
   9   8  15        179.85        185.24        15.06 o                         
  10   8  15        113.09        121.88        12.35 o                         
  11   8  15        114.90         96.67        13.44 o                         
  12   8  15         57.04         50.37        13.96 o                         
  13   8  15          9.81          0.59        23.47 o                         
   1   9  15         73.91         68.19         8.50 o                         
   2   9  15        117.33         97.06         6.86 o                         
   3   9  15         32.21         29.08         6.53 o                         
   4   9  15        246.61        264.94        17.87 o                         
   5   9  15        737.76        741.87        15.84 o                         
   6   9  15        120.93        124.38         8.95 o                         
   7   9  15        124.42        136.34         9.72 o                         
   8   9  15         93.44        107.04        10.18 o                         
   9   9  15        229.19        226.62        11.99 o                         
  10   9  15        153.82        145.33        12.92 o                         
  11   9  15         54.30         57.14        15.17 o                         
  12   9  15          2.01         31.77        24.23 o                         
   0  10  15        115.98        108.98        11.29 o                         
   1  10  15        499.51        502.51        12.26 o                         
   2  10  15       2158.91       2099.24        29.24 o                         
   3  10  15        295.24        297.38        15.73 o                         
   4  10  15         87.55         96.16         9.87 o                         
   5  10  15          2.87          9.44         9.04 o                         
   6  10  15        384.03        406.63        13.05 o                         
   7  10  15         90.09         92.46        10.06 o                         
   8  10  15        287.14        330.75        16.51 o                         
   9  10  15         10.60         11.02        12.09 o                         
  10  10  15          2.17          7.19        14.17 o                         
  11  10  15        165.46        152.50        20.79 o                         
   1  11  15        389.20        372.29        11.77 o                         
   2  11  15          9.05          9.45         8.13 o                         
   3  11  15        391.92        392.35        14.87 o                         
   4  11  15        693.11        692.93        19.84 o                         
   5  11  15       1509.67       1578.06        25.83 o                         
   6  11  15         65.19         75.66        10.37 o                         
   7  11  15        227.82        221.53        12.82 o                         
   8  11  15        222.13        243.82        15.03 o                         
   9  11  15        302.74        323.35        24.14 o                         
  10  11  15         15.93         42.27        18.81 o                         
   0  12  15        529.44        527.62        20.55 o                         
   1  12  15         69.27         78.42         9.89 o                         
   2  12  15        284.71        286.00        12.43 o                         
   3  12  15         11.95          4.76        11.12 o                         
   4  12  15        191.81        228.24        13.92 o                         
   5  12  15          0.06         -3.38        12.03 o                         
   6  12  15         70.61         56.85        13.16 o                         
   7  12  15        119.30        100.93        14.55 o                         
   8  12  15         29.07         30.32        17.59 o                         
   9  12  15         54.09         61.80        19.67 o                         
   1  13  15          7.75         18.73        10.79 o                         
   2  13  15          1.06         11.86        12.50 o                         
   3  13  15        105.44        120.41        14.09 o                         
   4  13  15        384.82        391.53        17.56 o                         
   5  13  15        402.35        394.34        23.92 o                         
   6  13  15          0.15         -7.42        15.48 o                         
   7  13  15        178.44        165.65        16.90 o                         
   0  14  15         46.08         36.86        18.52 o                         
   1  14  15        242.13        251.58        15.53 o                         
   2  14  15        431.10        453.97        23.11 o                         
   3  14  15         50.62         64.97        16.57 o                         
   4  14  15          9.21          3.94        15.78 o                         
   5  14  15         51.57         46.41        16.62 o                         
   0   0  16       1723.99       1664.38        35.51 o                         
   1   0  16        834.81        856.47        14.34 o                         
   2   0  16       1604.39       1732.89        26.25 o                         
   3   0  16        185.75        128.99         9.06 o                         
   4   0  16        840.99        832.19        17.05 o                         
   5   0  16        151.66        132.27         8.93 o                         
   6   0  16        124.52        122.46         7.37 o                         
   7   0  16        315.78        346.09        12.13 o                         
   8   0  16        833.21        883.24        25.95 o                         
   9   0  16        256.39        277.21        12.11 o                         
  10   0  16        190.43        202.25        17.86 o                         
  11   0  16         81.79         72.00        13.01 o                         
  12   0  16        614.46        704.76        42.77 o                         
  13   0  16        709.17        736.14        33.33 o                         
  14   0  16        272.25        315.61        25.64 o                         
  15   0  16          2.85         -2.89        32.43 o                         
   1   1  16       2535.93       2553.57        28.11 o                         
   2   1  16        374.79        413.99         6.81 o                         
   3   1  16       2381.08       2305.83        33.60 o                         
   4   1  16        103.19        116.88         4.57 o                         
   5   1  16        363.95        347.47         7.81 o                         
   6   1  16        623.71        635.95        12.61 o                         
   7   1  16       1646.60       1556.74        21.16 o                         
   8   1  16         22.24         20.75         5.26 o                         
   9   1  16        145.89        138.87         7.07 o                         
  10   1  16         23.88         16.76         6.27 o                         
  11   1  16        460.61        456.31        22.23 o                         
  12   1  16         54.68         65.81         8.99 o                         
  13   1  16        174.43        178.50        14.51 o                         
  14   1  16        198.32        177.91        16.80 o                         
  15   1  16        113.45        118.30        18.14 o                         
   0   2  16       1542.89       1617.87        28.85 o                         
   1   2  16        210.81        220.02         5.08 o                         
   2   2  16        264.00        250.94         5.62 o                         
   3   2  16          4.33          5.79         2.99 o                         
   4   2  16        353.71        393.50         7.28 o                         
   5   2  16         77.99         57.63         4.17 o                         
   6   2  16        762.69        766.98        12.91 o                         
   7   2  16         65.21         59.13         5.48 o                         
   8   2  16        315.94        330.82         8.93 o                         
   9   2  16         63.84         61.93         6.18 o                         
  10   2  16          0.10          3.93         6.26 o                         
  11   2  16         23.12         31.16         8.33 o                         
  12   2  16         33.69         33.94        10.35 o                         
  13   2  16         29.47         30.87        12.88 o                         
  14   2  16        116.04        117.43        15.42 o                         
  15   2  16         12.83          6.17        16.93 o                         
   1   3  16         77.51         79.81         4.01 o                         
   2   3  16        456.99        464.79         8.00 o                         
   3   3  16       1812.68       1875.08        21.73 o                         
   4   3  16         61.01         51.35         3.63 o                         
   5   3  16          9.03          8.60         3.39 o                         
   6   3  16        211.07        215.68         7.36 o                         
   7   3  16       1135.40       1122.40        16.86 o                         
   8   3  16        116.63        123.08         8.98 o                         
   9   3  16          8.61          7.72         6.10 o                         
  10   3  16        100.60        105.95        13.88 o                         
  11   3  16        201.16        208.85         9.74 o                         
  12   3  16          5.16         13.53         9.85 o                         
  13   3  16        198.94        178.80        14.67 o                         
  14   3  16         68.26         63.73        16.13 o                         
  15   3  16         12.26         14.11        19.86 o                         
   0   4  16        637.36        653.58        15.17 o                         
   1   4  16        987.61        967.44        14.30 o                         
   2   4  16         13.63         23.12         6.12 o                         
   3   4  16        601.36        624.82         9.81 o                         
   4   4  16         97.50         95.57         4.30 o                         
   5   4  16         16.86         21.14         4.00 o                         
   6   4  16         67.08         74.27         4.92 o                         
   7   4  16         32.97         38.09         5.69 o                         
   8   4  16         37.09         42.67         5.96 o                         
   9   4  16        500.88        517.02        12.39 o                         
  10   4  16        341.34        370.77        12.45 o                         
  11   4  16        123.43        129.95        11.04 o                         
  12   4  16        303.68        295.07        14.20 o                         
  13   4  16        539.76        488.49        22.22 o                         
  14   4  16        112.42        113.23        50.56 o                         
  15   4  16         15.90         17.62        21.18 o                         
   1   5  16        734.77        784.33        13.78 o                         
   2   5  16         58.25         59.86         4.66 o                         
   3   5  16       1167.91       1199.70        15.58 o                         
   4   5  16       1055.40       1070.48        14.63 o                         
   5   5  16         36.65         39.68         5.23 o                         
   6   5  16         20.87         25.43         5.18 o                         
   7   5  16       1777.60       1773.46        22.64 o                         
   8   5  16         57.76         55.00         7.07 o                         
   9   5  16        383.80        352.76        21.86 o                         
  10   5  16        230.00        218.81        12.93 o                         
  11   5  16        216.13        239.35        14.02 o                         
  12   5  16         19.55         21.06        11.20 o                         
  13   5  16         99.41        111.81        17.52 o                         
  14   5  16         52.95         54.58        21.51 o                         
   0   6  16         47.96         48.84         6.79 o                         
   1   6  16         96.97        102.59         7.11 o                         
   2   6  16         46.23         44.27         4.90 o                         
   3   6  16         19.97         21.81         4.78 o                         
   4   6  16          6.12         11.38         5.25 o                         
   5   6  16        100.20        111.92         7.11 o                         
   6   6  16        230.43        219.62         7.68 o                         
   7   6  16         34.48         27.12         6.01 o                         
   8   6  16         94.73        100.19         8.07 o                         
   9   6  16          3.43         -4.43         9.95 o                         
  10   6  16         12.93          8.11         9.19 o                         
  11   6  16          3.46         19.93        11.36 o                         
  12   6  16          0.00          2.56        11.69 o                         
  13   6  16          0.00         10.50        18.97 o                         
  14   6  16          8.56         33.45        20.26 o                         
   1   7  16         55.14         51.31         5.37 o                         
   2   7  16         64.69         61.32         7.94 o                         
   3   7  16       1253.21       1198.91        17.89 o                         
   4   7  16        718.22        696.78        14.31 o                         
   5   7  16          1.98         -0.39         6.44 o                         
   6   7  16          1.60          7.71         5.92 o                         
   7   7  16       1352.89       1369.44        20.97 o                         
   8   7  16        112.92        113.00         9.43 o                         
   9   7  16          8.22          9.87         8.91 o                         
  10   7  16        122.23        111.17        11.13 o                         
  11   7  16        261.09        258.08        15.08 o                         
  12   7  16         71.50         57.18        13.95 o                         
  13   7  16         59.01         61.10        20.55 o                         
   0   8  16        109.50        113.84         9.52 o                         
   1   8  16        799.42        814.19        15.43 o                         
   2   8  16        586.89        598.34        12.22 o                         
   3   8  16        473.91        423.56        13.37 o                         
   4   8  16         66.32         69.08         7.64 o                         
   5   8  16        198.68        170.91         9.72 o                         
   6   8  16          2.41          6.64         7.43 o                         
   7   8  16         68.73         77.69         8.36 o                         
   8   8  16        220.64        234.32        11.49 o                         
   9   8  16        512.31        513.41        16.58 o                         
  10   8  16          1.24          9.71        11.73 o                         
  11   8  16          0.10         -7.67        12.76 o                         
  12   8  16          0.07         12.67        16.91 o                         
  13   8  16        317.08        299.38        22.02 o                         
   1   9  16        526.73        481.12        11.74 o                         
   2   9  16         11.94         10.28         6.49 o                         
   3   9  16       1359.96       1369.21        26.03 o                         
   4   9  16        218.46        209.58        10.57 o                         
   5   9  16        122.68        135.71         9.59 o                         
   6   9  16        754.58        772.76        17.34 o                         
   7   9  16       1685.75       1697.46        26.52 o                         
   8   9  16         39.82         50.14        10.90 o                         
   9   9  16        305.58        318.49        14.41 o                         
  10   9  16        134.12        107.16        20.22 o                         
  11   9  16        316.44        306.59        21.43 o                         
  12   9  16          0.09          7.42        16.78 o                         
   0  10  16         28.32         48.17        21.65 o                         
   1  10  16         10.79         -2.27         7.95 o                         
   2  10  16        169.13        157.18        12.18 o                         
   3  10  16        114.10        111.09         9.53 o                         
   4  10  16          0.98         -7.20         9.00 o                         
   5  10  16         22.64         34.43         9.08 o                         
   6  10  16          7.34          3.65         9.39 o                         
   7  10  16         49.43         44.83         9.89 o                         
   8  10  16         16.45         32.70        12.21 o                         
   9  10  16          1.71        -11.47        12.56 o                         
  10  10  16         38.53         38.71        21.32 o                         
  11  10  16         12.00         -6.26        18.96 o                         
   1  11  16         60.43         66.22         8.81 o                         
   2  11  16          7.92         14.46         9.07 o                         
   3  11  16        256.27        285.72        13.05 o                         
   4  11  16        233.50        224.42        11.76 o                         
   5  11  16         42.10         37.53        10.14 o                         
   6  11  16         97.05        105.81        11.47 o                         
   7  11  16        125.50        123.24        12.27 o                         
   8  11  16        261.25        280.80        17.90 o                         
   9  11  16        155.21        139.71        17.20 o                         
  10  11  16          5.15         10.88        17.06 o                         
   0  12  16         73.94         71.67        14.88 o                         
   1  12  16        138.59        141.19        10.95 o                         
   2  12  16        314.51        338.82        13.43 o                         
   3  12  16        329.02        300.47        14.99 o                         
   4  12  16        376.50        429.48        17.03 o                         
   5  12  16         59.18         80.48        13.16 o                         
   6  12  16         57.85         78.43        13.73 o                         
   7  12  16         20.89         10.28        15.05 o                         
   8  12  16         32.86         28.50        18.83 o                         
   1  13  16        127.70        148.89        12.33 o                         
   2  13  16         85.23         85.74        14.00 o                         
   3  13  16        578.81        566.25        19.70 o                         
   4  13  16        226.08        247.89        22.72 o                         
   5  13  16        271.78        324.57        26.59 o                         
   6  13  16          3.54         -2.59        15.68 o                         
   7  13  16        564.95        584.00        22.52 o                         
   0  14  16          0.07          6.17        22.89 o                         
   1  14  16          5.54         15.43        15.91 o                         
   2  14  16         52.64         28.74        16.07 o                         
   3  14  16         16.02         16.21        16.28 o                         
   4  14  16         75.45         48.41        17.30 o                         
   1   1  17       1447.53       1477.30        17.49 o                         
   2   1  17        225.49        254.90         5.71 o                         
   3   1  17         47.01         48.04         4.07 o                         
   4   1  17         82.86        101.87         4.57 o                         
   5   1  17       1694.67       1647.26        21.29 o                         
   6   1  17          0.22          1.83         4.12 o                         
   7   1  17        147.10        139.15         6.46 o                         
   8   1  17         82.80         81.12         6.33 o                         
   9   1  17         31.11         28.02         6.12 o                         
  10   1  17        211.94        206.78         9.10 o                         
  11   1  17         26.80         34.93         7.83 o                         
  12   1  17         85.21         73.74        10.18 o                         
  13   1  17        139.44        140.14        14.82 o                         
  14   1  17         13.66         29.30        14.86 o                         
  15   1  17        244.12        274.43        25.54 o                         
   0   2  17       2662.31       2612.57        44.49 o                         
   1   2  17        674.93        665.25        11.45 o                         
   2   2  17        498.09        475.04         7.86 o                         
   3   2  17         92.09         88.92         4.04 o                         
   4   2  17       1681.61       1724.72        22.04 o                         
   5   2  17        436.88        416.29         8.02 o                         
   6   2  17       1070.78       1090.94        14.83 o                         
   7   2  17        578.05        565.43        11.32 o                         
   8   2  17        304.93        299.05        11.46 o                         
   9   2  17         47.67         52.13         6.51 o                         
  10   2  17       1003.09       1066.75        17.97 o                         
  11   2  17        605.57        604.69        14.37 o                         
  12   2  17         40.69         37.11        10.04 o                         
  13   2  17        161.16        177.95        15.04 o                         
  14   2  17        252.86        240.48        23.04 o                         
  15   2  17        100.90         88.19        18.40 o                         
   1   3  17       1434.24       1417.12        18.84 o                         
   2   3  17        275.75        294.56         6.94 o                         
   3   3  17        991.32        944.69        12.67 o                         
   4   3  17         46.52         39.19         3.83 o                         
   5   3  17       1134.87       1088.50        14.58 o                         
   6   3  17        213.08        237.95         9.35 o                         
   7   3  17         19.11         19.09         5.31 o                         
   8   3  17        133.62        130.52         7.22 o                         
   9   3  17        309.55        302.67         9.51 o                         
  10   3  17        692.23        655.50        15.80 o                         
  11   3  17         27.37         33.23         8.66 o                         
  12   3  17        209.53        232.21        12.74 o                         
  13   3  17         70.06         61.17        14.47 o                         
  14   3  17         43.80         30.15        28.71 o                         
  15   3  17        177.05        179.26        23.07 o                         
   0   4  17         27.79         35.13         5.88 o                         
   1   4  17        109.08        111.44         5.67 o                         
   2   4  17        814.64        818.90        12.72 o                         
   3   4  17       1565.26       1580.83        18.04 o                         
   4   4  17        965.83        969.86        12.58 o                         
   5   4  17        400.99        379.04         9.26 o                         
   6   4  17        206.22        219.71         7.54 o                         
   7   4  17        374.69        381.93         9.91 o                         
   8   4  17         49.19         64.71         6.58 o                         
   9   4  17         16.59         19.91         7.28 o                         
  10   4  17          3.13          0.42         8.77 o                         
  11   4  17          1.75          5.79         9.16 o                         
  12   4  17         60.68         50.50        12.12 o                         
  13   4  17          1.19          7.85        16.45 o                         
  14   4  17          8.37          4.50        21.06 o                         
   1   5  17          4.47          7.00         4.23 o                         
   2   5  17        355.23        362.75         9.25 o                         
   3   5  17          0.02          3.86         4.37 o                         
   4   5  17        305.41        315.83         7.92 o                         
   5   5  17        952.61       1028.04        17.40 o                         
   6   5  17        463.07        433.79         9.84 o                         
   7   5  17         31.58         34.59         7.01 o                         
   8   5  17         84.26         94.78         8.08 o                         
   9   5  17        958.67        981.62        22.09 o                         
  10   5  17          8.98         16.96         9.46 o                         
  11   5  17          0.03         -0.86         9.97 o                         
  12   5  17         23.96         12.26        12.26 o                         
  13   5  17          1.47         -2.43        17.18 o                         
  14   5  17        107.86         92.50        19.94 o                         
   0   6  17       3724.04       3840.86        65.23 o                         
   1   6  17       1337.89       1366.03        19.29 o                         
   2   6  17        125.42        122.13         6.13 o                         
   3   6  17         43.01         44.77         5.55 o                         
   4   6  17       1364.29       1317.53        19.18 o                         
   5   6  17        194.48        204.21         8.66 o                         
   6   6  17        661.64        670.25        12.71 o                         
   7   6  17        222.65        237.57         8.68 o                         
   8   6  17         10.89         20.35        10.82 o                         
   9   6  17         66.57         63.81         9.05 o                         
  10   6  17        603.20        591.76        16.30 o                         
  11   6  17        132.92        129.56        13.62 o                         
  12   6  17         26.27         38.91        13.39 o                         
  13   6  17         74.29         64.25        16.17 o                         
  14   6  17         45.69         46.37        20.98 o                         
   1   7  17       1126.72       1135.90        19.26 o                         
   2   7  17        132.12        132.68         6.70 o                         
   3   7  17         14.36          9.43         5.42 o                         
   4   7  17        136.51        144.43         8.48 o                         
   5   7  17        736.34        767.80        16.13 o                         
   6   7  17        539.72        514.93        12.62 o                         
   7   7  17         18.76         21.93         9.27 o                         
   8   7  17          6.40          6.13         8.83 o                         
   9   7  17        121.57        109.41        11.54 o                         
  10   7  17          0.22          8.63        10.30 o                         
  11   7  17         46.33         43.44        12.87 o                         
  12   7  17         30.39         27.85        17.52 o                         
  13   7  17          0.04          8.18        20.70 o                         
   0   8  17          0.83         -8.66         8.66 o                         
   1   8  17        180.16        156.97         8.24 o                         
   2   8  17          8.12         14.20         6.06 o                         
   3   8  17         43.80         46.04         6.58 o                         
   4   8  17        174.20        158.47         8.97 o                         
   5   8  17         43.28         46.22         8.70 o                         
   6   8  17        143.06        128.16         9.41 o                         
   7   8  17         87.25         94.20         9.24 o                         
   8   8  17         22.57         28.47         9.82 o                         
   9   8  17          8.52          9.45        11.30 o                         
  10   8  17         64.55         77.33        12.04 o                         
  11   8  17          5.44         16.89        13.89 o                         
  12   8  17        123.10        120.83        21.63 o                         
   1   9  17         32.54         50.86         7.10 o                         
   2   9  17          2.10          5.26         6.66 o                         
   3   9  17        314.94        315.74        15.00 o                         
   4   9  17          2.97          7.79         8.55 o                         
   5   9  17        618.03        631.99        15.49 o                         
   6   9  17        601.26        566.73        20.00 o                         
   7   9  17          9.08         16.60         9.53 o                         
   8   9  17         13.53         12.87        10.68 o                         
   9   9  17        573.89        551.26        20.58 o                         
  10   9  17         19.06         23.59        15.46 o                         
  11   9  17          7.91         -3.47        18.85 o                         
  12   9  17         11.90         21.56        20.30 o                         
   0  10  17       1211.57       1283.95        30.30 o                         
   1  10  17        283.22        295.94        12.72 o                         
   2  10  17          8.21          8.28         7.73 o                         
   3  10  17        612.34        652.03        16.97 o                         
   4  10  17        409.95        394.72        14.03 o                         
   5  10  17          7.74         10.01         9.07 o                         
   6  10  17        182.17        178.60        11.31 o                         
   7  10  17         48.89         42.03        10.83 o                         
   8  10  17         20.14         20.29        12.44 o                         
   9  10  17          1.66         -3.72        14.32 o                         
  10  10  17        260.04        260.41        23.15 o                         
  11  10  17        612.43        575.62        53.37 o                         
   1  11  17         56.37         41.96         9.04 o                         
   2  11  17          5.38          2.86         9.03 o                         
   3  11  17          0.31          2.17        10.33 o                         
   4  11  17         39.54         35.86        10.16 o                         
   5  11  17        103.27        110.76        11.11 o                         
   6  11  17        320.16        356.59        14.41 o                         
   7  11  17          4.79        -11.69        11.69 o                         
   8  11  17          7.77          6.36        18.11 o                         
   9  11  17        334.05        362.89        24.58 o                         
   0  12  17        463.67        436.88        37.94 o                         
   1  12  17          9.54         15.22        10.55 o                         
   2  12  17        156.74        162.81        14.54 o                         
   3  12  17          8.41         10.82        12.15 o                         
   4  12  17         82.66         54.03        13.29 o                         
   5  12  17          1.96          1.48        13.00 o                         
   6  12  17         41.75         66.26        18.22 o                         
   7  12  17         25.71         21.19        18.21 o                         
   8  12  17         20.55         20.17        20.53 o                         
   1  13  17        240.33        221.44        13.69 o                         
   2  13  17         79.77         48.32        24.11 o                         
   3  13  17         19.23          1.96        26.38 o                         
   4  13  17        102.29        116.13        15.55 o                         
   5  13  17        112.00        115.91        16.46 o                         
   6  13  17          1.42          0.64        15.47 o                         
   0  14  17        261.99        257.75        22.73 o                         
   1  14  17        282.53        310.14        29.15 o                         
   2  14  17         14.67         26.90        16.59 o                         
   0   0  18          6.09         32.11        11.88 o                         
   1   0  18        624.88        629.54        14.26 o                         
   2   0  18       1738.29       1863.45        38.17 o                         
   3   0  18        247.04        185.86         7.75 o                         
   4   0  18        376.94        443.22        12.33 o                         
   5   0  18        894.47        913.13        23.25 o                         
   6   0  18       2140.33       2229.62        51.91 o                         
   7   0  18       2012.91       2036.24        37.92 o                         
   8   0  18       2722.53       2759.46        81.60 o                         
   9   0  18        264.01        234.30        12.72 o                         
  10   0  18        281.42        258.67        13.38 o                         
  11   0  18        249.48        216.92        18.81 o                         
  12   0  18       1397.07       1513.40        72.23 o                         
  13   0  18        139.34        109.50        20.75 o                         
  14   0  18         25.30         48.81        37.57 o                         
  15   0  18        114.31        139.13        28.97 o                         
   1   1  18        111.42        135.96         5.16 o                         
   2   1  18        219.77        227.30         6.10 o                         
   3   1  18        409.12        380.75         7.93 o                         
   4   1  18        336.69        390.96         8.21 o                         
   5   1  18        401.86        404.23         8.14 o                         
   6   1  18        306.03        275.93         7.83 o                         
   7   1  18        199.50        227.46         7.89 o                         
   8   1  18        460.94        466.17        11.06 o                         
   9   1  18         39.03         38.91         6.69 o                         
  10   1  18        358.97        360.40        11.64 o                         
  11   1  18          0.04          0.80         8.12 o                         
  12   1  18        233.29        226.82        11.46 o                         
  13   1  18        124.07        129.93        14.48 o                         
  14   1  18        558.27        545.87        35.34 o                         
  15   1  18         80.53         88.94        18.67 o                         
   0   2  18        415.71        402.52        11.23 o                         
   1   2  18          7.43          9.97         3.67 o                         
   2   2  18        229.33        249.58         9.52 o                         
   3   2  18         39.02         35.02         4.00 o                         
   4   2  18         53.91         63.05         4.90 o                         
   5   2  18        242.23        210.49         6.07 o                         
   6   2  18         93.66         89.89         5.34 o                         
   7   2  18          2.75          3.65         5.26 o                         
   8   2  18        106.53        100.91         6.77 o                         
   9   2  18         54.68         53.49         7.01 o                         
  10   2  18          2.97         12.21         7.49 o                         
  11   2  18          3.27          6.21         9.61 o                         
  12   2  18          2.40          7.02        10.31 o                         
  13   2  18          4.31         -0.72        14.70 o                         
  14   2  18         30.10         39.45        20.92 o                         
   1   3  18        511.30        497.36         9.24 o                         
   2   3  18          0.20         -2.79         3.80 o                         
   3   3  18        153.69        162.77         6.29 o                         
   4   3  18        337.68        334.30         7.50 o                         
   5   3  18       1835.96       1853.11        28.95 o                         
   6   3  18         25.26         18.58         4.87 o                         
   7   3  18         36.55         35.88         5.83 o                         
   8   3  18          0.68         -0.79         6.02 o                         
   9   3  18        111.68        107.97         7.95 o                         
  10   3  18         34.06         26.68         8.85 o                         
  11   3  18         19.06         26.69         9.40 o                         
  12   3  18          6.28         10.18        10.88 o                         
  13   3  18          1.49         -8.99        16.47 o                         
  14   3  18          1.07        -11.73        18.74 o                         
   0   4  18        183.69        179.97         8.63 o                         
   1   4  18        380.54        406.50         8.80 o                         
   2   4  18       3860.65       3856.42        45.99 o                         
   3   4  18        563.61        582.05         9.83 o                         
   4   4  18       1165.95       1165.00        15.57 o                         
   5   4  18         31.04         31.71         5.18 o                         
   6   4  18        436.12        432.74         9.62 o                         
   7   4  18        104.36        102.80         7.57 o                         
   8   4  18       1438.63       1450.41        28.31 o                         
   9   4  18        220.90        245.43        16.92 o                         
  10   4  18        264.92        242.58        12.80 o                         
  11   4  18        114.43        111.81        10.29 o                         
  12   4  18        428.02        434.95        20.71 o                         
  13   4  18        151.57        185.11        19.88 o                         
  14   4  18         76.41         83.28        20.96 o                         
   1   5  18        880.86        913.63        17.23 o                         
   2   5  18        202.67        223.16        11.24 o                         
   3   5  18          1.09         -0.13         4.73 o                         
   4   5  18         52.19         44.83         5.42 o                         
   5   5  18        123.79        119.02         7.28 o                         
   6   5  18        427.36        401.21        11.01 o                         
   7   5  18          2.91          8.07         7.17 o                         
   8   5  18        280.45        284.30        11.90 o                         
   9   5  18        349.90        352.52        14.90 o                         
  10   5  18         32.28         43.20         9.64 o                         
  11   5  18         12.26         12.49        10.85 o                         
  12   5  18        110.14         83.56        13.28 o                         
  13   5  18          7.80          2.98        17.30 o                         
  14   5  18        174.25        173.79        23.24 o                         
   0   6  18          1.76          2.85         7.16 o                         
   1   6  18         68.33         63.24         5.72 o                         
   2   6  18         46.46         46.50         5.43 o                         
   3   6  18        109.38        122.99         6.52 o                         
   4   6  18        113.26        109.26         7.39 o                         
   5   6  18          5.54          4.02         6.71 o                         
   6   6  18        797.66        806.08        15.27 o                         
   7   6  18         17.60          7.53         7.89 o                         
   8   6  18        292.94        277.57        11.34 o                         
   9   6  18         11.23         12.08         9.08 o                         
  10   6  18        161.46        172.32        11.64 o                         
  11   6  18          0.98         -4.69        13.99 o                         
  12   6  18        244.11        247.91        16.36 o                         
  13   6  18          2.40         -2.82        17.32 o                         
   1   7  18         72.92         75.45         6.15 o                         
   2   7  18         30.34         39.90         5.94 o                         
   3   7  18        244.66        246.32        10.77 o                         
   4   7  18        133.04        134.60         8.50 o                         
   5   7  18        233.45        258.65        10.43 o                         
   6   7  18         68.47         76.06         9.60 o                         
   7   7  18        666.44        652.37        19.32 o                         
   8   7  18        236.95        217.23        12.12 o                         
   9   7  18         68.10         67.91        11.47 o                         
  10   7  18          2.71         -1.60        10.66 o                         
  11   7  18          3.40          5.88        13.43 o                         
  12   7  18         13.17         11.75        14.80 o                         
  13   7  18        183.66        195.70        19.15 o                         
   0   8  18        689.78        720.58        21.10 o                         
   1   8  18        806.66        811.09        14.98 o                         
   2   8  18       1006.56       1049.23        18.90 o                         
   3   8  18         65.24         60.21         7.02 o                         
   4   8  18        169.85        191.21        10.96 o                         
   5   8  18         68.03         85.32        15.41 o                         
   6   8  18        268.59        251.94        10.59 o                         
   7   8  18         13.66          1.33         9.35 o                         
   8   8  18         59.39         66.63        11.77 o                         
   9   8  18          0.03          2.04        11.77 o                         
  10   8  18         25.27         31.44        12.81 o                         
  11   8  18        359.97        369.88        23.52 o                         
  12   8  18        181.49        182.50        20.49 o                         
   1   9  18        564.61        505.46        13.10 o                         
   2   9  18          0.85         -0.86         9.00 o                         
   3   9  18         68.95         60.37        10.05 o                         
   4   9  18        357.33        355.05        15.09 o                         
   5   9  18        236.16        224.55        11.63 o                         
   6   9  18         50.88         67.82         9.70 o                         
   7   9  18          8.72         12.88        10.51 o                         
   8   9  18         88.24         98.27        13.57 o                         
   9   9  18        170.62        163.46        14.46 o                         
  10   9  18          2.20         18.74        24.05 o                         
  11   9  18         28.34         47.20        18.15 o                         
   0  10  18          1.19         -0.77        10.57 o                         
   1  10  18         46.93         52.92         9.24 o                         
   2  10  18          0.82          2.85         7.96 o                         
   3  10  18        406.29        379.07        15.50 o                         
   4  10  18         12.51         21.80         9.87 o                         
   5  10  18        318.95        278.92        12.34 o                         
   6  10  18         48.85         46.24        12.52 o                         
   7  10  18        212.96        192.29        13.59 o                         
   8  10  18         15.32         19.80        12.89 o                         
   9  10  18        227.07        249.78        17.81 o                         
  10  10  18        109.83        109.71        18.39 o                         
   1  11  18          3.07          5.65         9.84 o                         
   2  11  18         31.39         29.35        10.59 o                         
   3  11  18        448.57        416.15        22.48 o                         
   4  11  18        421.66        436.98        14.63 o                         
   5  11  18        235.11        279.76        14.01 o                         
   6  11  18          2.34         -2.96        11.30 o                         
   7  11  18        222.76        225.63        23.38 o                         
   8  11  18         38.45         66.66        17.30 o                         
   9  11  18        108.44        100.51        19.42 o                         
   0  12  18        155.90        179.00        24.70 o                         
   1  12  18        837.28        862.98        19.69 o                         
   2  12  18       1118.76       1091.05        30.50 o                         
   3  12  18         28.48         39.70        12.56 o                         
   4  12  18        383.12        404.93        16.00 o                         
   5  12  18         47.36         39.99        18.43 o                         
   6  12  18        215.25        210.89        18.38 o                         
   7  12  18         13.19          3.97        16.93 o                         
   1  13  18         26.99         36.17        16.68 o                         
   2  13  18          9.51          2.24        15.99 o                         
   3  13  18          1.30          8.41        14.41 o                         
   4  13  18        214.15        247.20        17.69 o                         
   5  13  18        239.72        222.51        18.23 o                         
   1   1  19       1336.40       1359.86        19.93 o                         
   2   1  19         36.77         45.37         4.62 o                         
   3   1  19        682.28        722.12        15.10 o                         
   4   1  19          5.32          2.61         4.47 o                         
   5   1  19         79.86         76.45         4.98 o                         
   6   1  19       1011.80       1008.62        16.00 o                         
   7   1  19       1374.12       1344.78        19.69 o                         
   8   1  19         27.53         26.68         6.38 o                         
   9   1  19         39.08         33.36         7.21 o                         
  10   1  19          2.04         -7.55         9.24 o                         
  11   1  19        153.63        149.80         9.69 o                         
  12   1  19          7.45         -7.66         9.62 o                         
  13   1  19         62.64         76.58        15.02 o                         
  14   1  19         11.88         18.66        18.48 o                         
   0   2  19       1213.44       1222.41        23.66 o                         
   1   2  19        652.53        687.10        11.22 o                         
   2   2  19          8.91         18.72         4.60 o                         
   3   2  19        265.40        272.95         7.92 o                         
   4   2  19       1024.32       1049.31        15.24 o                         
   5   2  19          0.24          1.05         5.62 o                         
   6   2  19        402.09        413.46        10.18 o                         
   7   2  19          3.58          5.59         5.59 o                         
   8   2  19        144.32        134.62         7.65 o                         
   9   2  19        311.66        340.67        10.79 o                         
  10   2  19        324.28        353.77        14.21 o                         
  11   2  19         43.30         39.34         9.37 o                         
  12   2  19          9.45         10.50        10.91 o                         
  13   2  19        394.98        371.32        24.66 o                         
  14   2  19          9.86         24.96        19.21 o                         
   1   3  19         73.16         87.21         5.20 o                         
   2   3  19         61.29         64.66         5.53 o                         
   3   3  19        720.78        759.47        15.35 o                         
   4   3  19        559.33        571.70        10.98 o                         
   5   3  19          0.28          9.54         5.08 o                         
   6   3  19         95.64        115.45         6.62 o                         
   7   3  19        785.81        832.35        14.78 o                         
   8   3  19         51.87         48.47         6.77 o                         
   9   3  19        394.07        416.82        14.07 o                         
  10   3  19        152.22        130.82         9.50 o                         
  11   3  19        272.91        314.87        16.98 o                         
  12   3  19         47.60         44.43        12.92 o                         
  13   3  19         75.22         73.69        17.95 o                         
  14   3  19         85.57         80.58        20.50 o                         
   0   4  19        482.92        497.61        13.94 o                         
   1   4  19        148.21        147.02         6.14 o                         
   2   4  19          0.03          1.38         4.48 o                         
   3   4  19        226.02        214.01         8.21 o                         
   4   4  19         20.40         15.97         5.86 o                         
   5   4  19         13.54          6.10         6.31 o                         
   6   4  19         17.28         17.76         5.83 o                         
   7   4  19          0.40         -3.26         6.49 o                         
   8   4  19        266.90        256.84        14.64 o                         
   9   4  19        460.13        415.74        14.55 o                         
  10   4  19         63.34         72.89         9.47 o                         
  11   4  19        116.00        110.40        11.63 o                         
  12   4  19          3.49         10.79        12.71 o                         
  13   4  19          1.39         -8.38        20.08 o                         
  14   4  19          2.41          6.09        20.76 o                         
   1   5  19         15.92         17.96         4.95 o                         
   2   5  19         23.82         23.58         5.10 o                         
   3   5  19       2535.26       2548.34        32.22 o                         
   4   5  19         51.38         47.02         6.03 o                         
   5   5  19         93.78         89.03         8.13 o                         
   6   5  19        153.94        173.74        10.47 o                         
   7   5  19       1315.44       1327.83        25.57 o                         
   8   5  19          7.78          7.56         8.32 o                         
   9   5  19         94.14        109.85         9.96 o                         
  10   5  19          3.73         -2.74         9.63 o                         
  11   5  19         50.26         49.86        10.92 o                         
  12   5  19          2.13          0.03        13.82 o                         
  13   5  19        100.42         98.35        19.00 o                         
   0   6  19       1013.16       1041.34        23.07 o                         
   1   6  19        800.39        787.58        19.19 o                         
   2   6  19         29.48         29.73         5.87 o                         
   3   6  19        566.10        574.13        11.91 o                         
   4   6  19         36.98         37.07         7.20 o                         
   5   6  19         34.11         26.13         7.69 o                         
   6   6  19          0.50          1.21         7.59 o                         
   7   6  19         10.41         -1.75        11.52 o                         
   8   6  19        121.08        111.80        10.75 o                         
   9   6  19        479.82        449.25        15.99 o                         
  10   6  19        108.51        108.01        11.19 o                         
  11   6  19        120.32        109.04        14.55 o                         
  12   6  19          0.78          7.15        15.07 o                         
  13   6  19        445.13        389.61        20.63 o                         
   1   7  19        662.87        645.95        15.64 o                         
   2   7  19        159.00        169.06         7.65 o                         
   3   7  19       1333.33       1372.62        21.01 o                         
   4   7  19         43.02         54.74         8.10 o                         
   5   7  19        175.74        199.29        10.85 o                         
   6   7  19        114.48        115.00         9.36 o                         
   7   7  19       1643.34       1648.65        30.85 o                         
   8   7  19         79.25         70.40        10.96 o                         
   9   7  19        169.01        222.55        13.83 o                         
  10   7  19         57.28         58.67        13.11 o                         
  11   7  19        397.75        392.99        20.70 o                         
  12   7  19          4.62         10.50        16.71 o                         
   0   8  19         48.33         63.79        10.05 o                         
   1   8  19         15.94         12.24         6.71 o                         
   2   8  19         78.89         75.58         7.55 o                         
   3   8  19         29.40         26.34         9.29 o                         
   4   8  19          1.82          2.10         8.98 o                         
   5   8  19        153.54        153.85        10.44 o                         
   6   8  19         17.86         17.06         8.71 o                         
   7   8  19          0.83         -7.60        10.36 o                         
   8   8  19        126.82        142.89        12.89 o                         
   9   8  19         62.57         61.76        12.96 o                         
  10   8  19         13.59         10.34        14.87 o                         
  11   8  19         95.35         85.73        18.23 o                         
   1   9  19         34.21         24.80         9.11 o                         
   2   9  19         69.41         73.18         8.36 o                         
   3   9  19        105.17        105.21        11.46 o                         
   4   9  19         29.00         29.26        10.10 o                         
   5   9  19         90.29        103.34         9.91 o                         
   6   9  19         21.03         11.73         9.28 o                         
   7   9  19        202.71        182.58        13.95 o                         
   8   9  19         24.09         32.48        13.13 o                         
   9   9  19        177.65        177.25        16.78 o                         
  10   9  19          0.09         -0.97        16.93 o                         
   0  10  19        731.99        719.38        23.51 o                         
   1  10  19        513.31        532.34        14.19 o                         
   2  10  19        145.76        152.24        10.33 o                         
   3  10  19        355.91        350.87        16.56 o                         
   4  10  19        238.96        234.56        13.02 o                         
   5  10  19          2.59         10.68        10.24 o                         
   6  10  19        199.21        213.27        12.66 o                         
   7  10  19          1.35          2.16        13.39 o                         
   8  10  19          2.02        -16.86        23.32 o                         
   9  10  19        252.11        290.02        20.63 o                         
   1  11  19        334.70        327.15        12.70 o                         
   2  11  19        346.32        322.99        14.57 o                         
   3  11  19       1170.40       1126.22        24.51 o                         
   4  11  19         54.79         57.35        12.38 o                         
   5  11  19        117.95        135.99        12.86 o                         
   6  11  19        183.86        184.20        15.13 o                         
   7  11  19        493.40        506.15        21.76 o                         
   8  11  19          8.39         23.96        16.38 o                         
   0  12  19        230.36        240.73        18.66 o                         
   1  12  19         11.17         13.02        11.33 o                         
   2  12  19         57.69         66.32        13.62 o                         
   3  12  19          6.22          2.36        13.67 o                         
   4  12  19        109.64        120.16        15.95 o                         
   5  12  19         16.85         16.29        15.31 o                         
   6  12  19          1.40         -4.71        15.67 o                         
   1  13  19         39.94         39.27        15.68 o                         
   2  13  19        113.56        110.02        16.31 o                         
   3  13  19        179.43        164.34        16.94 o                         
   4  13  19         19.66         45.92        37.25 o                         
   0   0  20       1279.81       1273.41        43.67 o                         
   1   0  20       2273.31       2292.73        76.10 o                         
   2   0  20         38.79         82.63        11.08 o                         
   3   0  20         82.53         93.45         7.16 o                         
   4   0  20        850.75        807.91        18.73 o                         
   5   0  20        135.32        164.55         9.76 o                         
   6   0  20        151.47        154.42         9.78 o                         
   7   0  20        129.30        141.81        15.54 o                         
   8   0  20         71.62         61.68         9.95 o                         
   9   0  20        217.32        219.31        17.37 o                         
  10   0  20         37.08         62.41        17.89 o                         
  11   0  20        611.74        630.30        21.93 o                         
  12   0  20        264.71        259.78        28.92 o                         
  13   0  20        198.29        156.83        23.75 o                         
  14   0  20        193.82        239.01        29.57 o                         
   1   1  20       2419.74       2574.23        38.85 o                         
   2   1  20        101.27         99.02         5.56 o                         
   3   1  20        161.83        144.95         7.47 o                         
   4   1  20          1.96          2.45         4.57 o                         
   5   1  20       1886.00       1913.77        25.14 o                         
   6   1  20         69.21         77.18         6.31 o                         
   7   1  20        141.84        141.96         7.58 o                         
   8   1  20        112.60        112.00         7.83 o                         
   9   1  20        176.94        152.39        10.54 o                         
  10   1  20         42.65         34.93         8.13 o                         
  11   1  20          7.84          0.50         8.93 o                         
  12   1  20         80.84         86.32        10.75 o                         
  13   1  20          1.27         11.67        15.46 o                         
  14   1  20         14.61         17.33        17.77 o                         
   0   2  20         22.72         21.63         7.26 o                         
   1   2  20         50.79         65.14         5.23 o                         
   2   2  20        330.89        310.46         8.57 o                         
   3   2  20         36.79         35.08         5.11 o                         
   4   2  20        324.30        313.18         9.20 o                         
   5   2  20         58.57         67.42         5.83 o                         
   6   2  20        100.26        106.84         6.90 o                         
   7   2  20          8.95          6.14         6.16 o                         
   8   2  20         51.08         45.87         7.10 o                         
   9   2  20        250.76        241.17        12.60 o                         
  10   2  20         23.56         32.40         8.34 o                         
  11   2  20        232.14        222.58        13.12 o                         
  12   2  20         94.19        104.85        11.77 o                         
  13   2  20        267.77        239.86        29.65 o                         
  14   2  20          0.16         -5.86        20.63 o                         
   1   3  20        951.00       1014.07        16.62 o                         
   2   3  20          2.21          4.21         4.91 o                         
   3   3  20         32.70         35.23         5.62 o                         
   4   3  20        143.39        146.83         6.36 o                         
   5   3  20        491.26        513.88        12.21 o                         
   6   3  20        154.99        157.13         8.44 o                         
   7   3  20         33.82         26.15         6.44 o                         
   8   3  20         36.22         23.57         8.06 o                         
   9   3  20        523.74        506.38        13.15 o                         
  10   3  20          0.04          2.63         9.07 o                         
  11   3  20          2.25         -1.85        10.31 o                         
  12   3  20         42.39         43.69        13.27 o                         
  13   3  20          8.11         12.09        21.20 o                         
   0   4  20        828.09        802.19        22.29 o                         
   1   4  20       1195.12       1222.16        17.81 o                         
   2   4  20         87.36         88.77         6.45 o                         
   3   4  20          2.14          6.50         5.45 o                         
   4   4  20       1122.23       1093.48        18.31 o                         
   5   4  20        826.59        849.84        18.21 o                         
   6   4  20         43.14         46.03         9.18 o                         
   7   4  20        362.42        350.02        13.29 o                         
   8   4  20          4.25          3.78         8.94 o                         
   9   4  20          4.56         -1.63         8.83 o                         
  10   4  20        226.85        219.86        12.00 o                         
  11   4  20        640.77        627.33        17.81 o                         
  12   4  20         27.94         31.45        14.65 o                         
  13   4  20         19.31         19.73        20.81 o                         
   1   5  20        553.64        580.86        12.57 o                         
   2   5  20        761.93        767.40        15.08 o                         
   3   5  20        149.86        156.39         7.52 o                         
   4   5  20          3.97         -3.29         7.01 o                         
   5   5  20       1646.92       1591.32        27.78 o                         
   6   5  20        504.42        487.43        13.69 o                         
   7   5  20          0.16          5.36        10.70 o                         
   8   5  20         40.66         47.02         9.96 o                         
   9   5  20        151.75        152.50        12.00 o                         
  10   5  20        304.25        297.92        17.11 o                         
  11   5  20          0.21          0.40        11.58 o                         
  12   5  20         11.27         26.09        16.89 o                         
  13   5  20         40.37         33.58        17.87 o                         
   0   6  20        545.80        580.11        20.04 o                         
   1   6  20         12.27          7.45         5.85 o                         
   2   6  20          0.39          6.39         5.93 o                         
   3   6  20        112.33        116.27         7.32 o                         
   4   6  20        140.98        141.73         9.28 o                         
   5   6  20        212.23        201.57        11.44 o                         
   6   6  20          5.72          3.52         7.93 o                         
   7   6  20        225.25        222.48        12.20 o                         
   8   6  20          0.14         -2.35         9.95 o                         
   9   6  20         42.96         47.81        11.23 o                         
  10   6  20         18.72         21.05        12.47 o                         
  11   6  20          0.70          4.25        14.42 o                         
  12   6  20         37.13         31.78        19.34 o                         
   1   7  20         75.13         77.52         7.11 o                         
   2   7  20          6.68          8.44         6.53 o                         
   3   7  20          6.07          1.29         6.70 o                         
   4   7  20         84.22         94.19         9.18 o                         
   5   7  20        916.29        943.53        25.31 o                         
   6   7  20        166.38        138.75         9.89 o                         
   7   7  20        204.89        222.27        13.10 o                         
   8   7  20         66.14         73.26        11.81 o                         
   9   7  20       1147.39       1170.18        27.16 o                         
  10   7  20         15.62         13.59        12.88 o                         
  11   7  20        106.80        137.52        21.93 o                         
  12   7  20        131.50        126.76        19.77 o                         
   0   8  20       1175.95       1139.69        26.97 o                         
   1   8  20        174.30        180.79         9.06 o                         
   2   8  20          6.46          7.38         7.91 o                         
   3   8  20        373.71        383.88        16.39 o                         
   4   8  20         69.19         72.35        11.02 o                         
   5   8  20         63.34         63.74        10.93 o                         
   6   8  20        466.15        485.02        15.05 o                         
   7   8  20         52.89         42.32        11.47 o                         
   8   8  20         20.93         29.01        12.04 o                         
   9   8  20          0.23         -3.79        14.00 o                         
  10   8  20        246.44        236.46        29.85 o                         
  11   8  20        172.33        150.67        29.75 o                         
   1   9  20       1171.59       1145.47        22.45 o                         
   2   9  20          6.52          5.34         7.85 o                         
   3   9  20       1037.83       1013.45        21.46 o                         
   4   9  20        140.21        131.39        11.30 o                         
   5   9  20       1257.25       1293.62        23.24 o                         
   6   9  20         17.04         12.59        10.66 o                         
   7   9  20        138.96        131.27        13.95 o                         
   8   9  20         96.48        110.10        14.62 o                         
   9   9  20        393.89        388.30        19.22 o                         
  10   9  20         45.19         71.92        19.94 o                         
   0  10  20        122.85        136.36        14.56 o                         
   1  10  20         41.12         50.32         9.15 o                         
   2  10  20          0.35          5.82        10.44 o                         
   3  10  20         17.58         22.65        13.82 o                         
   4  10  20        164.51        179.78        13.12 o                         
   5  10  20          3.33          1.60        11.13 o                         
   6  10  20          5.62          2.37        11.81 o                         
   7  10  20          0.50         -6.28        17.95 o                         
   8  10  20         27.54         24.35        17.50 o                         
   9  10  20        154.72        169.70        18.62 o                         
   1  11  20         13.53          1.63         9.69 o                         
   2  11  20         41.15         56.58        12.85 o                         
   3  11  20        305.85        315.04        17.43 o                         
   4  11  20          1.04         11.50        12.58 o                         
   5  11  20        129.99        123.00        16.47 o                         
   6  11  20         20.39         14.07        14.87 o                         
   7  11  20        238.37        245.30        18.31 o                         
   0  12  20          0.25          2.48        21.32 o                         
   1  12  20        120.41        132.86        19.42 o                         
   2  12  20         15.26         19.17        22.06 o                         
   3  12  20        550.82        593.80        23.64 o                         
   4  12  20         63.25         59.26        14.92 o                         
   5  12  20          4.55          9.39        13.70 o                         
   1  13  20         41.32         42.46        16.35 o                         
   1   1  21        239.04        257.53        15.30 o                         
   2   1  21         50.27         52.85         6.01 o                         
   3   1  21        767.81        782.81        14.49 o                         
   4   1  21        109.70        104.09         6.44 o                         
   5   1  21        418.05        429.04        10.38 o                         
   6   1  21         54.32         51.58         6.43 o                         
   7   1  21         35.57         37.67         6.90 o                         
   8   1  21         82.32        105.76         8.68 o                         
   9   1  21        134.79        126.31         9.48 o                         
  10   1  21         20.84         16.17         8.71 o                         
  11   1  21         60.13         59.54        10.43 o                         
  12   1  21         34.59         36.00        11.13 o                         
  13   1  21         91.61        111.13        20.74 o                         
   0   2  21          3.09         16.60         7.60 o                         
   1   2  21        929.79        869.03        16.81 o                         
   2   2  21       1807.76       1825.58        26.10 o                         
   3   2  21        441.05        480.35        13.58 o                         
   4   2  21        491.20        516.93        15.09 o                         
   5   2  21        287.18        269.90        11.64 o                         
   6   2  21        835.13        848.45        16.72 o                         
   7   2  21         27.48         22.90         6.83 o                         
   8   2  21       1183.57       1244.90        20.42 o                         
   9   2  21         44.23         37.41         8.12 o                         
  10   2  21        179.74        159.88        12.34 o                         
  11   2  21        292.03        259.86        12.29 o                         
  12   2  21        482.87        480.64        16.62 o                         
  13   2  21         95.73        104.64        21.42 o                         
   1   3  21         44.12         37.50         6.12 o                         
   2   3  21        167.15        173.77         7.34 o                         
   3   3  21         30.75         40.04         5.77 o                         
   4   3  21        228.25        214.01         7.67 o                         
   5   3  21         88.07         91.76         7.22 o                         
   6   3  21        157.71        152.52        14.92 o                         
   7   3  21        227.08        218.22        12.18 o                         
   8   3  21        303.39        319.61        21.50 o                         
   9   3  21        572.34        563.87        22.02 o                         
  10   3  21        130.30        127.27        10.86 o                         
  11   3  21        106.87         82.77        11.46 o                         
  12   3  21         85.53         88.48        15.00 o                         
  13   3  21          5.27         -4.55        19.71 o                         
   0   4  21         37.78         40.08         7.80 o                         
   1   4  21         66.03         63.95         6.27 o                         
   2   4  21        620.91        605.40        20.34 o                         
   3   4  21        344.82        365.14        10.37 o                         
   4   4  21          1.80          6.82         6.83 o                         
   5   4  21          3.39          8.98         7.05 o                         
   6   4  21         22.18         17.50        13.74 o                         
   7   4  21         23.68         22.43         8.44 o                         
   8   4  21         86.39         82.94         9.85 o                         
   9   4  21         27.01         42.67        10.38 o                         
  10   4  21         18.26         11.06        10.87 o                         
  11   4  21          6.11         -1.24        11.60 o                         
  12   4  21         27.40         15.40        17.29 o                         
  13   4  21        153.13        139.40        28.93 o                         
   1   5  21         57.62         55.56         6.25 o                         
   2   5  21          1.99          4.58         5.96 o                         
   3   5  21        420.99        442.69        11.81 o                         
   4   5  21         10.72         20.48         7.79 o                         
   5   5  21          1.81         -7.11         8.81 o                         
   6   5  21        112.47        103.01         9.72 o                         
   7   5  21       1119.15       1106.84        39.06 o                         
   8   5  21         97.33         81.16        10.76 o                         
   9   5  21          6.38         11.10        10.49 o                         
  10   5  21         34.96         50.56        12.55 o                         
  11   5  21         99.82         73.59        14.14 o                         
  12   5  21         37.76         31.55        19.22 o                         
   0   6  21       1549.23       1569.78        66.16 o                         
   1   6  21        754.16        772.83        14.62 o                         
   2   6  21       1683.37       1750.85        24.49 o                         
   3   6  21        570.09        588.50        13.68 o                         
   4   6  21        559.42        530.75        33.78 o                         
   5   6  21          2.38          5.15         8.63 o                         
   6   6  21        424.79        414.89        14.63 o                         
   7   6  21          1.63          9.76         9.44 o                         
   8   6  21        154.52        169.71        12.79 o                         
   9   6  21        357.48        372.87        15.94 o                         
  10   6  21         28.56         24.75        12.73 o                         
  11   6  21         17.00         40.36        24.04 o                         
  12   6  21        100.38         98.16        19.58 o                         
   1   7  21         16.27         11.46         7.25 o                         
   2   7  21         12.66         12.77         7.13 o                         
   3   7  21        611.65        642.85        19.39 o                         
   4   7  21         85.87         77.28        11.27 o                         
   5   7  21         65.71         61.81        10.21 o                         
   6   7  21          0.00         -2.62         9.98 o                         
   7   7  21        563.49        533.48        24.06 o                         
   8   7  21        143.28        161.67        16.68 o                         
   9   7  21         28.33         17.94        12.47 o                         
  10   7  21         16.74         33.46        20.89 o                         
  11   7  21         73.01         87.08        17.94 o                         
   0   8  21         24.54          5.22        24.08 o                         
   1   8  21         13.48         11.69         8.13 o                         
   2   8  21         18.69         26.37         8.04 o                         
   3   8  21          0.08         -9.02         9.02 o                         
   4   8  21          0.16          5.79        10.01 o                         
   5   8  21        316.80        285.19        21.04 o                         
   6   8  21        183.12        169.91        15.35 o                         
   7   8  21         32.06         38.76        12.40 o                         
   8   8  21         84.51         87.35        14.24 o                         
   9   8  21          4.59         26.21        26.15 o                         
  10   8  21        289.59        298.99        21.84 o                         
   1   9  21          7.18          4.15         8.78 o                         
   2   9  21          0.74         -4.58        10.18 o                         
   3   9  21         75.81         83.77        11.18 o                         
   4   9  21        108.03        121.63        11.58 o                         
   5   9  21        269.76        256.96        13.82 o                         
   6   9  21          8.71         13.51        11.69 o                         
   7   9  21        213.95        227.85        16.55 o                         
   8   9  21          9.42         53.60        22.72 o                         
   9   9  21         10.46          9.22        15.59 o                         
   0  10  21        218.14        224.76        15.97 o                         
   1  10  21        254.81        252.28        11.85 o                         
   2  10  21        450.27        456.13        20.11 o                         
   3  10  21         18.03         14.48        11.40 o                         
   4  10  21        246.87        212.57        14.43 o                         
   5  10  21        139.33        153.53        14.41 o                         
   6  10  21        100.78        103.17        20.92 o                         
   7  10  21         13.10          3.11        16.12 o                         
   8  10  21        462.99        457.77        32.95 o                         
   1  11  21         39.70         53.36        13.45 o                         
   2  11  21          5.72         -0.38        12.65 o                         
   3  11  21         11.62         16.06        13.60 o                         
   4  11  21         75.19         52.71        18.62 o                         
   5  11  21        164.08        179.49        17.72 o                         
   6  11  21          0.37        -15.06        16.01 o                         
   0  12  21        258.18        260.33        29.35 o                         
   1  12  21         30.26         18.60        15.39 o                         
   2  12  21        251.52        229.86        16.82 o                         
   3  12  21         42.24         40.58        16.36 o                         
   4  12  21        135.73        136.79        16.02 o                         
   0   0  22        186.69        123.31        15.41 o                         
   1   0  22       1068.97       1075.08        27.70 o                         
   2   0  22        117.20         90.55         9.79 o                         
   3   0  22        448.38        470.94        17.71 o                         
   4   0  22        187.10        166.37        22.94 o                         
   5   0  22        105.88        100.36        12.84 o                         
   6   0  22         82.58         74.03         9.80 o                         
   7   0  22        134.40        115.26        11.14 o                         
   8   0  22       1381.78       1390.62        30.86 o                         
   9   0  22        385.73        373.22        17.42 o                         
  10   0  22        679.85        709.64        27.16 o                         
  11   0  22         44.32         63.76        14.68 o                         
  12   0  22         11.90         15.77        15.96 o                         
  13   0  22       1126.98       1149.78        59.73 o                         
   1   1  22        213.88        208.32         8.62 o                         
   2   1  22          0.33          0.90         5.77 o                         
   3   1  22        925.18        941.07        18.26 o                         
   4   1  22          1.80          3.10         6.13 o                         
   5   1  22         21.25         20.20         7.32 o                         
   6   1  22         90.28         85.40         9.44 o                         
   7   1  22       1734.89       1770.69        25.41 o                         
   8   1  22         36.91         41.64         7.79 o                         
   9   1  22         69.68         74.37         9.08 o                         
  10   1  22        136.43        150.12        10.66 o                         
  11   1  22        523.34        477.46        14.64 o                         
  12   1  22         52.94         57.45        11.99 o                         
  13   1  22          9.60          6.03        17.63 o                         
   0   2  22         16.13         13.24         8.97 o                         
   1   2  22         12.59         16.06         5.89 o                         
   2   2  22         12.68         24.74         6.28 o                         
   3   2  22         36.65         22.62         6.05 o                         
   4   2  22         32.07         31.65         6.22 o                         
   5   2  22         62.59         53.86         7.77 o                         
   6   2  22          0.04          1.74         8.24 o                         
   7   2  22          0.85         -1.04         7.59 o                         
   8   2  22          8.31          4.64         9.18 o                         
   9   2  22         33.32         34.80         8.60 o                         
  10   2  22         59.54         49.36         9.75 o                         
  11   2  22         14.28         11.46        11.18 o                         
  12   2  22         61.10         36.31        15.53 o                         
  13   2  22         13.06         -0.39        20.09 o                         
   1   3  22         39.91         33.76         6.47 o                         
   2   3  22        361.25        345.31        13.76 o                         
   3   3  22        711.38        723.02        14.44 o                         
   4   3  22         10.91          9.90         6.75 o                         
   5   3  22        207.22        192.85         9.90 o                         
   6   3  22         36.97         40.24         9.86 o                         
   7   3  22        286.16        287.33        16.72 o                         
   8   3  22         23.42         22.13         9.43 o                         
   9   3  22         58.54         50.94        10.98 o                         
  10   3  22         12.29          2.91        15.06 o                         
  11   3  22         12.43         -2.49        11.76 o                         
  12   3  22          6.51          6.98        17.24 o                         
   0   4  22       3610.04       3558.40        75.48 o                         
   1   4  22       1101.75       1132.22        19.09 o                         
   2   4  22        426.73        468.71        11.94 o                         
   3   4  22        293.35        287.51         9.43 o                         
   4   4  22        560.24        556.78        15.58 o                         
   5   4  22        158.95        160.41        12.36 o                         
   6   4  22        777.96        809.11        19.16 o                         
   7   4  22         66.57         82.01        15.57 o                         
   8   4  22         73.31         70.86        11.11 o                         
   9   4  22         53.07         56.38        11.84 o                         
  10   4  22        304.68        353.96        16.41 o                         
  11   4  22        140.23        124.44        14.94 o                         
  12   4  22         51.73         56.88        17.60 o                         
   1   5  22         50.27         59.47         7.42 o                         
   2   5  22        140.44        138.02         8.03 o                         
   3   5  22        147.38        147.09         8.35 o                         
   4   5  22        154.67        162.82        10.65 o                         
   5   5  22         36.01         31.28         8.91 o                         
   6   5  22        106.38        119.45        12.44 o                         
   7   5  22       1271.98       1296.90        26.49 o                         
   8   5  22          2.50         15.83        11.36 o                         
   9   5  22         31.66         36.53        12.29 o                         
  10   5  22         27.24         23.33        12.75 o                         
  11   5  22        390.28        470.12        57.46 o                         
  12   5  22         18.60         37.11        18.45 o                         
   0   6  22          5.70          5.05         9.23 o                         
   1   6  22         64.74         67.17         8.69 o                         
   2   6  22         79.53         79.09         8.37 o                         
   3   6  22         42.08         32.40         8.84 o                         
   4   6  22        247.55        255.12        12.04 o                         
   5   6  22        146.83        140.95        10.82 o                         
   6   6  22         17.73         19.43        10.46 o                         
   7   6  22          9.07         18.63        10.68 o                         
   8   6  22        246.98        249.08        14.59 o                         
   9   6  22          9.61         12.71        12.63 o                         
  10   6  22         51.75         63.93        16.65 o                         
  11   6  22         41.76         30.33        18.06 o                         
   1   7  22         12.17         16.24         7.24 o                         
   2   7  22         65.51         61.54         8.44 o                         
   3   7  22        162.80        160.35        18.56 o                         
   4   7  22          1.20          3.29         9.48 o                         
   5   7  22        164.29        182.72        12.93 o                         
   6   7  22         49.77         50.03        11.75 o                         
   7   7  22         75.57         82.33        15.61 o                         
   8   7  22          9.90         -2.99        12.35 o                         
   9   7  22         48.73         51.71        14.57 o                         
  10   7  22        127.17        135.74        17.86 o                         
   0   8  22        412.28        400.15        17.99 o                         
   1   8  22        337.02        336.25        12.27 o                         
   2   8  22        113.93        109.95        14.13 o                         
   3   8  22        271.70        262.66        13.90 o                         
   4   8  22        469.30        468.09        17.42 o                         
   5   8  22          6.20          2.43        11.63 o                         
   6   8  22         96.69        108.16        12.78 o                         
   7   8  22         32.26         25.59        12.34 o                         
   8   8  22         66.84         62.54        16.87 o                         
   9   8  22        122.29        124.38        17.73 o                         
  10   8  22         83.22         83.63        18.37 o                         
   1   9  22        150.65        142.43        10.68 o                         
   2   9  22        191.15        184.53        12.93 o                         
   3   9  22        672.96        656.54        20.18 o                         
   4   9  22          0.39         -2.16        12.52 o                         
   5   9  22          0.61          2.51        11.18 o                         
   6   9  22        539.23        533.57        19.96 o                         
   7   9  22        323.90        388.02        29.86 o                         
   8   9  22         32.70         60.13        15.97 o                         
   0  10  22        141.12        134.44        16.55 o                         
   1  10  22         12.40         21.41        10.61 o                         
   2  10  22         34.49         26.97        12.71 o                         
   3  10  22          3.52        -12.43        12.83 o                         
   4  10  22          7.90         12.01        13.67 o                         
   5  10  22          5.58          6.35        16.28 o                         
   6  10  22         31.20         36.56        15.24 o                         
   7  10  22          2.03         15.75        15.62 o                         
   1  11  22         57.89         74.76        17.83 o                         
   2  11  22          3.30        -15.80        16.27 o                         
   3  11  22        220.05        244.20        18.97 o                         
   4  11  22          0.05          5.67        14.43 o                         
   5  11  22          5.05         20.74        14.97 o                         
   0  12  22         39.31         37.75        27.75 o                         
   1  12  22         11.56          6.71        15.26 o                         
   2  12  22         98.39         93.90        16.94 o                         
   1   1  23       1322.47       1342.42        36.29 o                         
   2   1  23         61.43         66.08         6.98 o                         
   3   1  23        740.77        729.52        16.39 o                         
   4   1  23         52.95         40.49         7.51 o                         
   5   1  23       1690.72       1787.18        87.85 o                         
   6   1  23          2.15          3.27         7.44 o                         
   7   1  23        161.76        157.47        11.41 o                         
   8   1  23          5.63         -0.28         8.88 o                         
   9   1  23        236.39        226.73        16.06 o                         
  10   1  23          4.95         11.40         9.96 o                         
  11   1  23         19.33         15.72        11.55 o                         
  12   1  23          0.59         21.57        23.72 o                         
   0   2  23         97.07         91.67        17.34 o                         
   1   2  23       1499.70       1479.47        36.33 o                         
   2   2  23          1.49          5.04         6.79 o                         
   3   2  23        300.66        262.78         9.99 o                         
   4   2  23          1.07          0.80         7.71 o                         
   5   2  23        541.71        590.82        17.29 o                         
   6   2  23          2.11          2.43         7.80 o                         
   7   2  23        541.41        545.11        14.81 o                         
   8   2  23        254.52        242.62        12.45 o                         
   9   2  23         18.54         12.19        11.37 o                         
  10   2  23          0.97         17.45        12.41 o                         
  11   2  23        653.09        678.73        22.64 o                         
  12   2  23         19.29         15.31        19.85 o                         
   1   3  23       1220.85       1271.40        25.65 o                         
   2   3  23        274.01        294.51        10.82 o                         
   3   3  23          3.87          9.72         7.05 o                         
   4   3  23         67.67         71.79        10.92 o                         
   5   3  23       2789.69       2825.96        51.28 o                         
   6   3  23        163.34        167.71        10.76 o                         
   7   3  23         14.10         14.34         9.52 o                         
   8   3  23          2.97         -4.80         9.89 o                         
   9   3  23        391.34        356.82        15.64 o                         
  10   3  23          0.56        -12.34        12.34 o                         
  11   3  23         72.80         57.28        15.69 o                         
  12   3  23          1.63          4.77        19.20 o                         
   0   4  23         89.87         84.27        11.16 o                         
   1   4  23        250.13        251.43        15.11 o                         
   2   4  23         54.35         48.31         7.77 o                         
   3   4  23         81.73         88.59         8.83 o                         
   4   4  23         52.58         44.26         8.50 o                         
   5   4  23        123.58        122.28        10.56 o                         
   6   4  23          5.21          8.13        10.12 o                         
   7   4  23          4.88          4.00         9.97 o                         
   8   4  23        244.82        216.14        13.26 o                         
   9   4  23          0.42         -7.84        11.77 o                         
  10   4  23         32.81         41.42        13.71 o                         
  11   4  23         45.46         48.27        16.29 o                         
   1   5  23         38.61         37.45        12.23 o                         
   2   5  23         20.85         27.51         8.02 o                         
   3   5  23         39.38         33.81         9.03 o                         
   4   5  23         69.85         67.37         9.57 o                         
   5   5  23        457.91        469.10        17.75 o                         
   6   5  23          7.69          4.04         9.91 o                         
   7   5  23          4.31         -2.06         9.81 o                         
   8   5  23          2.55          5.95        11.25 o                         
   9   5  23        123.33        140.15        14.09 o                         
  10   5  23          3.79         -9.85        15.39 o                         
  11   5  23         21.27         32.49        16.08 o                         
   0   6  23         56.73         68.00        21.03 o                         
   1   6  23        307.16        315.05        11.45 o                         
   2   6  23          0.19         -1.77         7.58 o                         
   3   6  23         60.99         46.60        10.34 o                         
   4   6  23         26.45         23.68         9.78 o                         
   5   6  23        176.83        163.53        12.19 o                         
   6   6  23         84.39         68.52        10.90 o                         
   7   6  23         25.34         18.13        11.69 o                         
   8   6  23          6.01         -4.39        12.35 o                         
   9   6  23         98.22         94.30        14.25 o                         
  10   6  23         32.66         37.59        17.80 o                         
   1   7  23        646.96        668.76        17.30 o                         
   2   7  23          7.23         11.28         8.38 o                         
   3   7  23        308.99        303.56        13.97 o                         
   4   7  23          1.92          4.90        11.18 o                         
   5   7  23        445.24        401.85        15.64 o                         
   6   7  23         15.38          2.59        11.63 o                         
   7   7  23          1.76          4.73        13.23 o                         
   8   7  23          0.64         -2.33        13.34 o                         
   9   7  23        683.33        669.38        40.21 o                         
  10   7  23          0.16          3.23        15.65 o                         
   0   8  23         10.41         13.98        12.25 o                         
   1   8  23         40.77         33.28         9.38 o                         
   2   8  23         64.59         52.11        11.08 o                         
   3   8  23          8.81         -4.04        10.94 o                         
   4   8  23         65.57         63.71        12.40 o                         
   5   8  23          8.43          6.14        11.93 o                         
   6   8  23          0.05         11.23        12.55 o                         
   7   8  23         16.19         24.44        15.99 o                         
   8   8  23          9.57         19.12        15.71 o                         
   9   8  23        119.18        125.21        16.70 o                         
   1   9  23          1.71          1.29        10.02 o                         
   2   9  23         18.72         -5.87        12.28 o                         
   3   9  23         96.06         85.36        13.56 o                         
   4   9  23         34.10         33.96        13.34 o                         
   5   9  23         92.77        105.17        13.27 o                         
   6   9  23         11.65         18.45        20.20 o                         
   7   9  23          0.92          5.62        15.27 o                         
   8   9  23          0.91         -1.29        16.32 o                         
   0  10  23         62.97         64.61        16.83 o                         
   1  10  23        254.41        287.45        15.38 o                         
   2  10  23        194.51        201.41        17.31 o                         
   3  10  23         44.95         61.93        17.49 o                         
   4  10  23         31.39         50.84        17.66 o                         
   5  10  23          2.34          3.35        15.37 o                         
   6  10  23          0.31          6.60        15.92 o                         
   1  11  23        788.72        770.51        26.58 o                         
   2  11  23         47.17         57.70        16.78 o                         
   3  11  23        139.54        150.18        17.90 o                         
   4  11  23        150.53        143.45        16.35 o                         
   0   0  24          2.06          4.50        12.84 o                         
   1   0  24        340.77        290.61        26.81 o                         
   2   0  24        207.21        193.45        19.91 o                         
   3   0  24        536.43        558.14        20.66 o                         
   4   0  24        127.35         88.95        17.34 o                         
   5   0  24        209.16        155.18        15.03 o                         
   6   0  24         55.84         61.22        14.20 o                         
   7   0  24          0.43         -8.15        13.47 o                         
   8   0  24        661.41        721.74        28.16 o                         
   9   0  24        216.28        213.72        19.21 o                         
  10   0  24         90.39        104.16        18.63 o                         
  11   0  24         24.03         23.15        17.58 o                         
  12   0  24         31.49         42.68        20.26 o                         
   1   1  24        464.63        501.54        13.76 o                         
   2   1  24          2.78          2.02         6.89 o                         
   3   1  24       1023.33       1065.44        22.39 o                         
   4   1  24        107.93        107.23        10.31 o                         
   5   1  24         83.69         98.82        10.92 o                         
   6   1  24          3.71          3.11         9.07 o                         
   7   1  24        616.16        646.32        18.94 o                         
   8   1  24          3.47         -0.81        10.63 o                         
   9   1  24          7.58          4.57        10.55 o                         
  10   1  24         22.68         21.81        11.63 o                         
  11   1  24        275.59        285.63        20.93 o                         
  12   1  24         50.11         50.69        15.94 o                         
   0   2  24        252.43        257.18        14.30 o                         
   1   2  24         45.92         47.11         7.56 o                         
   2   2  24         12.88         14.50         7.19 o                         
   3   2  24         21.07         11.55         9.37 o                         
   4   2  24          0.34          6.85         7.70 o                         
   5   2  24          0.08         -0.75         9.59 o                         
   6   2  24          1.35          5.95         9.24 o                         
   7   2  24         32.81         25.33         9.93 o                         
   8   2  24        115.26         94.85        11.70 o                         
   9   2  24         67.23         68.52        12.03 o                         
  10   2  24        183.01        170.59        14.65 o                         
  11   2  24          5.14          4.83        24.69 o                         
   1   3  24          0.04          6.54         7.48 o                         
   2   3  24         20.75         22.85         8.51 o                         
   3   3  24        195.90        198.08        14.55 o                         
   4   3  24          1.23          5.76         9.92 o                         
   5   3  24        369.76        374.66        18.61 o                         
   6   3  24         22.54         12.31         9.64 o                         
   7   3  24        370.25        372.55        22.80 o                         
   8   3  24          7.50         -5.92        10.94 o                         
   9   3  24         10.11         21.02        11.96 o                         
  10   3  24          0.02        -11.66        13.30 o                         
  11   3  24         12.77         29.74        14.95 o                         
   0   4  24       1591.89       1601.47        44.16 o                         
   1   4  24        488.17        506.28        14.47 o                         
   2   4  24        805.09        812.20        25.89 o                         
   3   4  24        589.64        606.99        19.35 o                         
   4   4  24        512.16        555.65        20.47 o                         
   5   4  24         35.69         26.78        10.92 o                         
   6   4  24        391.51        360.74        14.34 o                         
   7   4  24          5.55         11.00        10.84 o                         
   8   4  24        272.39        276.03        14.57 o                         
   9   4  24        235.95        244.09        15.69 o                         
  10   4  24         33.01         34.68        16.03 o                         
  11   4  24         50.05         54.25        15.90 o                         
   1   5  24         85.71         64.91         8.80 o                         
   2   5  24         26.98         26.98         9.28 o                         
   3   5  24        336.34        322.28        15.46 o                         
   4   5  24         59.15         68.90        11.04 o                         
   5   5  24          8.48         10.78        11.17 o                         
   6   5  24         89.21        104.40        11.59 o                         
   7   5  24        365.60        364.65        18.22 o                         
   8   5  24         91.43         80.83        13.20 o                         
   9   5  24          8.32          8.65        14.45 o                         
  10   5  24        141.26        161.92        17.14 o                         
   0   6  24         68.63         66.23        13.99 o                         
   1   6  24          0.90         -0.77         8.95 o                         
   2   6  24        151.09        135.68        10.65 o                         
   3   6  24         15.27         11.65        10.17 o                         
   4   6  24        280.68        281.60        17.75 o                         
   5   6  24          3.23          3.93        12.66 o                         
   6   6  24          2.83         -9.08        11.12 o                         
   7   6  24         32.98         31.17        12.97 o                         
   8   6  24         67.09         56.24        13.32 o                         
   9   6  24          3.03          1.93        19.77 o                         
  10   6  24          4.63          4.07        16.29 o                         
   1   7  24          0.28         -4.88         9.68 o                         
   2   7  24         18.76         16.85        11.41 o                         
   3   7  24        271.84        274.06        14.41 o                         
   4   7  24         22.33          7.72        11.42 o                         
   5   7  24         68.90         48.53        14.18 o                         
   6   7  24          0.10         -9.34        12.74 o                         
   7   7  24        589.86        576.58        33.37 o                         
   8   7  24         43.57         33.37        19.06 o                         
   9   7  24         63.86         54.51        16.49 o                         
   0   8  24         13.21         10.03        15.09 o                         
   1   8  24        593.92        564.78        17.23 o                         
   2   8  24        299.66        321.20        20.90 o                         
   3   8  24         48.22         40.71        12.97 o                         
   4   8  24        276.92        288.71        16.96 o                         
   5   8  24         16.87         29.50        14.98 o                         
   6   8  24        144.38        170.66        24.76 o                         
   7   8  24         37.93         28.27        17.44 o                         
   8   8  24        160.61        181.99        17.36 o                         
   1   9  24         14.10         17.73        13.70 o                         
   2   9  24          0.82          9.79        13.15 o                         
   3   9  24        389.28        380.82        27.44 o                         
   4   9  24          3.97          4.49        16.63 o                         
   5   9  24          7.66         24.04        15.44 o                         
   6   9  24          3.50         18.62        15.93 o                         
   7   9  24        342.02        379.15        20.06 o                         
   0  10  24         20.86         20.26        18.70 o                         
   1  10  24         48.65         38.25        15.24 o                         
   2  10  24          1.40        -12.45        20.86 o                         
   3  10  24         24.65          4.71        26.69 o                         
   4  10  24         20.15         11.20        16.99 o                         
   5  10  24        126.81        141.49        28.91 o                         
   1  11  24        116.63        110.75        18.72 o                         
   1   1  25         71.12         86.07         8.87 o                         
   2   1  25          9.03          7.35         7.87 o                         
   3   1  25        455.35        453.68        14.05 o                         
   4   1  25         34.07         20.74        13.17 o                         
   5   1  25        158.99        155.67        13.41 o                         
   6   1  25         51.99         49.48        10.06 o                         
   7   1  25        266.36        269.64        14.38 o                         
   8   1  25          2.57          6.84        12.20 o                         
   9   1  25          0.01          3.22        12.73 o                         
  10   1  25        107.23        103.89        31.29 o                         
  11   1  25          0.01         -1.81        17.43 o                         
   0   2  25        253.24        233.32        15.57 o                         
   1   2  25        766.05        785.84        30.77 o                         
   2   2  25        642.76        639.99        16.29 o                         
   3   2  25         28.33         20.64         8.32 o                         
   4   2  25        222.44        221.88        12.45 o                         
   5   2  25        251.81        259.06        43.35 o                         
   6   2  25        580.46        630.19        26.28 o                         
   7   2  25         75.79         76.48        13.11 o                         
   8   2  25        171.94        164.89        15.34 o                         
   9   2  25        105.02         93.57        15.43 o                         
  10   2  25        238.45        196.79        31.95 o                         
  11   2  25        107.80         86.94        17.02 o                         
   1   3  25        248.26        262.11        13.43 o                         
   2   3  25         20.56         18.18         8.43 o                         
   3   3  25          9.57         15.18         9.50 o                         
   4   3  25         22.39         26.36        10.64 o                         
   5   3  25        104.07        118.49        32.59 o                         
   6   3  25         17.19         -4.39        11.06 o                         
   7   3  25        737.39        754.01        24.19 o                         
   8   3  25        138.87        125.23        13.27 o                         
   9   3  25          3.05          7.65        13.46 o                         
  10   3  25          2.22          3.00        15.29 o                         
   0   4  25        180.06        209.27        20.87 o                         
   1   4  25         60.11         54.15         9.41 o                         
   2   4  25        403.34        377.88        18.59 o                         
   3   4  25         97.38         98.29        13.31 o                         
   4   4  25         20.72         19.47        11.26 o                         
   5   4  25        154.18        153.48        20.21 o                         
   6   4  25         12.01          2.61        12.94 o                         
   7   4  25        269.80        247.39        19.00 o                         
   8   4  25         14.96         16.18        12.64 o                         
   9   4  25         65.78         56.74        22.76 o                         
  10   4  25          3.07          8.26        14.84 o                         
   1   5  25         74.59         62.41        10.04 o                         
   2   5  25         23.13         34.36        11.09 o                         
   3   5  25        132.01        123.21        12.69 o                         
   4   5  25         32.82         32.68        12.23 o                         
   5   5  25         15.00         37.62        14.34 o                         
   6   5  25        112.95        126.97        13.44 o                         
   7   5  25        104.32        102.87        15.99 o                         
   8   5  25         59.84         73.73        15.35 o                         
   9   5  25        223.38        212.62        22.88 o                         
  10   5  25         43.34         68.99        17.13 o                         
   0   6  25       1556.94       1620.37        77.39 o                         
   1   6  25        302.67        304.60        14.51 o                         
   2   6  25        723.58        716.91        49.36 o                         
   3   6  25        256.90        270.56        16.14 o                         
   4   6  25        539.69        519.75        20.86 o                         
   5   6  25          0.04          4.29        12.65 o                         
   6   6  25        434.19        485.14        18.19 o                         
   7   6  25          8.34          6.81        14.03 o                         
   8   6  25         20.63         21.08        14.10 o                         
   9   6  25         59.07         62.47        16.22 o                         
   1   7  25          3.46          3.08        10.31 o                         
   2   7  25         75.77         68.61        13.37 o                         
   3   7  25        217.78        192.08        16.33 o                         
   4   7  25          1.68         -3.04        12.57 o                         
   5   7  25         34.54         39.73        15.05 o                         
   6   7  25         88.85         94.88        18.42 o                         
   7   7  25        182.63        170.98        16.62 o                         
   8   7  25         73.79         66.03        16.33 o                         
   0   8  25         38.40         28.16        16.63 o                         
   1   8  25         10.79         -0.64        14.68 o                         
   2   8  25          3.15         -4.25        14.30 o                         
   3   8  25          7.94         -4.07        13.43 o                         
   4   8  25          8.78         11.63        13.85 o                         
   5   8  25         17.94         11.16        15.84 o                         
   6   8  25        140.23        134.23        19.36 o                         
   7   8  25         18.39         29.53        15.97 o                         
   1   9  25          2.70         -6.57        17.79 o                         
   2   9  25         13.21         10.95        17.93 o                         
   3   9  25        117.23        133.16        17.55 o                         
   4   9  25          6.36         15.63        21.29 o                         
   5   9  25        263.48        278.24        18.23 o                         
   0  10  25        195.01        169.19        37.57 o                         
   1  10  25         44.22         62.46        17.88 o                         
   2  10  25         33.11         40.99        20.90 o                         
   3  10  25        290.92        321.14        20.21 o                         
   0   0  26          0.49         25.05        15.41 o                         
   1   0  26        518.33        515.97        32.11 o                         
   2   0  26         50.37         46.38        11.45 o                         
   3   0  26         77.96         90.38        18.14 o                         
   4   0  26          0.17         21.84        18.30 o                         
   5   0  26          0.21          2.68        13.50 o                         
   6   0  26         18.93         15.23        14.84 o                         
   7   0  26         25.68         34.77        16.06 o                         
   8   0  26        322.92        286.73        43.51 o                         
   9   0  26          2.23        -11.93        20.43 o                         
  10   0  26         17.19         45.44        23.90 o                         
   1   1  26        566.50        552.82        22.34 o                         
   2   1  26         68.72         77.86         9.71 o                         
   3   1  26         75.72         83.52         9.80 o                         
   4   1  26          6.84          4.82        11.80 o                         
   5   1  26        988.98        960.96        25.72 o                         
   6   1  26          7.86          1.05        10.34 o                         
   7   1  26         22.59         13.61        11.47 o                         
   8   1  26          2.38         17.52        13.13 o                         
   9   1  26        253.53        264.10        24.31 o                         
  10   1  26         41.86         39.28        16.45 o                         
   0   2  26        238.34        227.26        30.83 o                         
   1   2  26          0.52         -1.18         9.49 o                         
   2   2  26          2.12         -1.46         8.55 o                         
   3   2  26          6.64         10.90        12.34 o                         
   4   2  26         11.04         10.92        12.26 o                         
   5   2  26         52.96         40.93        13.90 o                         
   6   2  26        196.69        206.04        15.27 o                         
   7   2  26         28.60         28.51        12.83 o                         
   8   2  26         38.97         45.98        18.18 o                         
   9   2  26        108.38         77.30        25.12 o                         
  10   2  26          3.25          8.67        18.07 o                         
   1   3  26        749.31        777.64        43.14 o                         
   2   3  26          4.76          3.96        10.14 o                         
   3   3  26          9.58         11.35        10.14 o                         
   4   3  26          1.79          5.78        12.46 o                         
   5   3  26        262.43        232.94        17.83 o                         
   6   3  26         18.25         37.03        13.30 o                         
   7   3  26         49.33         63.14        14.41 o                         
   8   3  26          0.00         -9.87        16.56 o                         
   9   3  26         84.56         82.20        16.72 o                         
  10   3  26         13.19         16.93        17.68 o                         
   0   4  26        207.36        260.00        17.34 o                         
   1   4  26        501.77        524.13        19.55 o                         
   2   4  26        237.53        237.96        16.08 o                         
   3   4  26          3.27         12.42        11.71 o                         
   4   4  26        331.55        302.54        19.29 o                         
   5   4  26        129.75        122.60        16.18 o                         
   6   4  26         13.67         11.91        13.78 o                         
   7   4  26        100.71        101.27        15.22 o                         
   8   4  26        226.43        241.77        45.60 o                         
   9   4  26          4.34          9.32        17.95 o                         
   1   5  26          9.44         -0.99         9.77 o                         
   2   5  26          9.04          7.44        12.70 o                         
   3   5  26         22.88         23.89        12.23 o                         
   4   5  26         14.88          3.09        12.41 o                         
   5   5  26        654.36        658.00        27.75 o
[truncated: 19,686 more chars]
