# Supplementary material for: Redetermination of the structure of 2-amino-8-thia-1,5-di­aza­spiro­[4.5]dec-1-en-5-ium chloride monohydrate
Source: Acta Crystallogr E Crystallogr Commun. 2022 Jan 11;78(Pt 2):164–8. doi: 10.1107/S2056989022000111 (PMC8819427; doi:10.1107/S2056989022000111)
Supplement: Supplementary file 3 [file e-78-00164-3_RTsup3.hkl]

data_3_RT                                                                       
_shelx_title ' no3rt_a.res in Pbca'                                             
_shelx_refln_list_code          4                                               
_shelx_F_calc_maximum      160.77                                               
_exptl_crystal_F_000       960.00                                               
_reflns_d_resolution_high  0.7306                                               
                                                                                
loop_                                                                           
 _space_group_symop_operation_xyz                                               
 'x, y, z'                                                                      
 '-x+1/2, -y, z+1/2'                                                            
 '-x, y+1/2, -z+1/2'                                                            
 'x+1/2, -y+1/2, -z'                                                            
 '-x, -y, -z'                                                                   
 'x-1/2, y, -z-1/2'                                                             
 'x, -y-1/2, z-1/2'                                                             
 '-x-1/2, y-1/2, z'                                                             
                                                                                
_cell_length_a    11.0924                                                       
_cell_length_b    10.1898                                                       
_cell_length_c    19.6434                                                       
_cell_angle_alpha  90.000                                                       
_cell_angle_beta   90.000                                                       
_cell_angle_gamma  90.000                                                       
                                                                                
_shelx_F_squared_multiplier     1.000                                           
                                                                                
loop_                                                                           
 _refln_index_h                                                                 
 _refln_index_k                                                                 
 _refln_index_l                                                                 
 _refln_F_squared_calc                                                          
 _refln_F_squared_meas                                                          
 _refln_F_squared_sigma                                                         
 _refln_observed_status                                                         
   4   0   0      25847.00      26829.79      1821.59 o                         
   6   0   0       4875.83       4209.11       236.23 o                         
   8   0   0         67.29         73.22        12.39 o                         
  10   0   0        673.03        748.35        57.00 o                         
  12   0   0        237.43        336.57        46.14 o                         
  14   0   0         13.41         30.58        24.57 o                         
   2   1   0      11201.70      10895.48       742.24 o                         
   4   1   0        145.14        162.36        11.71 o                         
   6   1   0      13884.52      13406.90       743.84 o                         
   8   1   0        173.62        173.23         9.42 o                         
  10   1   0        318.84        344.56        21.25 o                         
  12   1   0          0.01          8.44        10.74 o                         
   0   2   0       4038.52       3460.22       192.69 o                         
   2   2   0       2262.00       2345.38        86.08 o                         
   4   2   0       6116.24       5870.81       213.65 o                         
   6   2   0          0.37         -1.59         2.73 o                         
   8   2   0        140.77        117.15        12.01 o                         
  10   2   0         91.19         98.35         6.51 o                         
  12   2   0         27.10         38.39        13.81 o                         
  14   2   0          3.56        -30.30        30.30 o                         
   2   3   0       3086.41       3109.10       106.89 o                         
   4   3   0         86.15         95.41         7.69 o                         
   6   3   0       1047.88        934.75        43.61 o                         
   8   3   0        214.19        244.74        22.74 o                         
  10   3   0       1483.17       1302.07        92.55 o                         
  12   3   0        133.22        119.84        39.04 o                         
  14   3   0         16.00         -3.00        27.85 o                         
   0   4   0      18709.74      15598.99      1061.57 o                         
   2   4   0        249.84        264.44        13.24 o                         
   4   4   0       6661.85       6448.31       279.49 o                         
   6   4   0          9.85         14.43         4.52 o                         
   8   4   0        615.96        648.07        32.25 o                         
  10   4   0       1150.54       1159.18        73.90 o                         
  12   4   0        141.46        138.45        17.87 o                         
  14   4   0        259.37        287.71        61.97 o                         
   2   5   0        805.85        745.41        32.73 o                         
   4   5   0         34.81         25.59         6.68 o                         
   6   5   0       6166.12       6157.15       268.96 o                         
   8   5   0        135.35        173.12        13.40 o                         
  10   5   0         11.10         -0.08        11.33 o                         
  12   5   0        284.65        303.02        42.72 o                         
  14   5   0         10.25          7.67         6.50 o                         
   0   6   0       7141.40       7106.76       398.23 o                         
   2   6   0        192.25        167.31        11.70 o                         
   4   6   0        636.96        642.31        33.80 o                         
   6   6   0          0.06          0.39         5.09 o                         
   8   6   0         10.91          8.32         5.77 o                         
  10   6   0        111.11         94.54        10.13 o                         
  12   6   0          1.83          6.97        15.16 o                         
   2   7   0        375.01        346.04        19.33 o                         
   4   7   0       2098.14       2165.59        99.57 o                         
   6   7   0        163.20        160.53        14.64 o                         
   8   7   0        660.54        633.62        40.77 o                         
  10   7   0         10.29          6.61         7.50 o                         
  12   7   0          0.48         -8.56        23.25 o                         
   0   8   0        596.39        519.10        37.23 o                         
   2   8   0        441.85        419.86        22.84 o                         
   4   8   0       2835.58       2929.80       132.78 o                         
   6   8   0       1139.70       1025.88        52.27 o                         
   8   8   0        167.15        165.11        19.03 o                         
  10   8   0        631.25        670.75        36.15 o                         
  12   8   0         31.68         49.22        22.50 o                         
   2   9   0        142.92        147.68        15.85 o                         
   4   9   0        352.59        376.09        26.81 o                         
   6   9   0        166.24        152.87        18.77 o                         
   8   9   0        140.88        175.52        17.89 o                         
  10   9   0        285.49        306.20        21.71 o                         
   0  10   0       1227.02       1157.14       118.46 o                         
   2  10   0       1025.41        956.86        50.97 o                         
   4  10   0        561.54        504.48        39.43 o                         
   6  10   0          0.44        -10.48        10.91 o                         
   8  10   0        272.48        328.63        25.38 o                         
  10  10   0          4.29         -3.03        22.50 o                         
   2  11   0         48.39         52.28        13.23 o                         
   4  11   0        202.38        204.97        21.59 o                         
   6  11   0        321.80        359.49        27.62 o                         
   8  11   0         14.35         40.55        14.00 o                         
   0  12   0        972.68       1064.76        91.99 o                         
   2  12   0         18.33         -8.18        16.28 o                         
   4  12   0        868.85        870.96        77.22 o                         
   6  12   0        237.74        255.70        26.46 o                         
   2  13   0        140.97        121.18        24.17 o                         
   4  13   0         64.06         55.23        18.93 o                         
   1   1   1        632.32        577.26        19.23 o                         
   2   1   1       3544.07       3489.69        96.71 o                         
   3   1   1         30.08         36.06         1.74 o                         
   4   1   1       3211.91       3428.40        85.49 o                         
   5   1   1       6137.74       6244.39       189.64 o                         
   6   1   1        173.23        174.18         6.98 o                         
   7   1   1       1366.32       1494.28        49.27 o                         
   8   1   1       2317.62       2344.73        72.67 o                         
   9   1   1         35.14         43.31         4.91 o                         
  10   1   1         12.26          5.50         3.57 o                         
  11   1   1        240.89        249.21        13.36 o                         
  12   1   1        148.93        130.07         9.40 o                         
  13   1   1        192.56        209.58        19.90 o                         
  14   1   1         29.46         42.98        13.62 o                         
  15   1   1          7.95         34.52        23.24 o                         
   0   2   1        358.71        315.18        13.93 o                         
   1   2   1          0.11          5.10         1.97 o                         
   3   2   1        719.35        752.15        22.18 o                         
   4   2   1         14.57          7.46         1.53 o                         
   5   2   1         32.00         35.13         2.53 o                         
   6   2   1       1952.77       1984.52        54.14 o                         
   7   2   1         82.10         92.16         4.86 o                         
   8   2   1        563.30        534.26        19.77 o                         
   9   2   1         71.88         49.80         4.09 o                         
  10   2   1         66.90         61.55         3.95 o                         
  11   2   1         17.47         19.61         6.60 o                         
  12   2   1        339.16        332.93        18.29 o                         
  13   2   1          0.63         36.65        19.36 o                         
  14   2   1         41.29        108.39        35.48 o                         
  15   2   1         24.00         60.08        28.66 o                         
   1   3   1       1251.03       1323.83        36.61 o                         
   2   3   1        376.02        358.03        11.64 o                         
   3   3   1      16922.11      16723.22       926.77 o                         
   4   3   1       2234.90       2189.51        62.42 o                         
   5   3   1       1458.55       1426.03        41.40 o                         
   6   3   1        337.57        282.69         9.45 o                         
   7   3   1        149.08        155.98         6.69 o                         
   8   3   1       1090.72       1045.90        41.79 o                         
   9   3   1        867.23        882.48        34.66 o                         
  10   3   1        389.31        390.34        22.23 o                         
  11   3   1          0.37          6.30         3.36 o                         
  12   3   1         89.09         93.93        16.27 o                         
  13   3   1        117.40        118.84        30.02 o                         
  14   3   1          1.69          9.25        21.12 o                         
   0   4   1       1679.24       1626.27        61.57 o                         
   1   4   1       1095.75       1187.05        32.26 o                         
   2   4   1         45.53         57.08         4.08 o                         
   3   4   1         94.95         94.10         5.43 o                         
   4   4   1        254.27        283.63        10.52 o                         
   5   4   1        976.61       1006.34        31.50 o                         
   6   4   1        467.50        498.56        18.35 o                         
   7   4   1        596.88        602.32        20.35 o                         
   8   4   1          1.95         10.87         4.47 o                         
   9   4   1        278.02        288.10        20.71 o                         
  10   4   1        233.23        238.59        16.36 o                         
  11   4   1        149.71        134.50        11.56 o                         
  12   4   1          0.38          5.97         5.49 o                         
  13   4   1         48.67         37.53         4.38 o                         
  14   4   1          0.77         37.77        30.03 o                         
   1   5   1       1075.24       1262.37        34.82 o                         
   2   5   1       1836.30       1819.84        50.88 o                         
   3   5   1       1037.85       1072.97        31.10 o                         
   4   5   1        989.62        893.98        28.85 o                         
   5   5   1        319.75        324.41        15.34 o                         
   6   5   1       2127.09       2130.38        68.41 o                         
   7   5   1         41.84         43.55         4.94 o                         
   8   5   1        123.34        116.11         7.15 o                         
   9   5   1         11.77          6.37         4.23 o                         
  10   5   1         38.55         23.99         8.34 o                         
  11   5   1          0.43         11.58         7.26 o                         
  12   5   1         31.72         33.10         7.30 o                         
  13   5   1          8.86         11.17         8.79 o                         
  14   5   1         31.80         32.39        12.88 o                         
   0   6   1       7657.24       7545.22       276.35 o                         
   1   6   1       1040.56       1077.90        30.50 o                         
   2   6   1       2605.52       2211.10        61.58 o                         
   3   6   1         29.25         36.45         4.50 o                         
   4   6   1        397.90        416.22        15.69 o                         
   5   6   1         56.01         48.98         5.75 o                         
   6   6   1        300.05        308.65        14.50 o                         
   7   6   1        737.21        759.08        27.49 o                         
   8   6   1       1517.82       1493.62        47.25 o                         
   9   6   1        166.60        170.08        10.36 o                         
  10   6   1          5.37          3.58         3.70 o                         
  11   6   1        224.47        206.66        17.27 o                         
  12   6   1        437.30        425.53        24.99 o                         
  13   6   1         65.70         40.40        11.68 o                         
   1   7   1       3436.59       3464.55        99.00 o                         
   2   7   1        544.27        532.81        19.50 o                         
   3   7   1        165.25        201.68        11.78 o                         
   4   7   1        415.66        420.69        17.91 o                         
   5   7   1        979.68       1031.90        36.22 o                         
   6   7   1       1753.75       1767.48        58.84 o                         
   7   7   1        152.54        186.36        11.42 o                         
   8   7   1        117.60        128.71         9.27 o                         
   9   7   1        139.26        151.48        10.93 o                         
  10   7   1        138.18        140.60        10.15 o                         
  11   7   1         79.95         98.06        13.75 o                         
  12   7   1          5.58         18.11        12.15 o                         
  13   7   1          4.74        -17.89        17.89 o                         
   0   8   1        198.93        205.11        15.36 o                         
   1   8   1        222.16        214.47        12.10 o                         
   2   8   1        706.13        697.79        24.84 o                         
   3   8   1         48.77         42.41         6.05 o                         
   4   8   1          0.09         16.18         5.33 o                         
   5   8   1          5.81         12.85         5.95 o                         
   6   8   1        121.62        159.89        10.95 o                         
   7   8   1         92.07         97.44         9.53 o                         
   8   8   1         25.44         35.92         7.44 o                         
   9   8   1          4.10          7.66         6.24 o                         
  10   8   1         25.01         28.37         5.43 o                         
  11   8   1          9.40          1.97         7.51 o                         
  12   8   1          0.00        -18.88        19.92 o                         
   1   9   1       1327.94       1179.65        39.38 o                         
   2   9   1          0.22          3.49         6.74 o                         
   3   9   1         64.48         62.21         8.01 o                         
   4   9   1        404.94        428.82        20.48 o                         
   5   9   1         13.88         -0.61         5.73 o                         
   6   9   1        188.95        195.05        24.21 o                         
   7   9   1         11.90          7.22         6.02 o                         
   8   9   1         95.10        106.62        14.47 o                         
   9   9   1          0.85         -0.13         7.63 o                         
  10   9   1          2.29          6.77         5.72 o                         
  11   9   1         14.40         19.11        14.35 o                         
   0  10   1         85.75         95.44        24.28 o                         
   1  10   1          0.50         -1.19         6.11 o                         
   2  10   1       1238.94       1164.29        39.64 o                         
   3  10   1        119.30        127.25        11.29 o                         
   4  10   1          0.82         15.51         8.28 o                         
   5  10   1        114.21        121.13        10.82 o                         
   6  10   1         86.75         94.73        10.69 o                         
   7  10   1          3.05         -7.25         7.25 o                         
   8  10   1        186.28        179.27        14.14 o                         
   9  10   1          6.96         12.35        10.59 o                         
  10  10   1         12.48         -6.06        13.40 o                         
   1  11   1        512.79        480.71        24.30 o                         
   2  11   1         32.24         26.27         8.12 o                         
   3  11   1        216.81        201.38        15.46 o                         
   4  11   1         93.98         68.51        11.12 o                         
   5  11   1        147.55        117.47        16.13 o                         
   6  11   1        127.95        143.11        13.14 o                         
   7  11   1        145.05        172.83        15.28 o                         
   8  11   1        213.63        232.18        20.83 o                         
   9  11   1        162.35        186.35        14.87 o                         
   0  12   1         58.36         68.45        17.93 o                         
   1  12   1          0.06          6.61         8.59 o                         
   2  12   1          0.41         -2.00         8.88 o                         
   3  12   1         14.06         14.35         9.38 o                         
   4  12   1          7.80         35.65        10.22 o                         
   5  12   1         10.51         18.47        11.35 o                         
   6  12   1        114.46        109.75        13.24 o                         
   7  12   1         24.63         26.41        11.56 o                         
   1  13   1        189.60        206.05        18.89 o                         
   2  13   1          9.65         19.66        12.80 o                         
   3  13   1        165.58        134.94        16.38 o                         
   4  13   1        198.91        200.86        18.10 o                         
   5  13   1         95.93         70.85        17.79 o                         
   0   0   2       1453.54        939.56        91.45 o                         
   1   0   2       3591.16       3528.80       239.54 o                         
   2   0   2       2267.06       2743.50        99.66 o                         
   3   0   2      10666.57       9855.92       946.65 o                         
   4   0   2      15351.47      15729.92       749.90 o                         
   5   0   2       1938.68       1992.05        86.49 o                         
   6   0   2       1551.64       1540.43        57.25 o                         
   7   0   2       1107.23       1253.78        64.00 o                         
   8   0   2        904.97        852.35        39.98 o                         
   9   0   2        121.48         94.02         8.88 o                         
  10   0   2         54.47         52.71         8.01 o                         
  11   0   2         40.74         25.43         8.26 o                         
  12   0   2        632.05        647.71        52.85 o                         
  13   0   2         34.98         33.80         9.63 o                         
  14   0   2         94.89         99.64        17.97 o                         
  15   0   2         17.21         41.49        31.12 o                         
   1   1   2       5264.25       4629.73       199.22 o                         
   2   1   2       8241.31       4614.73       445.47 o                         
   3   1   2       2978.70       3236.83        94.03 o                         
   4   1   2        134.51        123.14         4.14 o                         
   5   1   2         46.04         88.63         3.50 o                         
   6   1   2       4337.87       4549.19       132.61 o                         
   7   1   2       2947.94       3087.41        95.08 o                         
   8   1   2         91.35         99.45         4.93 o                         
   9   1   2        460.76        459.67        20.29 o                         
  10   1   2        350.73        373.36        16.69 o                         
  11   1   2        436.37        472.39        25.58 o                         
  12   1   2          5.92         10.35         3.94 o                         
  13   1   2        112.97        150.20        19.74 o                         
  14   1   2          5.85         42.25        16.49 o                         
  15   1   2          3.75         14.91        21.57 o                         
   0   2   2      14077.70      13026.71       885.16 o                         
   1   2   2       3258.76       3067.61       105.28 o                         
   2   2   2         12.52         11.95         3.20 o                         
   3   2   2          2.36          2.39         1.47 o                         
   4   2   2        252.15        252.67         8.33 o                         
   5   2   2         31.49         18.72         2.03 o                         
   6   2   2         99.38         90.91         4.27 o                         
   7   2   2         21.77         13.37         3.58 o                         
   8   2   2        300.87        278.29        12.81 o                         
   9   2   2        510.75        496.54        22.95 o                         
  10   2   2        115.95        105.45         5.78 o                         
  11   2   2        197.05        178.91        15.26 o                         
  12   2   2         18.36         20.18         6.25 o                         
  13   2   2         61.70         66.41        12.57 o                         
  14   2   2          8.32         50.02        22.24 o                         
   1   3   2       6829.43       6615.92       192.41 o                         
   2   3   2        236.80        236.69         8.74 o                         
   3   3   2        657.47        596.03        17.68 o                         
   4   3   2       2831.60       2950.96        80.19 o                         
   5   3   2        718.54        647.04        20.10 o                         
   6   3   2       1535.01       1424.07        39.93 o                         
   7   3   2       1223.14       1169.56        35.96 o                         
   8   3   2        477.36        478.37        19.72 o                         
   9   3   2        383.77        380.17        17.60 o                         
  10   3   2          9.80          6.44         3.84 o                         
  11   3   2        274.84        260.95        11.58 o                         
  12   3   2         90.29         83.99         6.89 o                         
  13   3   2          2.55         20.75        24.57 o                         
  14   3   2         16.14         29.72        22.46 o                         
   0   4   2      13900.40      13054.02       627.37 o                         
   1   4   2        222.44        208.28         8.04 o                         
   2   4   2       6429.06       6150.84       164.90 o                         
   3   4   2        857.64        941.84        27.27 o                         
   4   4   2        621.21        554.77        18.07 o                         
   5   4   2        147.08        186.57         7.85 o                         
   6   4   2          1.06          0.44         3.14 o                         
   7   4   2        132.30        139.32         6.72 o                         
   8   4   2       1123.87       1088.39        35.41 o                         
   9   4   2        106.29        100.44        10.24 o                         
  10   4   2         18.96         20.92         6.76 o                         
  11   4   2        122.92        101.50        10.76 o                         
  12   4   2        113.51         98.61         8.71 o                         
  13   4   2         86.42         91.10        10.36 o                         
  14   4   2         31.97         79.17        35.49 o                         
   1   5   2       6934.90       7141.91       199.41 o                         
   2   5   2       1472.69       1604.38        45.17 o                         
   3   5   2      11249.27      11326.01       302.65 o                         
   4   5   2        213.06        218.92         9.17 o                         
   5   5   2       3712.84       3669.22       100.19 o                         
   6   5   2        475.64        462.86        15.38 o                         
   7   5   2       1451.14       1376.60        43.31 o                         
   8   5   2        834.97        817.97        30.32 o                         
   9   5   2          1.02          1.79         4.99 o                         
  10   5   2        268.14        282.10        20.00 o                         
  11   5   2        336.47        388.95        23.43 o                         
  12   5   2         23.55         20.15         7.90 o                         
  13   5   2         14.30         25.82         9.18 o                         
  14   5   2         29.20         36.86         9.96 o                         
   0   6   2        143.14        210.50        17.51 o                         
   1   6   2        508.99        484.97        16.17 o                         
   2   6   2        420.66        401.08        14.14 o                         
   3   6   2         13.31         18.00         3.53 o                         
   4   6   2        176.47        178.12         8.60 o                         
   5   6   2        703.94        693.33        23.76 o                         
   6   6   2        488.90        519.36        21.24 o                         
   7   6   2         28.28         21.40         4.22 o                         
   8   6   2          2.58         11.21         5.18 o                         
   9   6   2         14.05          4.34         4.53 o                         
  10   6   2         54.17         51.26         5.05 o                         
  11   6   2          0.94          6.10         8.84 o                         
  12   6   2         25.41         28.82        10.01 o                         
  13   6   2          1.74          8.16        13.01 o                         
   1   7   2       3766.71       3686.10       101.42 o                         
   2   7   2        111.17        124.80         8.49 o                         
   3   7   2        469.43        479.32        16.70 o                         
   4   7   2       1300.19       1279.94        41.09 o                         
   5   7   2          8.54         12.83         4.64 o                         
   6   7   2        211.72        193.82        11.80 o                         
   7   7   2         87.79         79.60         7.91 o                         
   8   7   2        402.61        415.61        17.79 o                         
   9   7   2         62.74         78.94         7.96 o                         
  10   7   2         26.46         21.10         5.63 o                         
  11   7   2         71.79         68.03         8.26 o                         
  12   7   2          6.18          2.62        15.08 o                         
  13   7   2         10.14          6.37        21.58 o                         
   0   8   2        646.92        641.31        34.27 o                         
   1   8   2          0.00         -4.12         4.17 o                         
   2   8   2       2410.40       2418.51        74.33 o                         
   3   8   2        133.04        163.72        10.26 o                         
   4   8   2         15.03         11.32         4.43 o                         
   5   8   2        862.53        825.67        30.67 o                         
   6   8   2        287.63        312.55        16.77 o                         
   7   8   2       1073.84       1066.45        40.33 o                         
   8   8   2         27.96         29.94         7.20 o                         
   9   8   2        173.71        171.02        10.87 o                         
  10   8   2        177.62        164.17        12.96 o                         
  11   8   2         15.73          9.97         8.21 o                         
  12   8   2        130.53        139.57        19.35 o                         
   1   9   2        596.33        549.93        22.38 o                         
   2   9   2        329.12        335.60        17.07 o                         
   3   9   2        549.34        485.94        21.05 o                         
   4   9   2        286.90        310.91        15.98 o                         
   5   9   2        688.41        632.95        26.97 o                         
   6   9   2        131.25        112.78        12.01 o                         
   7   9   2        284.30        325.09        18.06 o                         
   8   9   2        234.84        234.99        13.95 o                         
   9   9   2         24.48         25.62         9.23 o                         
  10   9   2          8.37          8.87         8.41 o                         
  11   9   2        142.45        134.93        11.25 o                         
   0  10   2        188.41        247.57        22.01 o                         
   1  10   2         42.38         29.74         7.89 o                         
   2  10   2        195.70        213.56        14.25 o                         
   3  10   2        113.28        120.68        10.44 o                         
   4  10   2         25.60         24.59        10.14 o                         
   5  10   2          0.49         -3.15         6.50 o                         
   6  10   2         91.10         97.48        10.08 o                         
   7  10   2         40.16         51.29         8.80 o                         
   8  10   2          7.01         -1.78         9.41 o                         
   9  10   2         35.54         32.96        14.16 o                         
  10  10   2         29.75         31.53         9.05 o                         
   1  11   2         17.09         18.30         7.10 o                         
   2  11   2        107.56        125.61        12.21 o                         
   3  11   2         26.92         33.29         8.65 o                         
   4  11   2        235.21        273.19        18.41 o                         
   5  11   2          0.86         -1.69         7.26 o                         
   6  11   2         88.70         96.47        11.51 o                         
   7  11   2          4.67          4.60         9.59 o                         
   8  11   2         43.49         52.79         9.82 o                         
   9  11   2          4.63          9.10        17.44 o                         
   0  12   2        404.09        421.25        36.71 o                         
   1  12   2         30.21         45.13        10.85 o                         
   2  12   2        276.35        289.46        21.05 o                         
   3  12   2          0.95         -8.54         8.54 o                         
   4  12   2         17.69         18.85         9.65 o                         
   5  12   2         74.51         71.01        15.37 o                         
   6  12   2          7.99         13.40         9.54 o                         
   7  12   2          1.23         14.63        10.17 o                         
   1  13   2        403.52        399.54        26.64 o                         
   2  13   2          5.24          1.60        16.87 o                         
   3  13   2        205.50        206.84        18.64 o                         
   4  13   2         74.01         46.96        12.63 o                         
   5  13   2         19.67          8.23        16.28 o                         
   1   1   3       1653.90       1761.61        51.57 o                         
   2   1   3        248.38        221.56         9.52 o                         
   3   1   3        762.60        795.64        23.81 o                         
   4   1   3       1460.31       1512.60        38.26 o                         
   5   1   3         18.96         26.38         1.92 o                         
   6   1   3       6426.49       6497.95       167.07 o                         
   7   1   3         20.17         20.95         2.06 o                         
   8   1   3         35.73         47.73         3.49 o                         
   9   1   3       1437.22       1409.18        40.89 o                         
  10   1   3        254.00        287.74        13.53 o                         
  11   1   3          1.13          0.17         3.10 o                         
  12   1   3         30.33         26.67         6.71 o                         
  13   1   3         35.32         83.64        32.21 o                         
  14   1   3          5.01         30.46        16.12 o                         
  15   1   3         12.29        -10.19        25.49 o                         
   1   2   3       1387.71       1431.90        46.88 o                         
   2   2   3       1458.97       1656.59        48.98 o                         
   3   2   3       2656.40       2772.97        81.24 o                         
   4   2   3      11635.51      10912.50       349.41 o                         
   5   2   3         93.76        107.50         5.24 o                         
   6   2   3       1466.87       1366.79        37.93 o                         
   7   2   3        323.23        335.63        10.29 o                         
   8   2   3         16.91         16.74         3.55 o                         
   9   2   3          0.60         -2.90         2.90 o                         
  10   2   3        605.45        612.12        25.75 o                         
  11   2   3          3.51          1.14         5.56 o                         
  12   2   3        111.86        108.88        10.67 o                         
  13   2   3          1.71         47.78        13.06 o                         
  14   2   3        158.66        176.17        31.59 o                         
   1   3   3       1282.44       1278.71        48.40 o                         
   2   3   3       1962.56       1988.52        65.56 o                         
   3   3   3        319.88        281.49        11.44 o                         
   4   3   3         30.89         17.64         2.86 o                         
   5   3   3       1194.52       1231.00        36.04 o                         
   6   3   3       4694.69       4685.90       131.53 o                         
   7   3   3        402.15        403.76        12.48 o                         
   8   3   3        221.29        198.13         8.28 o                         
   9   3   3        279.75        295.50        14.87 o                         
  10   3   3         23.37         20.72         5.88 o                         
  11   3   3          0.12         -3.23         3.50 o                         
  12   3   3         47.53         51.82         6.17 o                         
  13   3   3         94.79        119.80        30.56 o                         
  14   3   3         33.11         75.46        26.21 o                         
   0   4   3       1886.76       2265.88       100.11 o                         
   1   4   3       1090.98       1124.12        38.41 o                         
   2   4   3        498.76        603.19        20.78 o                         
   3   4   3       1170.96       1336.44        40.96 o                         
   4   4   3       1592.34       1741.56        50.44 o                         
   5   4   3         63.22         49.36         3.57 o                         
   6   4   3          0.19         -1.01         2.31 o                         
   7   4   3        303.68        306.30        10.97 o                         
   8   4   3        183.07        189.21         8.65 o                         
   9   4   3        136.13        130.16         6.17 o                         
  10   4   3        124.20        119.63         8.01 o                         
  11   4   3          2.07          3.66         5.79 o                         
  12   4   3          4.48          6.35         7.76 o                         
  13   4   3          3.20         11.61         9.29 o                         
  14   4   3          1.74         48.58        40.54 o                         
   1   5   3       4960.66       5118.05       143.69 o                         
   2   5   3         42.17         18.59         3.49 o                         
   3   5   3         18.27         20.17         3.83 o                         
   4   5   3        608.84        583.48        19.15 o                         
   5   5   3       1280.44       1278.25        38.38 o                         
   6   5   3        726.55        719.77        24.47 o                         
   7   5   3          8.79          4.81         2.44 o                         
   8   5   3        109.55        125.28         7.99 o                         
   9   5   3         71.10         68.22         5.73 o                         
  10   5   3        296.77        256.89        13.08 o                         
  11   5   3         24.52         26.67         7.86 o                         
  12   5   3          4.84          7.68         7.67 o                         
  13   5   3          9.64         13.85        18.34 o                         
  14   5   3          9.51         15.34         8.51 o                         
   0   6   3       6860.92       6152.94       244.50 o                         
   1   6   3        549.07        538.23        18.44 o                         
   2   6   3         21.09         -3.19         3.19 o                         
   3   6   3         37.72         44.62         4.84 o                         
   4   6   3       4178.57       3910.38       111.16 o                         
   5   6   3       1093.82       1152.42        37.40 o                         
   6   6   3       1263.91       1171.27        37.60 o                         
   7   6   3        554.13        529.94        20.43 o                         
   8   6   3        868.64        846.84        29.92 o                         
   9   6   3         49.71         42.11         6.67 o                         
  10   6   3        931.47        916.66        32.37 o                         
  11   6   3        199.86        211.64        17.81 o                         
  12   6   3          4.95          7.91        12.07 o                         
  13   6   3          0.11          1.14        11.41 o                         
   1   7   3        882.63        896.38        29.02 o                         
   2   7   3        695.98        686.12        23.15 o                         
   3   7   3        575.07        592.95        20.62 o                         
   4   7   3          0.26         -0.59         3.60 o                         
   5   7   3        809.53        765.77        25.34 o                         
   6   7   3        451.87        469.46        18.83 o                         
   7   7   3          1.83          4.20         4.09 o                         
   8   7   3         86.72         87.24         7.34 o                         
   9   7   3        151.99        164.53        12.12 o                         
  10   7   3        215.04        226.30        12.91 o                         
  11   7   3          2.72          3.33         6.27 o                         
  12   7   3          0.16         -4.24        16.64 o                         
  13   7   3          2.24         17.88        14.46 o                         
   0   8   3       4570.54       4258.66       172.58 o                         
   1   8   3        173.88        174.51        10.98 o                         
   2   8   3       3623.15       3367.53       102.42 o                         
   3   8   3        203.99        213.51        11.41 o                         
   4   8   3        471.67        504.74        20.00 o                         
   5   8   3         10.09          2.11         4.33 o                         
   6   8   3         43.04         55.05         7.59 o                         
   7   8   3          1.22          4.42         4.87 o                         
   8   8   3        214.16        229.19        14.43 o                         
   9   8   3          3.85          3.41         4.77 o                         
  10   8   3          1.77          8.34         6.45 o                         
  11   8   3          7.96         10.92         7.71 o                         
  12   8   3          1.69          0.55        14.12 o                         
   1   9   3        155.55        169.71        10.99 o                         
   2   9   3        661.29        655.18        25.38 o                         
   3   9   3        301.78        289.13        15.65 o                         
   4   9   3        533.28        537.37        22.86 o                         
   5   9   3         15.32         15.23         5.24 o                         
   6   9   3         30.64         26.15         7.45 o                         
   7   9   3          6.69         12.57         5.63 o                         
   8   9   3        242.95        230.96        13.90 o                         
   9   9   3         20.04         26.84         7.46 o                         
  10   9   3         67.69         76.26         9.31 o                         
  11   9   3         19.73         24.56        16.90 o                         
   0  10   3       1818.28       1701.41        81.81 o                         
   1  10   3         30.98         47.59         8.20 o                         
   2  10   3        139.41        122.21        11.89 o                         
   3  10   3         25.08         13.02         7.14 o                         
   4  10   3        549.60        553.02        24.37 o                         
   5  10   3         22.05         22.59         7.37 o                         
   6  10   3         39.57         38.38         8.13 o                         
   7  10   3         39.46         43.31         7.70 o                         
   8  10   3          2.21          3.12         6.47 o                         
   9  10   3          4.52         -1.55         6.75 o                         
  10  10   3        193.83        202.37        13.13 o                         
   1  11   3        153.76        146.86        12.30 o                         
   2  11   3        103.96         95.62        11.38 o                         
   3  11   3         49.89         35.48         8.54 o                         
   4  11   3         71.96         47.94         9.99 o                         
   5  11   3         67.20         69.65        11.14 o                         
   6  11   3        108.48        113.72        12.55 o                         
   7  11   3          2.20         10.49         7.91 o                         
   8  11   3          0.53          1.01        13.28 o                         
   9  11   3          0.71         -4.34        18.71 o                         
   0  12   3          1.31         12.56        12.12 o                         
   1  12   3         18.24         23.07         9.58 o                         
   2  12   3        108.93        140.76        15.30 o                         
   3  12   3         22.51          6.35        11.94 o                         
   4  12   3        224.98        218.05        21.33 o                         
   5  12   3         49.15         37.76        12.46 o                         
   6  12   3         65.89         72.64        12.20 o                         
   7  12   3          0.82         13.86        10.00 o                         
   1  13   3        178.95        173.28        17.73 o                         
   2  13   3         73.43         50.41        14.08 o                         
   3  13   3         40.18         13.48        11.75 o                         
   4  13   3        166.02        186.78        20.73 o                         
   5  13   3          5.16         12.82        17.27 o                         
   0   0   4      11576.87      13109.99       889.31 o                         
   3   0   4       5650.36       5843.22       211.80 o                         
   4   0   4       6370.66       6191.17       242.23 o                         
   5   0   4       1935.26       2093.60        72.26 o                         
   6   0   4        431.38        485.61        20.92 o                         
   7   0   4          1.43          9.01         3.46 o                         
   8   0   4       1217.28       1121.87        39.52 o                         
   9   0   4        190.02        181.70        12.56 o                         
  10   0   4          1.52         -4.50         4.50 o                         
  11   0   4        295.09        305.99        18.38 o                         
  12   0   4         88.38        108.35        11.70 o                         
  13   0   4          3.68          6.41        10.33 o                         
  14   0   4          6.05         39.04        30.30 o                         
  15   0   4          0.01         93.64        38.49 o                         
   1   1   4       2915.01       3241.77        90.15 o                         
   2   1   4         35.55         46.65         2.72 o                         
   3   1   4        909.49       1043.62        31.09 o                         
   4   1   4         26.52         11.69         1.79 o                         
   5   1   4       1383.81       1486.61        37.81 o                         
   6   1   4        284.35        242.07         7.18 o                         
   7   1   4         88.79         97.98         4.46 o                         
   8   1   4        229.44        201.52         7.55 o                         
   9   1   4        115.96        146.64         6.41 o                         
  10   1   4        186.99        212.75        11.42 o                         
  11   1   4          0.91          0.99         5.04 o                         
  12   1   4          1.88         -1.83         5.82 o                         
  13   1   4         24.15         18.44        15.79 o                         
  14   1   4          0.01         24.95        14.41 o                         
   0   2   4       4796.14       4931.14       237.20 o                         
   1   2   4         12.64         11.08         1.94 o                         
   2   2   4       5448.40       5396.03       173.44 o                         
   3   2   4         98.31        130.86         5.86 o                         
   4   2   4        258.41        263.79         9.42 o                         
   5   2   4        137.32        155.14         6.84 o                         
   6   2   4       1135.07       1217.11        36.97 o                         
   7   2   4        126.60        153.73         6.37 o                         
   8   2   4        108.90        104.14         5.39 o                         
   9   2   4        148.98        164.65         8.60 o                         
  10   2   4         52.98         51.77         5.27 o                         
  11   2   4         61.73         60.16         5.30 o                         
  12   2   4         93.08        107.67        10.85 o                         
  13   2   4         15.75         54.89        18.33 o                         
  14   2   4          2.69         46.97        17.80 o                         
   1   3   4       2584.29       2536.59        77.97 o                         
   2   3   4        249.89        212.51         8.57 o                         
   3   3   4         47.28         61.22         4.29 o                         
   4   3   4       2745.78       2773.59        81.92 o                         
   5   3   4        179.11        173.61         7.06 o                         
   6   3   4        342.14        326.19        11.34 o                         
   7   3   4        142.99        152.68         7.17 o                         
   8   3   4       2070.17       2024.78        64.36 o                         
   9   3   4        707.48        645.84        30.31 o                         
  10   3   4        270.76        256.75        13.40 o                         
  11   3   4          5.49          3.95         3.94 o                         
  12   3   4        119.47         96.33        15.42 o                         
  13   3   4          1.23          8.89        11.23 o                         
  14   3   4        151.77        140.95        28.40 o                         
   0   4   4          6.96         21.26         5.16 o                         
   1   4   4       1401.32       1444.09        51.46 o                         
   2   4   4       3868.44       3198.09       104.36 o                         
   3   4   4        226.31        229.50        10.77 o                         
   4   4   4          0.23          2.63         2.68 o                         
   5   4   4         11.72         15.43         2.52 o                         
   6   4   4       2069.40       1985.50        55.29 o                         
   7   4   4        137.19        151.76         6.90 o                         
   8   4   4       1625.13       1651.24        46.57 o                         
   9   4   4          0.05         -2.88         2.88 o                         
  10   4   4          1.70         -2.11         4.94 o                         
  11   4   4         47.78         43.35         5.77 o                         
  12   4   4        653.11        686.23        33.92 o                         
  13   4   4         10.90         20.97         5.02 o                         
  14   4   4          1.12        -13.86        23.42 o                         
   1   5   4       1333.57       1314.77        45.16 o                         
   2   5   4        864.84        810.25        31.01 o                         
   3   5   4       2532.89       2538.38        75.78 o                         
   4   5   4       1111.46       1217.31        34.94 o                         
   5   5   4       2128.92       2115.43        61.67 o                         
   6   5   4        276.00        248.53        10.02 o                         
   7   5   4        102.53        113.22         6.03 o                         
   8   5   4         33.62         31.57         4.02 o                         
   9   5   4          0.14         -2.81         3.12 o                         
  10   5   4         24.13         35.86         3.96 o                         
  11   5   4          2.72          5.06         7.23 o                         
  12   5   4          4.40         25.25         8.85 o                         
  13   5   4        122.00        105.11        22.41 o                         
   0   6   4        144.68        136.72        14.62 o                         
   1   6   4         83.63         92.96         6.77 o                         
   2   6   4          1.06         -0.43         3.22 o                         
   3   6   4          3.47         -2.88         2.88 o                         
   4   6   4        332.99        354.00        15.06 o                         
   5   6   4         69.14         79.32         5.85 o                         
   6   6   4         12.78          8.82         3.18 o                         
   7   6   4          1.02         -3.17         3.23 o                         
   8   6   4         49.66         60.29         5.32 o                         
   9   6   4         12.93         14.49         5.84 o                         
  10   6   4         68.67         76.66         6.43 o                         
  11   6   4         18.86         16.38         9.45 o                         
  12   6   4          0.19         10.71         9.45 o                         
  13   6   4         15.42         13.92        10.62 o                         
   1   7   4         10.34          5.34         4.62 o                         
   2   7   4        674.32        642.69        22.12 o                         
   3   7   4        329.87        344.77        14.66 o                         
   4   7   4        789.37        730.84        24.30 o                         
   5   7   4         62.28         46.52         5.29 o                         
   6   7   4       1225.64       1146.04        35.72 o                         
   7   7   4         27.18         24.60         3.75 o                         
   8   7   4         61.76         68.09         6.21 o                         
   9   7   4         28.96         19.70         5.54 o                         
  10   7   4         32.14         28.15         5.79 o                         
  11   7   4          0.02          3.85         4.40 o                         
  12   7   4          0.31          5.97        14.02 o                         
   0   8   4       1048.45       1041.44        47.55 o                         
   1   8   4         29.66         38.01         6.02 o                         
   2   8   4       3916.11       3821.91       114.27 o                         
   3   8   4        594.11        577.63        21.61 o                         
   4   8   4        155.44        172.71        10.46 o                         
   5   8   4         29.53         38.22         5.70 o                         
   6   8   4        565.22        542.43        20.50 o                         
   7   8   4         63.54         74.08         7.46 o                         
   8   8   4       1070.99       1097.93        39.13 o                         
   9   8   4          0.35         -4.04         4.04 o                         
  10   8   4         15.19         25.99         7.89 o                         
  11   8   4          4.18         12.91         8.04 o                         
  12   8   4        216.42        249.96        27.57 o                         
   1   9   4         41.59         45.06         6.94 o                         
   2   9   4        215.71        236.84        12.97 o                         
   3   9   4         11.61          7.08         4.81 o                         
   4   9   4        115.91        110.09         9.19 o                         
   5   9   4        249.01        224.62        14.17 o                         
   6   9   4        209.74        212.96        13.66 o                         
   7   9   4         29.16         25.35         6.49 o                         
   8   9   4        342.01        361.37        17.82 o                         
   9   9   4        101.58        105.54         8.84 o                         
  10   9   4         37.00         26.81         8.24 o                         
  11   9   4          2.52         -5.88        10.20 o                         
   0  10   4        937.20        934.43        45.38 o                         
   1  10   4         27.27         22.76         7.26 o                         
   2  10   4        684.49        616.69        26.06 o                         
   3  10   4         21.71         16.26         7.32 o                         
   4  10   4        529.87        605.25        31.14 o                         
   5  10   4         13.89         16.45         7.14 o                         
   6  10   4        268.69        257.42        16.28 o                         
   7  10   4         11.12         11.24         7.03 o                         
   8  10   4        142.31        164.54        12.38 o                         
   9  10   4          5.99         12.27         9.33 o                         
  10  10   4         21.07         38.61        14.16 o                         
   1  11   4          5.57         21.29         7.16 o                         
   2  11   4          0.10          1.64         7.16 o                         
   3  11   4          3.74         -4.99         6.45 o                         
   4  11   4        185.23        156.61        12.59 o                         
   5  11   4         77.99         83.12        12.66 o                         
   6  11   4         24.30         34.54         8.24 o                         
   7  11   4          4.19         18.34         7.58 o                         
   8  11   4        196.10        218.58        15.75 o                         
   9  11   4          0.67          4.72        12.98 o                         
   0  12   4          5.28        -11.94        11.94 o                         
   1  12   4          0.78          0.47         8.57 o                         
   2  12   4       1019.63       1031.25        45.07 o                         
   3  12   4         18.37          7.00         8.69 o                         
   4  12   4          7.65         16.55        10.51 o                         
   5  12   4         62.91         56.42        12.11 o                         
   6  12   4        106.07         92.95        12.55 o                         
   7  12   4         82.13         81.50        12.45 o                         
   1  13   4        177.49        191.26        20.67 o                         
   2  13   4          0.67          5.99        10.90 o                         
   3  13   4         19.13         16.23        11.49 o                         
   4  13   4         26.74         15.21        11.66 o                         
   5  13   4         30.05         16.27        18.37 o                         
   1   1   5       1428.69       1499.61        40.74 o                         
   2   1   5      11640.04      12912.67       437.23 o                         
   3   1   5      10913.71      11096.74       473.81 o                         
   4   1   5        208.28        245.29         7.59 o                         
   5   1   5        661.96        709.78        20.31 o                         
   6   1   5       2191.33       2335.58        63.51 o                         
   7   1   5       1243.04       1228.34        30.83 o                         
   8   1   5         88.10        112.31         4.73 o                         
   9   1   5        694.24        709.94        25.79 o                         
  10   1   5        151.85        157.58         8.14 o                         
  11   1   5        182.25        212.43        12.49 o                         
  12   1   5         29.73         25.49         6.72 o                         
  13   1   5         35.33         66.17        13.49 o                         
  14   1   5         73.95        104.05        17.38 o                         
   0   2   5      22368.54      23671.46      2082.30 o                         
   1   2   5        429.83        420.63        13.70 o                         
   2   2   5         65.03         70.19         4.15 o                         
   3   2   5        541.63        623.53        18.68 o                         
   4   2   5       2048.99       1998.71        54.26 o                         
   5   2   5         50.61         38.66         3.29 o                         
   6   2   5         49.92         52.19         3.79 o                         
   7   2   5        130.70        118.48         6.41 o                         
   8   2   5        855.20        846.54        23.71 o                         
   9   2   5        174.52        156.96         8.09 o                         
  10   2   5        224.83        226.89        10.88 o                         
  11   2   5          0.01          0.91         6.66 o                         
  12   2   5        229.05        254.72        17.45 o                         
  13   2   5         62.12         99.00        20.69 o                         
  14   2   5         18.69         51.04        22.95 o                         
   1   3   5      14631.85      13706.36      1320.32 o                         
   2   3   5       4628.67       4561.59       147.42 o                         
   3   3   5       7248.38       7308.26       222.97 o                         
   4   3   5        102.57         78.65         5.66 o                         
   5   3   5       2931.68       2903.89        82.25 o                         
   6   3   5       1177.48       1157.05        34.24 o                         
   7   3   5       2105.78       2088.92        65.54 o                         
   8   3   5        164.13        164.40         7.72 o                         
   9   3   5          0.08         -1.99         1.99 o                         
  10   3   5         14.14          7.78         4.70 o                         
  11   3   5        264.74        290.17        15.43 o                         
  12   3   5          4.89         16.50         4.89 o                         
  13   3   5         83.63         99.68        24.98 o                         
  14   3   5        189.21        294.79        70.30 o                         
   0   4   5        349.78        428.57        22.16 o                         
   1   4   5         55.58         63.11         5.04 o                         
   2   4   5        132.34        140.77         7.56 o                         
   3   4   5         65.28         75.96         5.50 o                         
   4   4   5         97.92         89.35         6.26 o                         
   5   4   5         12.95         11.46         3.25 o                         
   6   4   5          6.51         18.38         3.06 o                         
   7   4   5        121.41        122.73         6.88 o                         
   8   4   5       1180.76       1139.51        33.40 o                         
   9   4   5        326.32        337.25        13.78 o                         
  10   4   5        111.77        110.45         9.24 o                         
  11   4   5        348.13        322.73        17.51 o                         
  12   4   5          2.79          7.59         5.36 o                         
  13   4   5         11.40         12.58         6.23 o                         
  14   4   5         36.16         31.40        25.20 o                         
   1   5   5        471.39        440.55        17.65 o                         
   2   5   5          0.67          7.46         2.99 o                         
   3   5   5        117.23        154.44         8.27 o                         
   4   5   5       1352.27       1333.33        43.29 o                         
   5   5   5         90.23         83.44         5.53 o                         
   6   5   5         55.29         45.51         3.76 o                         
   7   5   5        116.42        116.08         7.05 o                         
   8   5   5        343.44        348.57        13.73 o                         
   9   5   5        162.99        166.04         8.25 o                         
  10   5   5        261.06        251.53        11.56 o                         
  11   5   5         88.29         87.42        11.19 o                         
  12   5   5         12.48         15.33         8.32 o                         
  13   5   5          0.67          5.21         7.64 o                         
   0   6   5        705.00        562.10        29.67 o                         
   1   6   5        227.79        236.57        11.76 o                         
   2   6   5        956.18        926.74        30.36 o                         
   3   6   5        123.12        155.81         8.27 o                         
   4   6   5        659.10        585.28        19.11 o                         
   5   6   5          2.10          0.93         2.96 o                         
   6   6   5          0.31         -2.49         2.49 o                         
   7   6   5        137.25        133.13         7.09 o                         
   8   6   5          7.08          2.44         3.67 o                         
   9   6   5        160.52        149.64         8.17 o                         
  10   6   5        188.65        196.77        12.81 o                         
  11   6   5        119.32        112.49         7.47 o                         
  12   6   5         13.41         -0.42        11.01 o                         
  13   6   5         66.02         66.94        23.02 o                         
   1   7   5       1118.48       1120.27        35.31 o                         
   2   7   5          4.99          9.70         4.37 o                         
   3   7   5       1130.67       1095.79        34.42 o                         
   4   7   5         81.82         90.83         6.98 o                         
   5   7   5        226.81        232.36        11.19 o                         
   6   7   5        317.96        340.91        13.99 o                         
   7   7   5        373.75        408.88        15.84 o                         
   8   7   5         13.99         16.06         4.13 o                         
   9   7   5        141.88        161.89        10.97 o                         
  10   7   5         50.48         50.26         6.71 o                         
  11   7   5        119.07        112.04        12.53 o                         
  12   7   5         10.23         30.68        15.22 o                         
   0   8   5         24.64         25.97         8.30 o                         
   1   8   5        279.54        285.23        14.08 o                         
   2   8   5        760.95        769.19        27.33 o                         
   3   8   5         25.59         34.54         5.96 o                         
   4   8   5        200.06        197.54        11.92 o                         
   5   8   5         77.24         71.07         7.15 o                         
   6   8   5          9.20         14.16         4.63 o                         
   7   8   5          0.33          6.01         4.11 o                         
   8   8   5          8.44         31.36         5.09 o                         
   9   8   5         45.05         39.52         8.07 o                         
  10   8   5        101.15         92.95         9.06 o                         
  11   8   5          3.47          1.09         9.92 o                         
  12   8   5          1.80         -0.92         8.08 o                         
   1   9   5        851.70        740.37        26.24 o                         
   2   9   5         78.26         91.08         8.30 o                         
   3   9   5        583.66        552.88        21.68 o                         
   4   9   5       1724.70       1585.94        56.49 o                         
   5   9   5         28.90         40.92         6.04 o                         
   6   9   5        153.21        174.59        12.11 o                         
   7   9   5         81.59        100.51         9.78 o                         
   8   9   5        269.95        286.01        14.86 o                         
   9   9   5          0.45          7.74         5.39 o                         
  10   9   5          0.36          7.31         8.14 o                         
  11   9   5         18.90         14.95        10.15 o                         
   0  10   5        491.39        477.82        29.00 o                         
   1  10   5         16.64         27.69         6.68 o                         
   2  10   5        771.31        677.83        25.15 o                         
   3  10   5        178.28        182.87        12.95 o                         
   4  10   5        394.48        437.52        20.26 o                         
   5  10   5          5.13          5.66         6.16 o                         
   6  10   5         80.87         76.37        10.34 o                         
   7  10   5         23.22         25.88         7.63 o                         
   8  10   5         45.50         53.56         8.11 o                         
   9  10   5          1.50          7.31         5.95 o                         
  10  10   5        153.44        141.69        15.22 o                         
   1  11   5        422.37        405.32        21.62 o                         
   2  11   5          0.80         -5.45         7.84 o                         
   3  11   5        312.33        307.70        18.36 o                         
   4  11   5        125.80         99.26        10.67 o                         
   5  11   5        240.03        229.15        14.95 o                         
   6  11   5        127.58        140.25        12.34 o                         
   7  11   5        436.02        475.98        23.38 o                         
   8  11   5          3.43         -4.91         9.75 o                         
   0  12   5          1.87         -5.30        13.35 o                         
   1  12   5          4.96         -0.44        11.72 o                         
   2  12   5         10.12         29.63         9.56 o                         
   3  12   5         33.78         26.28        11.01 o                         
   4  12   5          3.60         -8.94         9.62 o                         
   5  12   5          1.39          7.43         9.68 o                         
   6  12   5          0.00         11.90        12.00 o                         
   7  12   5          0.27          0.28        13.16 o                         
   1  13   5        120.88        107.01        17.41 o                         
   2  13   5         40.77         44.97        12.29 o                         
   3  13   5         48.44         52.52        13.47 o                         
   4  13   5         35.78         47.08        13.27 o                         
   1   0   6       2494.69       2691.87        98.64 o                         
   2   0   6      11930.20      13223.04       667.38 o                         
   3   0   6        755.86        727.29        26.20 o                         
   4   0   6       3705.55       3912.06       142.26 o                         
   5   0   6        309.88        257.15        11.45 o                         
   6   0   6          9.90          4.66         2.62 o                         
   7   0   6         11.57         11.82         3.27 o                         
   8   0   6        446.86        471.33        20.95 o                         
   9   0   6        150.55        163.26        10.45 o                         
  10   0   6       1206.92       1248.93        47.32 o                         
  11   0   6         67.97         54.94         8.77 o                         
  12   0   6        310.79        321.47        22.35 o                         
  13   0   6          2.26          5.24        17.97 o                         
  14   0   6        122.57        102.37        38.22 o                         
   1   1   6       1090.47       1121.36        28.66 o                         
   2   1   6        178.06        233.57         7.27 o                         
   3   1   6       3246.17       3058.08        79.12 o                         
   4   1   6        789.01        783.92        20.59 o                         
   5   1   6       1018.45        949.48        24.67 o                         
   6   1   6        648.54        591.95        17.53 o                         
   7   1   6       1148.55       1080.12        30.38 o                         
   8   1   6        101.06        116.79         6.64 o                         
   9   1   6        921.62        886.26        26.81 o                         
  10   1   6         21.68         18.47         3.69 o                         
  11   1   6         35.81         32.38         4.67 o                         
  12   1   6         15.08         18.48         6.59 o                         
  13   1   6         70.84         77.08        14.08 o                         
  14   1   6          0.72          1.52        16.63 o                         
   0   2   6       2368.02       2282.99        99.39 o                         
   1   2   6        279.84        298.09         9.47 o                         
   2   2   6        203.53        221.56         7.49 o                         
   3   2   6        648.76        749.13        21.44 o                         
   4   2   6        155.54        145.00         6.27 o                         
   5   2   6        224.12        257.02         9.21 o                         
   6   2   6       2354.18       2478.08        70.32 o                         
   7   2   6        121.75        129.44         6.53 o                         
   8   2   6        125.06        147.17         7.45 o                         
   9   2   6        591.33        581.27        18.03 o                         
  10   2   6         12.20          7.57         4.38 o                         
  11   2   6        145.61        130.55         9.20 o                         
  12   2   6         37.79         32.52         4.33 o                         
  13   2   6         70.34         43.75        18.04 o                         
  14   2   6         20.90         36.03        16.81 o                         
   1   3   6         11.89         14.19         2.90 o                         
   2   3   6       3320.34       3362.00       103.51 o                         
   3   3   6          0.31         11.70         2.77 o                         
   4   3   6        916.53        898.42        26.85 o                         
   5   3   6       1676.76       1660.16        47.82 o                         
   6   3   6        550.46        548.39        18.20 o                         
   7   3   6          3.80          5.60         2.73 o                         
   8   3   6         70.14         75.58         5.22 o                         
   9   3   6         68.66         77.30         5.15 o                         
  10   3   6        240.28        268.04        13.53 o                         
  11   3   6         27.39         33.35         6.32 o                         
  12   3   6        100.94        104.95        11.48 o                         
  13   3   6         16.24         32.27        19.19 o                         
  14   3   6          0.77         -5.62        29.71 o                         
   0   4   6      13602.19      12568.54       603.94 o                         
   1   4   6        342.95        418.04        20.41 o                         
   2   4   6        510.13        427.25        15.15 o                         
   3   4   6        134.49        157.81         8.18 o                         
   4   4   6        472.12        429.78        15.45 o                         
   5   4   6        144.06        117.67         7.21 o                         
   6   4   6       1096.22       1126.13        33.64 o                         
   7   4   6        198.55        195.85         8.77 o                         
   8   4   6          4.48          5.28         2.93 o                         
   9   4   6          4.00          5.09         2.86 o                         
  10   4   6        502.62        518.75        18.06 o                         
  11   4   6         63.27         52.20         7.20 o                         
  12   4   6         19.81         20.15         6.12 o                         
  13   4   6          0.11         -8.30         8.30 o                         
  14   4   6         17.03         47.29        23.75 o                         
   1   5   6       5855.71       5725.12       167.41 o                         
   2   5   6         21.05         15.25         4.54 o                         
   3   5   6       1426.51       1331.37        41.44 o                         
   4   5   6        172.23        198.02        10.01 o                         
   5   5   6       1009.85        958.76        31.17 o                         
   6   5   6       2753.77       2667.77        77.23 o                         
   7   5   6        342.67        337.39        13.07 o                         
   8   5   6          0.04          0.42         3.39 o                         
   9   5   6        297.85        337.26        12.90 o                         
  10   5   6          9.70          8.04         3.70 o                         
  11   5   6         25.65         43.95         6.93 o                         
  12   5   6          0.08         -6.65         7.37 o                         
  13   5   6          6.80          4.78        12.66 o                         
   0   6   6        173.19        179.49        13.44 o                         
   1   6   6        153.56        148.85         8.79 o                         
   2   6   6        615.37        554.73        19.79 o                         
   3   6   6          5.41         -0.09         3.29 o                         
   4   6   6         38.00         41.05         5.04 o                         
   5   6   6        105.59        112.25         6.75 o                         
   6   6   6          0.05         -2.75         2.75 o                         
   7   6   6         14.51          8.07         4.06 o                         
   8   6   6         69.18         82.01         6.59 o                         
   9   6   6          0.32         -2.06         4.61 o                         
  10   6   6          7.22          8.29         4.56 o                         
  11   6   6          0.72         -2.41         7.12 o                         
  12   6   6          0.96         -2.65         9.60 o                         
  13   6   6         19.38         19.28        19.24 o                         
   1   7   6       1159.67       1192.14        37.27 o                         
   2   7   6        821.99        770.35        24.36 o                         
   3   7   6        135.12        143.05         8.77 o                         
   4   7   6         46.50         37.34         5.12 o                         
   5   7   6        575.46        500.52        18.53 o                         
   6   7   6        433.54        449.69        15.84 o                         
   7   7   6        182.28        175.56         8.74 o                         
   8   7   6        390.14        359.76        15.63 o                         
   9   7   6          0.63          7.43         4.84 o                         
  10   7   6         27.49         35.79         6.19 o                         
  11   7   6         36.03         37.31         8.08 o                         
  12   7   6         21.03         38.41        12.65 o                         
   0   8   6       1873.37       1978.12        83.30 o                         
   1   8   6        875.45        903.82        29.75 o                         
   2   8   6          3.64         -3.51         4.69 o                         
   3   8   6         52.32         64.77         6.83 o                         
   4   8   6       2427.92       2262.18        67.26 o                         
   5   8   6        394.72        402.15        16.52 o                         
   6   8   6        170.27        154.36         8.98 o                         
   7   8   6         88.73        100.31         7.64 o                         
   8   8   6          8.22         13.10         3.51 o                         
   9   8   6          3.76          6.09         6.38 o                         
  10   8   6        141.46        153.67        11.30 o                         
  11   8   6         57.36         62.56         8.49 o                         
   1   9   6        375.58        367.67        17.13 o                         
   2   9   6         44.47         55.91         7.62 o                         
   3   9   6          5.78         16.99         6.88 o                         
   4   9   6        259.35        234.02        12.61 o                         
   5   9   6        197.20        192.13        11.36 o                         
   6   9   6        259.43        282.49        15.19 o                         
   7   9   6          4.45         10.34         5.42 o                         
   8   9   6         19.09         28.47         5.41 o                         
   9   9   6         61.11         87.80        10.54 o                         
  10   9   6          2.14          1.31         7.89 o                         
  11   9   6         41.48         32.04         9.83 o                         
   0  10   6        892.74        806.24        40.66 o                         
   1  10   6          1.92          5.04         5.96 o                         
   2  10   6        703.80        738.12        29.14 o                         
   3  10   6          0.62          1.93         5.77 o                         
   4  10   6         93.72        117.74         9.31 o                         
   5  10   6         28.02         34.13         6.73 o                         
   6  10   6         28.12         43.91         7.21 o                         
   7  10   6          3.66         -0.16         6.37 o                         
   8  10   6          2.75         -2.48         7.86 o                         
   9  10   6         81.41         93.63         9.06 o                         
  10  10   6          1.35        -14.86        15.15 o                         
   1  11   6         70.24         85.11         9.73 o                         
   2  11   6         24.46         28.21         7.15 o                         
   3  11   6         18.54         11.22         6.83 o                         
   4  11   6        275.59        272.12        18.05 o                         
   5  11   6         46.08         65.48         9.28 o                         
   6  11   6        137.12        139.48        12.80 o                         
   7  11   6          2.39          5.86        10.60 o                         
   8  11   6          7.06          5.17         8.29 o                         
   0  12   6        316.64        295.18        30.36 o                         
   1  12   6         61.66         53.57        11.50 o                         
   2  12   6         91.50         97.85        12.76 o                         
   3  12   6          0.09         -8.65         8.65 o                         
   4  12   6        328.79        349.61        21.92 o                         
   5  12   6         42.12         56.77        11.09 o                         
   6  12   6          1.01         21.29        10.35 o                         
   1  13   6        159.05        187.53        31.86 o                         
   2  13   6         85.96         97.80        19.19 o                         
   3  13   6        223.21        243.23        23.12 o                         
   4  13   6          0.05         -7.27        18.82 o                         
   1   1   7        721.16        753.21        20.37 o                         
   2   1   7        523.95        628.09        18.08 o                         
   3   1   7       3322.21       3757.78       100.78 o                         
   4   1   7       1228.45       1322.42        33.88 o                         
   5   1   7       1051.16       1148.27        29.71 o                         
   6   1   7        269.76        264.83         9.50 o                         
   7   1   7        300.45        273.75         9.74 o                         
   8   1   7        742.15        729.45        21.52 o                         
   9   1   7         19.00         11.57         3.84 o                         
  10   1   7         55.00         42.92         3.76 o                         
  11   1   7         61.46         66.46         6.28 o                         
  12   1   7        165.17        139.87        11.05 o                         
  13   1   7         12.78         34.32        10.97 o                         
  14   1   7         68.40         74.04        43.44 o                         
   0   2   7        732.64        721.58        39.14 o                         
   1   2   7       1261.00       1324.31        37.96 o                         
   2   2   7      14295.09      12785.09       613.36 o                         
   3   2   7        176.84        234.09         8.15 o                         
   4   2   7       1180.41       1087.72        31.80 o                         
   5   2   7        488.41        470.30        14.98 o                         
   6   2   7       1818.22       1761.84        46.67 o                         
   7   2   7        496.64        479.70        15.23 o                         
   8   2   7       1523.63       1450.90        40.80 o                         
   9   2   7         52.00         44.93         4.47 o                         
  10   2   7          8.85          4.51         2.33 o                         
  11   2   7          0.31          3.62         4.14 o                         
  12   2   7        467.77        480.44        23.45 o                         
  13   2   7        111.22        131.18        20.61 o                         
  14   2   7          3.75          5.24        15.37 o                         
   1   3   7        509.18        519.22        19.90 o                         
   2   3   7        151.42        153.26         7.32 o                         
   3   3   7       1167.97       1202.76        38.65 o                         
   4   3   7        507.75        506.48        16.98 o                         
   5   3   7        314.15        338.86        12.57 o                         
   6   3   7        404.12        375.63        14.12 o                         
   7   3   7        452.96        440.94        15.73 o                         
   8   3   7        294.41        277.33        10.54 o                         
   9   3   7        662.84        614.55        18.75 o                         
  10   3   7         42.22         45.06         3.82 o                         
  11   3   7         27.15         31.00         5.90 o                         
  12   3   7         24.74         18.88         6.42 o                         
  13   3   7          4.39          9.35        10.04 o                         
  14   3   7         33.18         87.95        21.75 o                         
   0   4   7        180.93        262.64        15.93 o                         
   1   4   7        199.52        227.26        10.40 o                         
   2   4   7        675.63        770.08        26.69 o                         
   3   4   7        953.07       1002.27        31.86 o                         
   4   4   7         16.51         11.75         3.30 o                         
   5   4   7        346.01        346.65        12.74 o                         
   6   4   7        449.20        444.54        15.07 o                         
   7   4   7        307.51        313.26        12.36 o                         
   8   4   7        180.37        217.85        10.00 o                         
   9   4   7        166.02        170.80         7.88 o                         
  10   4   7        162.94        152.17         7.42 o                         
  11   4   7          3.58          7.15         6.38 o                         
  12   4   7         20.92         32.18         8.20 o                         
  13   4   7         58.05         65.75         8.56 o                         
   1   5   7          1.99          4.04         3.19 o                         
   2   5   7        158.14        158.99         8.85 o                         
   3   5   7        224.79        227.93        10.59 o                         
   4   5   7       1479.34       1468.27        45.63 o                         
   5   5   7        336.06        363.12        14.59 o                         
   6   5   7        441.52        413.57        15.95 o                         
   7   5   7          5.90          7.01         3.83 o                         
   8   5   7        229.30        235.03        10.68 o                         
   9   5   7         96.81         97.42         6.31 o                         
  10   5   7          6.14          2.59         4.16 o                         
  11   5   7          8.99          7.32         4.76 o                         
  12   5   7          7.53         17.33         8.19 o                         
  13   5   7         33.69         34.20         9.71 o                         
   0   6   7        541.29        531.33        26.16 o                         
   1   6   7         16.43          9.20         3.51 o                         
   2   6   7       4713.98       4232.44       125.27 o                         
   3   6   7        570.39        592.99        20.00 o                         
   4   6   7        258.09        251.68        11.53 o                         
   5   6   7          4.16         -0.21         3.17 o                         
   6   6   7        875.38        811.40        24.46 o                         
   7   6   7        361.91        352.25        15.83 o                         
   8   6   7       1535.31       1557.07        47.59 o                         
   9   6   7         37.42         53.37         5.50 o                         
  10   6   7         12.28          6.81         4.24 o                         
  11   6   7        100.39         86.85         6.85 o                         
  12   6   7        279.20        287.42        22.99 o                         
  13   6   7          1.06         20.80        19.40 o                         
   1   7   7         54.50         49.92         6.07 o                         
   2   7   7        311.66        322.77        14.75 o                         
   3   7   7        138.35        140.98         8.59 o                         
   4   7   7        254.05        273.89        11.99 o                         
   5   7   7         55.08         38.33         5.35 o                         
   6   7   7        370.54        352.00        13.81 o                         
   7   7   7          1.26          2.61         2.34 o                         
   8   7   7        119.54        120.56         8.75 o                         
   9   7   7        115.46        115.61         7.90 o                         
  10   7   7          6.68         22.76         4.76 o                         
  11   7   7          9.48         19.00         6.81 o                         
  12   7   7          0.20        -11.07        15.16 o                         
   0   8   7        820.50        779.30        34.95 o                         
   1   8   7         16.21         17.20         4.84 o                         
   2   8   7        668.89        625.55        20.71 o                         
   3   8   7       1185.09       1010.64        30.40 o                         
   4   8   7        426.00        481.96        17.48 o                         
   5   8   7         70.75         57.58         6.29 o                         
   6   8   7        263.64        260.87        12.12 o                         
   7   8   7         56.02         55.27         5.87 o                         
   8   8   7         95.06         95.31         9.10 o                         
   9   8   7        153.44        156.69        10.66 o                         
  10   8   7         27.17         32.40         7.52 o                         
  11   8   7          5.21          1.84         6.65 o                         
   1   9   7         13.39          9.84         4.75 o                         
   2   9   7          2.08          3.17         5.59 o                         
   3   9   7        729.22        647.15        23.80 o                         
   4   9   7        535.10        538.43        19.79 o                         
   5   9   7         11.52         25.06         6.20 o                         
   6   9   7         16.69         22.16         6.22 o                         
   7   9   7         79.51         81.23         7.05 o                         
   8   9   7        218.01        262.29        12.44 o                         
   9   9   7        227.88        225.74        15.19 o                         
  10   9   7          4.49          8.40         7.74 o                         
   0  10   7          2.59          8.27         8.39 o                         
   1  10   7        239.43        252.20        13.39 o                         
   2  10   7       1625.09       1599.68        47.00 o                         
   3  10   7        195.28        196.27        12.21 o                         
   4  10   7         30.54         44.02         6.69 o                         
   5  10   7          0.15          2.74         5.73 o                         
   6  10   7        113.98        113.96         9.41 o                         
   7  10   7         17.46         14.85         8.14 o                         
   8  10   7         52.81         60.33         9.12 o                         
   9  10   7          3.57          6.91         9.69 o                         
   1  11   7         14.88         12.90         6.83 o                         
   2  11   7          2.32          3.18         7.58 o                         
   3  11   7          2.66          7.62         7.42 o                         
   4  11   7        171.34        185.30        12.90 o                         
   5  11   7         37.54         34.60         8.55 o                         
   6  11   7          0.34         -1.05         7.74 o                         
   7  11   7         74.74         74.52        10.44 o                         
   8  11   7        271.29        294.40        18.77 o                         
   0  12   7         78.98         80.22        18.42 o                         
   1  12   7        114.95        140.63        15.34 o                         
   2  12   7         70.98         61.96        11.28 o                         
   3  12   7         21.54         22.14         9.88 o                         
   4  12   7         50.67         46.00        11.13 o                         
   5  12   7          1.79         -1.19        10.49 o                         
   6  12   7         75.64         56.69        11.53 o                         
   1  13   7          9.60         15.72        11.62 o                         
   2  13   7         21.77         30.62        11.78 o                         
   3  13   7        123.02        125.83        16.09 o                         
   1   0   8        745.82        912.04        34.90 o                         
   2   0   8         29.21         42.14         3.90 o                         
   3   0   8       3321.67       3554.51       121.54 o                         
   4   0   8       9458.82       9943.66       377.38 o                         
   5   0   8        858.59        907.17        37.16 o                         
   6   0   8       2869.58       3030.57       126.24 o                         
   7   0   8         76.75         67.75         5.91 o                         
   8   0   8       1866.29       1694.04        64.68 o                         
   9   0   8        114.46        105.29         7.70 o                         
  10   0   8         21.53         17.29         3.73 o                         
  11   0   8         22.15         22.21         2.69 o                         
  12   0   8         32.70         97.46        31.12 o                         
  13   0   8          1.89          9.67        33.17 o                         
  14   0   8          9.51         24.34        24.70 o                         
   1   1   8         34.57         26.57         2.44 o                         
   2   1   8       3280.99       3722.98        99.95 o                         
   3   1   8        394.31        333.19        10.57 o                         
   4   1   8        162.76        170.73         6.34 o                         
   5   1   8         29.54         38.03         2.97 o                         
   6   1   8       2970.05       2922.31        78.87 o                         
   7   1   8        120.25        107.70         6.66 o                         
   8   1   8         83.26         87.77         5.56 o                         
   9   1   8          0.84         -0.49         2.74 o                         
  10   1   8         64.47         72.39         6.75 o                         
  11   1   8         61.39         57.67         4.40 o                         
  12   1   8          0.91          0.86         3.01 o                         
  13   1   8         31.17         49.28        12.34 o                         
  14   1   8         60.36         63.01        23.99 o                         
   0   2   8         16.42         40.52         4.33 o                         
   1   2   8        312.54        361.17        11.41 o                         
   2   2   8          0.35          1.23         2.04 o                         
   3   2   8        138.91        150.19         6.15 o                         
   4   2   8          0.30         -1.93         1.93 o                         
   5   2   8          0.01         -2.16         2.16 o                         
   6   2   8        718.27        697.82        20.73 o                         
   7   2   8          5.95          0.37         2.61 o                         
   8   2   8         49.34         48.22         4.52 o                         
   9   2   8          0.55         -0.86         2.83 o                         
  10   2   8          9.79         15.00         4.12 o                         
  11   2   8          5.88          9.94         5.60 o                         
  12   2   8         18.56         23.53         8.80 o                         
  13   2   8          0.02        -12.38        14.25 o                         
  14   2   8          9.14         -1.98        17.32 o                         
   1   3   8       1349.91       1230.60        37.85 o                         
   2   3   8         19.04         22.49         3.11 o                         
   3   3   8       2567.05       2581.67        72.95 o                         
   4   3   8          9.60          4.39         2.27 o                         
   5   3   8        382.78        407.32        13.90 o                         
   6   3   8       2144.61       2071.39        65.18 o                         
   7   3   8       1990.94       1990.34        57.47 o                         
   8   3   8          1.12         -2.82         3.11 o                         
   9   3   8        177.20        181.93         8.53 o                         
  10   3   8        247.24        240.52        10.95 o                         
  11   3   8         69.44         75.23         7.05 o                         
  12   3   8          0.16          6.36         6.91 o                         
  13   3   8          0.02         25.97        17.27 o                         
  14   3   8          1.14        -24.60        24.60 o                         
   0   4   8       3384.15       2857.19       141.14 o                         
   1   4   8        220.29        261.13        11.47 o                         
   2   4   8         21.64         38.32         4.55 o                         
   3   4   8         87.43        107.51         7.68 o                         
   4   4   8       3790.33       3640.46       102.51 o                         
   5   4   8        122.64        151.00         8.16 o                         
   6   4   8          6.42          4.25         2.73 o                         
   7   4   8          6.30          7.13         3.11 o                         
   8   4   8          7.33         11.36         4.74 o                         
   9   4   8        140.43        146.07         7.24 o                         
  10   4   8        384.64        395.27        13.76 o                         
  11   4   8          0.01          7.00         3.62 o                         
  12   4   8         46.40         43.98         8.41 o                         
  13   4   8         39.06         20.17         9.04 o                         
   1   5   8       3803.59       3652.94       119.06 o                         
   2   5   8       1921.16       1952.57        62.30 o                         
   3   5   8       3660.44       3569.99       111.07 o                         
   4   5   8        269.25        267.02        13.81 o                         
   5   5   8        803.76        722.15        23.16 o                         
   6   5   8        128.26        139.40         7.51 o                         
   7   5   8        192.80        201.39         9.33 o                         
   8   5   8        360.09        363.17        14.75 o                         
   9   5   8         25.00         27.77         4.68 o                         
  10   5   8         68.78         65.04         6.02 o                         
  11   5   8         80.93         99.26        11.66 o                         
  12   5   8          9.32         20.99         8.47 o                         
  13   5   8         74.72         83.14        19.09 o                         
   0   6   8       2049.19       2004.95        85.66 o                         
   1   6   8        320.32        311.12        12.86 o                         
   2   6   8        147.12        144.15         8.60 o                         
   3   6   8         44.38         38.51         5.62 o                         
   4   6   8         69.10         62.66         6.39 o                         
   5   6   8         43.73         42.88         6.02 o                         
   6   6   8          0.24          0.64         3.60 o                         
   7   6   8         18.58          3.65         4.42 o                         
   8   6   8         27.37         34.04         5.26 o                         
   9   6   8         33.09         33.82         5.37 o                         
  10   6   8         12.25         13.78         4.58 o                         
  11   6   8         13.97         17.71         6.11 o                         
  12   6   8          6.65         28.97        10.75 o                         
   1   7   8          2.31          7.27         4.42 o                         
   2   7   8         36.84         40.68         5.74 o                         
   3   7   8         81.48         87.27         7.36 o                         
   4   7   8       1615.83       1491.75        45.24 o                         
   5   7   8        357.92        342.20        14.41 o                         
   6   7   8          6.27          6.91         4.25 o                         
   7   7   8        160.72        168.95        10.02 o                         
   8   7   8        108.56        126.82         8.78 o                         
   9   7   8         31.02         31.81         5.74 o                         
  10   7   8          1.72          5.79         5.53 o                         
  11   7   8         19.01         18.92         6.45 o                         
  12   7   8          8.78          5.66         8.54 o                         
   0   8   8       1975.47       1937.35        76.17 o                         
   1   8   8        550.52        548.00        18.89 o                         
   2   8   8        206.56        185.91        10.10 o                         
   3   8   8         49.00         50.02         6.20 o                         
   4   8   8        102.97        121.36         8.28 o                         
   5   8   8         10.93          7.66         5.13 o                         
   6   8   8        108.63        117.35         8.33 o                         
   7   8   8        111.87        118.24         7.51 o                         
   8   8   8        145.59        146.79        10.29 o                         
   9   8   8        123.37        116.58        10.26 o                         
  10   8   8        391.98        390.42        19.38 o                         
  11   8   8         46.26         60.84         8.50 o                         
   1   9   8        131.52        109.98         8.79 o                         
   2   9   8         76.11         87.31         7.92 o                         
   3   9   8        466.32        437.38        17.57 o                         
   4   9   8          0.66          3.77         5.12 o                         
   5   9   8        359.14        339.30        17.06 o                         
   6   9   8        133.21        144.52         9.33 o                         
   7   9   8        596.20        644.63        23.49 o                         
   8   9   8         38.82         46.02         8.45 o                         
   9   9   8        182.20        187.60        13.90 o                         
  10   9   8        212.13        212.90        14.93 o                         
   0  10   8         60.94         59.12        10.24 o                         
   1  10   8         66.62         63.07         8.24 o                         
   2  10   8        291.17        350.59        17.32 o                         
   3  10   8          4.07          7.53         5.83 o                         
   4  10   8        283.27        289.49        14.57 o                         
   5  10   8         79.34         90.60         9.11 o                         
   6  10   8          0.13          5.69         6.39 o                         
   7  10   8         27.93         33.39         7.15 o                         
   8  10   8         55.77         64.04         7.27 o                         
   9  10   8         29.75         55.53        14.54 o                         
   1  11   8         25.05         30.76         7.21 o                         
   2  11   8         72.35         96.60         9.61 o                         
   3  11   8          4.67         17.50         6.90 o                         
   4  11   8        121.27        149.50        12.45 o                         
   5  11   8         81.25         77.28         9.78 o                         
   6  11   8         74.24         78.61        10.66 o                         
   7  11   8         30.65         26.79        10.98 o                         
   8  11   8         26.02         25.42         9.95 o                         
   0  12   8        978.99        857.87        66.68 o                         
   1  12   8         99.55         82.43        12.76 o                         
   2  12   8          1.69          6.41         9.67 o                         
   3  12   8         80.83         81.51        13.85 o                         
   4  12   8         97.74         80.99        13.19 o                         
   5  12   8          0.61         10.85        11.10 o                         
   6  12   8         92.25         81.14        13.34 o                         
   1  13   8         63.74         55.40        17.26 o                         
   2  13   8          0.21         14.24        12.57 o                         
   3  13   8         41.36         38.51        15.34 o                         
   1   1   9       3805.51       4038.86       100.73 o                         
   2   1   9        708.50        817.45        23.48 o                         
   3   1   9        469.35        563.45        15.56 o                         
   4   1   9       2990.08       3263.40        84.69 o                         
   5   1   9       1409.09       1430.26        38.25 o                         
   6   1   9        379.87        416.76        13.37 o                         
   7   1   9        236.78        235.10         9.50 o                         
   8   1   9        454.54        414.06        14.28 o                         
   9   1   9        346.25        331.01        12.30 o                         
  10   1   9         32.19         39.31         4.83 o                         
  11   1   9        121.82        117.11         8.27 o                         
  12   1   9          0.18          5.11         7.59 o                         
  13   1   9         21.15         21.77        19.37 o                         
  14   1   9         14.11         44.63        28.86 o                         
   0   2   9       4821.17       4912.02       194.21 o                         
   1   2   9        909.11        876.31        24.15 o                         
   2   2   9       2002.57       1974.04        51.94 o                         
   3   2   9         30.39         19.37         2.68 o                         
   4   2   9       1416.36       1388.50        38.73 o                         
   5   2   9        348.52        348.53        11.99 o                         
   6   2   9         11.45         12.86         3.10 o                         
   7   2   9          0.02         -2.52         2.52 o                         
   8   2   9          0.01         -2.31         2.91 o                         
   9   2   9         25.16         15.86         4.09 o                         
  10   2   9        247.21        260.30        11.10 o                         
  11   2   9         55.89         52.96         5.18 o                         
  12   2   9         37.04         48.65         7.54 o                         
  13   2   9         31.37         24.16        11.85 o                         
  14   2   9         96.51         85.26        20.27 o                         
   1   3   9       2941.09       2733.65        77.28 o                         
   2   3   9        112.08         99.76         6.20 o                         
   3   3   9       3892.06       3874.31       118.94 o                         
   4   3   9         83.95        100.63         5.57 o                         
   5   3   9        502.04        520.09        18.05 o                         
   6   3   9       1382.93       1352.36        43.41 o                         
   7   3   9         12.21         16.10         3.39 o                         
   8   3   9         67.10         58.38         5.08 o                         
   9   3   9        583.45        589.98        19.67 o                         
  10   3   9        233.85        229.09        12.09 o                         
  11   3   9          4.48          5.80         3.75 o                         
  12   3   9         12.76          8.54         6.02 o                         
  13   3   9          4.62         25.30         9.43 o                         
   0   4   9        408.27        398.37        27.50 o                         
   1   4   9        304.84        357.67        14.11 o                         
   2   4   9         48.05         44.81         5.03 o                         
   3   4   9         46.25         37.11         4.18 o                         
   4   4   9         43.71         29.39         3.88 o                         
   5   4   9          1.16          2.66         3.43 o                         
   6   4   9         17.36         16.02         3.45 o                         
   7   4   9        125.57        129.26         7.49 o                         
   8   4   9       1235.69       1191.91        36.10 o                         
   9   4   9          6.42          8.94         4.18 o                         
  10   4   9         18.26         17.06         4.30 o                         
  11   4   9         86.17         99.37         6.47 o                         
  12   4   9         20.18         42.81         8.73 o                         
  13   4   9         13.11         32.73         8.41 o                         
   1   5   9       1347.60       1306.38        47.99 o                         
   2   5   9        937.10       1035.47        38.36 o                         
   3   5   9        424.18        412.95        15.97 o                         
   4   5   9        349.53        322.86        13.78 o                         
   5   5   9        986.49        976.11        30.16 o                         
   6   5   9        899.18        857.25        29.07 o                         
   7   5   9          5.47          6.42         3.09 o                         
   8   5   9         74.93         77.05         6.01 o                         
   9   5   9        454.33        487.53        19.48 o                         
  10   5   9         22.28         20.15         4.49 o                         
  11   5   9          0.56          7.16         5.49 o                         
  12   5   9          0.09         -1.88         9.01 o                         
  13   5   9          0.14         29.48        19.13 o                         
   0   6   9       4416.25       4080.25       179.24 o                         
   1   6   9        987.41        988.33        32.43 o                         
   2   6   9        299.14        275.49        13.41 o                         
   3   6   9         70.40         79.24         7.39 o                         
   4   6   9        880.74        834.87        31.29 o                         
   5   6   9        436.53        452.18        17.82 o                         
   6   6   9        240.50        256.22        11.54 o                         
   7   6   9        699.27        677.11        24.10 o                         
   8   6   9         65.51         63.41         6.51 o                         
   9   6   9        181.23        184.88        10.79 o                         
  10   6   9        212.32        236.57        11.63 o                         
  11   6   9        244.84        217.10        11.79 o                         
  12   6   9        153.35        163.88        11.62 o                         
   1   7   9       2126.32       1995.00        61.31 o                         
   2   7   9        615.13        627.05        23.68 o                         
   3   7   9        807.93        757.19        26.70 o                         
   4   7   9        187.48        181.40        10.71 o                         
   5   7   9       1881.48       1800.93        59.32 o                         
   6   7   9        651.09        652.75        23.44 o                         
   7   7   9        232.69        261.50        13.26 o                         
   8   7   9        143.84        159.14        10.01 o                         
   9   7   9         77.12         99.95         8.46 o                         
  10   7   9         34.74         41.19         6.27 o                         
  11   7   9         31.57         32.20         6.79 o                         
  12   7   9          1.07         15.37         9.39 o                         
   0   8   9       1112.50        964.20        44.61 o                         
   1   8   9        100.92         86.15         7.84 o                         
   2   8   9          4.01         16.37         5.73 o                         
   3   8   9         23.35         32.44         5.95 o                         
   4   8   9         21.10         15.50         5.23 o                         
   5   8   9         52.89         47.00         6.57 o                         
   6   8   9          8.25          0.02         4.21 o                         
   7   8   9         48.92         50.47         5.59 o                         
   8   8   9         12.65         17.25         6.44 o                         
   9   8   9          6.00         16.82         6.47 o                         
  10   8   9          3.55         17.76         7.80 o                         
  11   8   9          2.96         19.70         7.67 o                         
   1   9   9         66.49         89.60         8.43 o                         
   2   9   9        405.75        362.40        16.19 o                         
   3   9   9          2.21         15.65         5.79 o                         
   4   9   9          8.18          0.34         5.98 o                         
   5   9   9        411.84        420.13        18.73 o                         
   6   9   9        106.04        120.66         9.01 o                         
   7   9   9         50.38         70.23         7.08 o                         
   8   9   9          1.15          5.13         7.70 o                         
   9   9   9          6.05          0.73         8.70 o                         
  10   9   9         34.37         44.75        11.22 o                         
   0  10   9        362.68        361.45        25.29 o                         
   1  10   9         75.95         93.70         8.78 o                         
   2  10   9         99.99        121.03         9.64 o                         
   3  10   9        145.85        126.20         9.94 o                         
   4  10   9         15.75         16.21         6.50 o                         
   5  10   9         67.90         83.50         8.80 o                         
   6  10   9         19.58         28.88         7.05 o                         
   7  10   9          9.13         17.07         6.12 o                         
   8  10   9        140.29        172.50        14.78 o                         
   9  10   9          0.23          4.02        13.01 o                         
   1  11   9        176.12        207.36        13.20 o                         
   2  11   9         66.78         87.74        10.10 o                         
   3  11   9        244.24        259.75        14.69 o                         
   4  11   9         58.97         64.21         9.04 o                         
   5  11   9        360.89        406.76        20.90 o                         
   6  11   9         29.03         17.35         8.54 o                         
   7  11   9        106.60        115.02        12.06 o                         
   0  12   9         58.15         70.76        17.04 o                         
   1  12   9          0.84          0.67         9.44 o                         
   2  12   9         12.83          7.16        11.34 o                         
   3  12   9         11.38         19.44        11.19 o                         
   4  12   9         68.48         34.77        12.18 o                         
   5  12   9          5.42          0.31        10.70 o                         
   1  13   9        127.31        122.13        19.06 o                         
   2  13   9         13.26          7.36        13.94 o                         
   0   0  10          8.28          1.57         4.30 o                         
   1   0  10       7445.36       8163.88       296.17 o                         
   2   0  10      10546.84      11173.82       377.97 o                         
   3   0  10        893.16       1151.11        41.08 o                         
   4   0  10        418.73        414.50        19.78 o                         
   5   0  10       1096.92       1200.45        49.21 o                         
   6   0  10       5193.47       5176.66       210.93 o                         
   7   0  10        239.71        235.37        12.57 o                         
   8   0  10       1476.01       1564.46        67.42 o                         
   9   0  10          1.60         -5.01         5.01 o                         
  10   0  10          1.40          5.26         3.15 o                         
  11   0  10        390.22        339.02        23.80 o                         
  12   0  10        742.77        783.01        44.56 o                         
  13   0  10         40.47         57.78        76.30 o                         
  14   0  10          0.11         11.88        36.85 o                         
   1   1  10        598.12        771.81        20.83 o                         
   2   1  10       2867.04       3104.87        83.66 o                         
   3   1  10        311.37        291.98         9.26 o                         
   4   1  10         60.78         52.30         3.57 o                         
   5   1  10        378.90        433.88        12.81 o                         
   6   1  10       2219.04       2193.82        68.39 o                         
   7   1  10        928.90        918.75        29.56 o                         
   8   1  10        249.06        244.12         9.91 o                         
   9   1  10         58.35         61.50         4.92 o                         
  10   1  10          1.60          9.02         4.09 o                         
  11   1  10         58.35         47.65         5.10 o                         
  12   1  10        104.66         65.72         8.33 o                         
  13   1  10         33.64         31.32        15.52 o                         
  14   1  10         59.56         61.48        21.03 o                         
   0   2  10        920.49       1073.38        52.00 o                         
   1   2  10         27.71         28.37         3.25 o                         
   2   2  10        852.43        970.27        26.80 o                         
   3   2  10        121.79        133.04         6.29 o                         
   4   2  10        361.86        397.02        13.53 o                         
   5   2  10         95.09        100.50         6.06 o                         
   6   2  10        180.71        180.78         8.84 o                         
   7   2  10         30.72         33.45         3.88 o                         
   8   2  10        846.68        850.73        28.37 o                         
   9   2  10          4.95          3.73         3.47 o                         
  10   2  10        240.08        239.46        10.76 o                         
  11   2  10          2.51          1.06         4.00 o                         
  12   2  10          1.38          4.66         8.38 o                         
  13   2  10          8.96         18.38        10.09 o                         
   1   3  10         44.99         46.49         3.84 o                         
   2   3  10        554.02        520.35        18.18 o                         
   3   3  10        413.72        437.72        16.26 o                         
   4   3  10        685.88        673.76        22.01 o                         
   5   3  10          0.62         -2.36         2.36 o                         
   6   3  10         69.08         53.81         4.83 o                         
   7   3  10        105.46        121.78         7.11 o                         
   8   3  10        488.01        448.92        15.96 o                         
   9   3  10        190.37        178.83         9.25 o                         
  10   3  10         21.36         16.79         4.35 o                         
  11   3  10         88.29         69.66         6.02 o                         
  12   3  10         12.91         13.04         6.39 o                         
  13   3  10          7.85         -0.46         7.21 o                         
   0   4  10       2193.08       2165.61       126.24 o                         
   1   4  10        808.41        797.30        28.06 o                         
   2   4  10       4745.16       4200.05       136.39 o                         
   3   4  10        421.39        411.58        15.45 o                         
   4   4  10        164.59        196.83         9.46 o                         
   5   4  10         11.37         15.04         3.66 o                         
   6   4  10        501.60        464.97        15.62 o                         
   7   4  10        277.11        302.57        11.81 o                         
   8   4  10       1207.31       1251.87        37.89 o                         
   9   4  10         78.54         80.37         6.38 o                         
  10   4  10         20.55         16.58         5.66 o                         
  11   4  10          3.15          3.72         5.98 o                         
  12   4  10        152.57        166.57        12.78 o                         
  13   4  10         99.87         91.29        11.05 o                         
   1   5  10        366.00        396.88        16.81 o                         
   2   5  10          1.60          4.53         4.23 o                         
   3   5  10         87.17        112.60         8.60 o                         
   4   5  10        579.14        578.50        19.46 o                         
   5   5  10          4.82          6.27         3.05 o                         
   6   5  10        338.38        303.66        12.87 o                         
   7   5  10        841.34        795.81        26.80 o                         
   8   5  10        501.50        463.07        17.04 o                         
   9   5  10         47.08         50.56         5.56 o                         
  10   5  10         19.18         31.67         4.88 o                         
  11   5  10         30.32         31.39         5.48 o                         
  12   5  10        159.21        144.12         9.84 o                         
  13   5  10         50.84         58.97        21.57 o                         
   0   6  10         52.42         64.08         9.44 o                         
   1   6  10          0.34          7.51         4.82 o                         
   2   6  10          3.20          1.78         4.17 o                         
   3   6  10         52.06         43.28         5.91 o                         
   4   6  10         79.41         69.65         6.75 o                         
   5   6  10         51.31         57.73         5.86 o                         
   6   6  10        641.69        631.37        22.75 o                         
   7   6  10          8.75         11.85         5.14 o                         
   8   6  10         94.50         95.14         8.08 o                         
   9   6  10          6.00          9.34         4.95 o                         
  10   6  10        176.62        176.63         9.86 o                         
  11   6  10          6.60         15.44         5.56 o                         
  12   6  10         84.08         69.08        10.52 o                         
   1   7  10        436.85        383.43        15.85 o                         
   2   7  10        158.09        157.63         9.85 o                         
   3   7  10       1237.48       1188.23        49.28 o                         
   4   7  10        735.86        756.45        26.71 o                         
   5   7  10        138.22        144.51         9.15 o                         
   6   7  10         24.23         28.14         4.11 o                         
   7   7  10        229.68        218.75        10.79 o                         
   8   7  10        117.66        118.78        10.34 o                         
   9   7  10         83.09         79.42         8.23 o                         
  10   7  10         36.59         45.31         8.23 o                         
  11   7  10          5.73         25.99         6.60 o                         
   0   8  10        509.91        491.80        26.70 o                         
   1   8  10          3.52         -0.90         4.57 o                         
   2   8  10       2373.83       2134.84        70.71 o                         
   3   8  10        956.04        896.93        31.08 o                         
   4   8  10        139.71        121.19         9.31 o                         
   5   8  10          2.55         -3.54         4.72 o                         
   6   8  10        161.55        163.96        12.27 o                         
   7   8  10         58.27         52.08         6.17 o                         
   8   8  10        127.39        145.10        10.96 o                         
   9   8  10         74.36         79.01         8.69 o                         
  10   8  10         15.56         21.04         7.69 o                         
  11   8  10         11.86          7.03         8.98 o                         
   1   9  10        347.39        314.77        14.91 o                         
   2   9  10         32.77         21.86         6.54 o                         
   3   9  10        100.83         91.16        10.17 o                         
   4   9  10        176.64        168.49        10.72 o                         
   5   9  10         10.18         18.85         6.07 o                         
   6   9  10        115.30        119.32         9.36 o                         
   7   9  10         77.81         87.52         6.54 o                         
   8   9  10         48.45         44.48         8.63 o                         
   9   9  10          0.00         16.74         8.89 o                         
  10   9  10         17.17         24.60        11.17 o                         
   0  10  10        186.99        201.48        23.58 o                         
   1  10  10          6.29         10.18         6.06 o                         
   2  10  10        436.34        402.18        19.33 o                         
   3  10  10        119.80        116.48         9.39 o                         
   4  10  10         69.40         58.21         8.46 o                         
   5  10  10         51.95         50.37         7.78 o                         
   6  10  10        113.65        106.40        10.28 o                         
   7  10  10          0.41         -3.78         7.37 o                         
   8  10  10          0.93          2.94        12.38 o                         
   1  11  10          2.90         -6.01         6.88 o                         
   2  11  10          3.29          0.36         6.77 o                         
   3  11  10         67.32         74.36         9.86 o                         
   4  11  10        208.06        212.00        15.86 o                         
   5  11  10        159.31        173.15        13.99 o                         
   6  11  10          0.01         13.10         8.21 o                         
   7  11  10         14.46         32.44        10.46 o                         
   0  12  10         70.19        111.04        32.42 o                         
   1  12  10         57.75         56.75        15.07 o                         
   2  12  10        495.39        494.99        36.48 o                         
   3  12  10         66.06         82.88        13.59 o                         
   4  12  10         16.44         11.11        11.53 o                         
   5  12  10         90.67         76.27        13.20 o                         
   1   1  11       1044.07       1163.85        32.99 o                         
   2   1  11       2344.46       2487.28        67.74 o                         
   3   1  11        465.58        539.83        15.41 o                         
   4   1  11          5.04          6.20         3.15 o                         
   5   1  11        317.73        358.26        11.56 o                         
   6   1  11        608.79        623.41        20.00 o                         
   7   1  11       1125.07       1066.12        39.79 o                         
   8   1  11         14.46         21.19         3.98 o                         
   9   1  11        150.30        144.80         7.66 o                         
  10   1  11        326.25        309.74        13.01 o                         
  11   1  11        206.98        199.17        10.25 o                         
  12   1  11         49.84         43.67         6.40 o                         
  13   1  11         14.02         15.47        12.79 o                         
   0   2  11      12766.27      13015.76       557.65 o                         
   1   2  11        742.46        771.60        21.84 o                         
   2   2  11        268.48        271.65         9.60 o                         
   3   2  11       2633.04       2882.47        85.45 o                         
   4   2  11       3617.21       3483.51       102.25 o                         
   5   2  11         28.85         40.79         4.07 o                         
   6   2  11        674.83        674.30        23.91 o                         
   7   2  11        293.58        299.05        11.81 o                         
   8   2  11         84.56         86.94         6.14 o                         
   9   2  11         54.57         53.00         5.77 o                         
  10   2  11        531.05        506.35        18.97 o                         
  11   2  11         12.08         16.03         4.90 o                         
  12   2  11          5.45          7.54         4.82 o                         
  13   2  11         25.16         13.68         8.44 o                         
   1   3  11        889.71        937.33        27.47 o                         
   2   3  11        581.91        571.91        19.70 o                         
   3   3  11       2951.10       2953.18        83.51 o                         
   4   3  11        219.43        210.03         8.75 o                         
   5   3  11         21.20         23.44         3.63 o                         
   6   3  11        589.21        586.16        20.53 o                         
   7   3  11         80.69         95.54         6.74 o                         
   8   3  11        123.70        119.65         7.37 o                         
   9   3  11         50.69         36.74         5.19 o                         
  10   3  11        220.35        229.11        10.63 o                         
  11   3  11        123.21        117.51         7.65 o                         
  12   3  11         19.27         22.34         4.41 o                         
  13   3  11          1.50          5.80         7.20 o                         
   0   4  11          2.42         10.96         4.35 o                         
   1   4  11        154.38        169.69         8.01 o                         
   2   4  11         26.06         30.86         4.41 o                         
   3   4  11          9.26         11.22         3.03 o                         
   4   4  11        928.38        965.04        38.85 o                         
   5   4  11        306.77        308.84        12.21 o                         
   6   4  11        154.20        158.86         8.61 o                         
   7   4  11        100.24         89.43         6.64 o                         
   8   4  11          0.16         -3.56         3.56 o                         
   9   4  11         15.38          9.38         4.33 o                         
  10   4  11          0.08         -0.56         5.34 o                         
  11   4  11          7.82          1.57         6.87 o                         
  12   4  11         75.93         69.98        10.83 o                         
  13   4  11          5.14         32.88        10.41 o                         
   1   5  11        823.17        748.67        38.75 o                         
   2   5  11        116.95        119.68         7.94 o                         
   3   5  11        266.92        305.23        13.31 o                         
   4   5  11        139.57        134.67         8.27 o                         
   5   5  11        948.55        958.78        37.25 o                         
   6   5  11        127.09        126.55         7.91 o                         
   7   5  11        180.99        175.42         9.09 o                         
   8   5  11        105.75        110.60         7.33 o                         
   9   5  11         11.46          7.50         4.15 o                         
  10   5  11          2.18          0.91         4.22 o                         
  11   5  11          1.07          1.27         4.90 o                         
  12   5  11          0.22          6.55         8.45 o                         
   0   6  11       2079.89       1820.87       116.78 o                         
   1   6  11       1357.62       1389.29        60.06 o                         
   2   6  11          0.95          3.12         3.84 o                         
   3   6  11          0.12         -3.69         5.94 o                         
   4   6  11       1031.96        975.18        35.84 o                         
   5   6  11        877.28        835.29        38.24 o                         
   6   6  11        184.72        201.01        11.00 o                         
   7   6  11        139.25        129.49         9.72 o                         
   8   6  11          0.78         -3.25         3.25 o                         
   9   6  11         56.11         65.83         7.26 o                         
  10   6  11        212.14        222.56        14.07 o                         
  11   6  11         33.60         47.03         7.47 o                         
  12   6  11          2.22          5.84        11.01 o                         
   1   7  11          2.10          2.00         4.17 o                         
   2   7  11         20.99         30.68         6.10 o                         
   3   7  11        113.74        126.36        10.42 o                         
   4   7  11        143.35        130.27        10.02 o                         
   5   7  11         35.61         29.98         5.00 o                         
   6   7  11        346.99        343.21        14.00 o                         
   7   7  11        399.72        393.59        15.39 o                         
   8   7  11         83.14         82.64         8.14 o                         
   9   7  11          5.88         12.64         6.42 o                         
  10   7  11         22.27         39.52         7.74 o                         
  11   7  11         62.26         75.62         8.31 o                         
   0   8  11        180.01        201.20        16.92 o                         
   1   8  11          5.21         -0.24         5.01 o                         
   2   8  11        106.69        114.58         8.98 o                         
   3   8  11        195.26        191.25        11.57 o                         
   4   8  11        566.58        566.77        21.59 o                         
   5   8  11         80.59         83.81         8.26 o                         
   6   8  11          1.15          1.12         5.06 o                         
   7   8  11         15.92         20.47         3.66 o                         
   8   8  11          5.14         17.27         7.04 o                         
   9   8  11         11.16          8.17         7.61 o                         
  10   8  11          9.39         25.98         7.45 o                         
   1   9  11          0.06          2.26         5.41 o                         
   2   9  11          6.23         11.48         5.78 o                         
   3   9  11          0.15         -3.57         5.36 o                         
   4   9  11        131.26        133.11        10.38 o                         
   5   9  11         43.39         35.47         6.36 o                         
   6   9  11        180.63        168.03        11.52 o                         
   7   9  11         64.84         80.42         6.86 o                         
   8   9  11          3.70          2.73         8.04 o                         
   9   9  11         18.05         40.68         9.41 o                         
   0  10  11        780.16        716.79        41.22 o                         
   1  10  11        167.14        169.67        12.24 o                         
   2  10  11         19.69         26.24         7.29 o                         
   3  10  11         38.56         48.46         8.53 o                         
   4  10  11        338.51        351.01        18.45 o                         
   5  10  11          6.74          7.01         7.16 o                         
   6  10  11        187.58        197.23        13.88 o                         
   7  10  11          0.15         -7.11         7.11 o                         
   8  10  11          0.67         10.26         9.91 o                         
   1  11  11         37.11         22.96         9.13 o                         
   2  11  11         37.74         40.15         9.75 o                         
   3  11  11        150.77        165.15        14.82 o                         
   4  11  11          1.02         13.62        10.26 o                         
   5  11  11         90.82        104.43        11.58 o                         
   6  11  11        325.51        360.29        22.36 o                         
   0  12  11        252.57        296.83        55.96 o                         
   1  12  11          4.59          0.21        11.93 o                         
   2  12  11         48.23         63.51        14.13 o                         
   3  12  11         40.76         55.74        13.87 o                         
   4  12  11         30.37         26.36        12.08 o                         
   0   0  12       2531.41       2836.82       139.44 o                         
   1   0  12       3955.45       4178.83       156.51 o                         
   2   0  12       2590.90       2595.30        89.91 o                         
   3   0  12        176.70        129.97         9.31 o                         
   4   0  12        442.99        472.05        20.88 o                         
   5   0  12       4004.86       3934.31       189.36 o                         
   6   0  12        146.53        120.25         8.87 o                         
   7   0  12       1778.69       1776.10        90.56 o                         
   8   0  12        128.86        122.64        12.75 o                         
   9   0  12         86.50         93.36         7.37 o                         
  10   0  12          1.69          4.07         5.76 o                         
  11   0  12         49.90         38.17         7.71 o                         
  12   0  12         24.73          1.16        10.22 o                         
  13   0  12         47.49         33.22        10.51 o                         
   1   1  12       4667.31       5089.03       126.59 o                         
   2   1  12         13.82         12.39         2.65 o                         
   3   1  12        713.58        642.98        18.08 o                         
   4   1  12        248.44        290.43         9.70 o                         
   5   1  12       2380.13       2384.54        67.48 o                         
   6   1  12         41.28         43.37         4.62 o                         
   7   1  12         85.79         85.39         5.85 o                         
   8   1  12        494.61        477.45        17.52 o                         
   9   1  12        331.76        323.64        12.70 o                         
  10   1  12          1.38          1.41         3.95 o                         
  11   1  12         19.79         19.43         5.28 o                         
  12   1  12         92.63         69.86         8.10 o                         
  13   1  12         10.09         15.00         9.56 o                         
   0   2  12        246.05        342.54        16.05 o                         
   1   2  12        262.13        291.87        10.27 o                         
   2   2  12        400.19        431.41        13.64 o                         
   3   2  12         81.34        103.22         5.84 o                         
   4   2  12        314.39        293.74        12.02 o                         
   5   2  12        297.05        307.82        11.00 o                         
   6   2  12         87.06         73.61         5.51 o                         
   7   2  12         93.48        101.26         6.39 o                         
   8   2  12        289.09        297.23        11.78 o                         
   9   2  12         37.75         31.27         5.03 o                         
  10   2  12          0.11          1.75         4.02 o                         
  11   2  12         25.19         21.57         5.62 o                         
  12   2  12         46.81         49.10         6.63 o                         
  13   2  12          0.43         22.42        10.60 o                         
   1   3  12        292.54        288.39        10.39 o                         
   2   3  12        104.05        119.92         6.46 o                         
   3   3  12        307.35        296.76        10.81 o                         
   4   3  12        693.03        694.57        21.74 o                         
   5   3  12       1979.80       1830.22        56.00 o                         
   6   3  12         47.24         48.65         4.92 o                         
   7   3  12         15.83         22.34         4.22 o                         
   8   3  12        146.48        135.63        10.09 o                         
   9   3  12        306.23        304.55        13.53 o                         
  10   3  12         36.26         29.48         5.29 o                         
  11   3  12          2.62          7.71         5.03 o                         
  12   3  12         42.80         39.04         6.65 o                         
  13   3  12         21.76         28.38        12.63 o                         
   0   4  12        443.68        509.75        27.22 o                         
   1   4  12        908.41        835.60        28.90 o                         
   2   4  12        699.97        595.68        18.88 o                         
   3   4  12        758.73        731.59        22.49 o                         
   4   4  12         76.13         78.50         6.73 o                         
   5   4  12        403.14        413.94        15.39 o                         
   6   4  12        101.33         78.83         6.48 o                         
   7   4  12          9.57         14.48         4.24 o                         
   8   4  12         60.88         64.34         6.05 o                         
   9   4  12          1.18          2.86         4.42 o                         
  10   4  12         64.88         75.34         7.16 o                         
  11   4  12         40.94         41.63         5.95 o                         
  12   4  12        205.18        198.06        17.55 o                         
   1   5  12       4671.80       4370.11       169.13 o                         
   2   5  12        631.94        635.75        28.50 o                         
   3   5  12        615.88        606.60        29.92 o                         
   4   5  12          4.55         -2.16         3.79 o                         
   5   5  12        924.58        904.96        27.66 o                         
   6   5  12       1631.20       1591.46        52.00 o                         
   7   5  12          5.45          8.29         3.93 o                         
   8   5  12          3.06          4.57         4.37 o                         
   9   5  12        411.16        385.12        16.16 o                         
  10   5  12          2.16          7.02         4.69 o                         
  11   5  12         13.61         15.12         6.53 o                         
  12   5  12          0.10         13.16         8.33 o                         
   0   6  12        250.09        296.69        21.66 o                         
   1   6  12        166.23        158.16        11.77 o                         
   2   6  12         44.90         36.91         5.78 o                         
   3   6  12         43.95         45.71         6.12 o                         
   4   6  12          3.09          7.22         3.99 o                         
   5   6  12        188.96        192.01        10.43 o                         
   6   6  12          5.52          1.69         3.87 o                         
   7   6  12          0.54         -4.07         4.07 o                         
   8   6  12          4.50          8.72         4.19 o                         
   9   6  12          3.38         11.74         3.97 o                         
  10   6  12         20.59         34.83         6.63 o                         
  11   6  12         28.43         41.58         8.92 o                         
   1   7  12         63.86         50.90         6.65 o                         
   2   7  12        544.67        501.33        20.21 o                         
   3   7  12        125.57        113.18         9.86 o                         
   4   7  12         39.50         38.66         5.87 o                         
   5   7  12        183.62        223.93        11.75 o                         
   6   7  12        181.14        188.82        10.56 o                         
   7   7  12          2.97         14.78         3.99 o                         
   8   7  12          0.04          8.16         6.47 o                         
   9   7  12         74.82         63.74         7.55 o                         
  10   7  12          0.03         21.52         7.48 o                         
  11   7  12         17.04         43.17         9.02 o                         
   0   8  12        578.15        570.91        33.06 o                         
   1   8  12        260.17        269.77        14.10 o                         
   2   8  12        183.06        194.22        11.89 o                         
   3   8  12         95.27         88.63         8.49 o                         
   4   8  12        207.88        212.71        13.94 o                         
   5   8  12          0.76          3.08         4.37 o                         
   6   8  12         67.49         68.85         6.46 o                         
   7   8  12         35.85         28.97         4.44 o                         
   8   8  12        150.92        161.30        13.48 o                         
   9   8  12          3.56         17.13         8.04 o                         
  10   8  12         41.29         63.97         8.58 o                         
   1   9  12        225.65        225.77        13.38 o                         
   2   9  12          3.69          6.89         6.24 o                         
   3   9  12         93.19         88.62         8.99 o                         
   4   9  12        219.77        232.30        14.44 o                         
   5   9  12        335.80        337.65        16.59 o                         
   6   9  12         70.90         68.60         6.76 o                         
   7   9  12        114.20        107.54        11.59 o                         
   8   9  12        100.57        100.74        10.65 o                         
   9   9  12        443.18        460.16        27.90 o                         
   0  10  12        251.08        225.16        18.31 o                         
   1  10  12          2.66          4.84         6.45 o                         
   2  10  12         12.67         10.98         7.22 o                         
   3  10  12          0.09          7.23         7.31 o                         
   4  10  12         40.56         55.30         8.65 o                         
   5  10  12         34.63         33.34         8.36 o                         
   6  10  12          0.48          0.03         5.52 o                         
   7  10  12          2.37          9.30        11.46 o                         
   8  10  12          0.01         14.81        11.78 o                         
   1  11  12         28.27         12.96         9.85 o                         
   2  11  12         11.96         17.45        10.10 o                         
   3  11  12         18.37         21.80         9.94 o                         
   4  11  12         55.19         47.39        11.32 o                         
   5  11  12         46.03         68.29        12.75 o                         
   6  11  12          6.87         23.85         9.67 o                         
   0  12  12        135.41        164.95        24.74 o                         
   1  12  12        111.08        115.70        16.77 o                         
   2  12  12        297.95        272.65        21.65 o                         
   3  12  12          0.33         14.34        13.17 o                         
   1   1  13        365.01        385.48        12.02 o                         
   2   1  13        369.72        398.06        12.86 o                         
   3   1  13       1684.18       1736.67        45.98 o                         
   4   1  13          4.74          4.18         2.87 o                         
   5   1  13        575.06        593.18        17.15 o                         
   6   1  13       1194.19       1109.36        41.76 o                         
   7   1  13        527.82        504.21        21.91 o                         
   8   1  13          1.99          2.92         3.49 o                         
   9   1  13         38.33         41.24         4.97 o                         
  10   1  13          4.74          5.80         3.90 o                         
  11   1  13         33.33         22.91         5.57 o                         
  12   1  13         11.51         17.27         9.40 o                         
  13   1  13          1.82         14.01        10.95 o                         
   0   2  13        295.53        326.31        15.88 o                         
   1   2  13       1240.18       1283.04        35.17 o                         
   2   2  13        940.18        956.77        27.96 o                         
   3   2  13        968.10        990.48        28.09 o                         
   4   2  13          5.28          0.79         2.89 o                         
   5   2  13        189.98        176.77         8.40 o                         
   6   2  13         73.40         63.59         5.23 o                         
   7   2  13         61.77         63.49         5.65 o                         
   8   2  13        891.55        921.41        36.91 o                         
   9   2  13         49.56         39.57         5.09 o                         
  10   2  13          6.08         -3.73         4.38 o                         
  11   2  13         19.68         15.30         5.86 o                         
  12   2  13        218.20        220.90        13.76 o                         
  13   2  13         74.19         59.90         9.02 o                         
   1   3  13       1751.66       1673.40        49.18 o                         
   2   3  13        380.35        354.21        12.07 o                         
   3   3  13        716.72        664.44        20.78 o                         
   4   3  13        364.69        350.15        12.35 o                         
   5   3  13         17.01         13.34         3.70 o                         
   6   3  13        304.13        274.79        11.62 o                         
   7   3  13       1073.46       1076.37        46.02 o                         
   8   3  13         31.48         36.73         5.26 o                         
   9   3  13         68.15         60.55         6.53 o                         
  10   3  13         18.72          8.46         5.02 o                         
  11   3  13        101.84        103.84         8.69 o                         
  12   3  13          2.31          1.09         7.19 o                         
   0   4  13        955.63       1032.22        45.14 o                         
   1   4  13        168.18        171.59         8.24 o                         
   2   4  13         93.76        106.86         7.28 o                         
   3   4  13         42.08         52.95         5.28 o                         
   4   4  13         72.35         95.11         7.91 o                         
   5   4  13        367.56        337.80        13.62 o                         
   6   4  13        278.49        281.88        12.52 o                         
   7   4  13        293.07        298.33        12.83 o                         
   8   4  13        301.10        294.36        14.74 o                         
   9   4  13         10.21          9.32         4.72 o                         
  10   4  13          2.06          7.21         5.72 o                         
  11   4  13          4.21          7.48         7.13 o                         
  12   4  13          9.67         20.82        10.15 o                         
   1   5  13         14.68         20.45         4.26 o                         
   2   5  13        150.91        173.75         9.91 o                         
   3   5  13         64.99         80.44         6.49 o                         
   4   5  13        519.65        525.93        25.81 o                         
   5   5  13          2.03         11.43         4.00 o                         
   6   5  13         57.06         64.19         6.03 o                         
   7   5  13        623.51        613.26        22.59 o                         
   8   5  13        133.46        106.51         8.18 o                         
   9   5  13          5.97         13.10         5.12 o                         
  10   5  13          1.41         -0.49         4.95 o                         
  11   5  13        120.44        144.17        10.48 o                         
  12   5  13          3.35          6.91        10.38 o                         
   0   6  13        528.76        487.53        32.95 o                         
   1   6  13        628.93        605.86        26.77 o                         
   2   6  13       2017.16       1750.48        75.90 o                         
   3   6  13        466.04        499.00        24.04 o                         
   4   6  13        652.34        676.37        29.18 o                         
   5   6  13          0.16         -3.99         3.99 o                         
   6   6  13        697.88        649.39        23.12 o                         
   7   6  13         32.04         27.39         5.06 o                         
   8   6  13        212.90        233.55        11.49 o                         
   9   6  13         53.27         63.51         6.22 o                         
  10   6  13          0.02          9.53         7.03 o                         
  11   6  13          4.27         11.64         8.45 o                         
   1   7  13         39.02         44.34         6.89 o                         
   2   7  13          8.99         12.43         5.95 o                         
   3   7  13        637.44        606.28        21.75 o                         
   4   7  13         57.30         60.55         7.13 o                         
   5   7  13         20.71         27.84         5.55 o                         
   6   7  13          1.52          1.66         4.08 o                         
   7   7  13        430.29        444.50        20.45 o                         
   8   7  13        160.39        189.75        12.50 o                         
   9   7  13          0.56         20.11         6.81 o                         
  10   7  13          0.00         16.78         7.56 o                         
   0   8  13        210.12        230.11        18.32 o                         
   1   8  13         31.01         41.66         6.49 o                         
   2   8  13        104.09         97.20         8.97 o                         
   3   8  13         75.77         60.27         7.32 o                         
   4   8  13        173.73        185.39        11.74 o                         
   5   8  13        128.98        138.81         9.62 o                         
   6   8  13        221.56        212.85        11.75 o                         
   7   8  13         21.23         24.92         5.71 o                         
   8   8  13         17.36         33.92         8.13 o                         
   9   8  13         68.73         81.10        11.05 o                         
  10   8  13         55.86         60.62        10.74 o                         
   1   9  13          0.03          5.97         6.53 o                         
   2   9  13          0.69         10.14         7.17 o                         
   3   9  13        455.17        449.60        19.83 o                         
   4   9  13        554.32        573.26        26.10 o                         
   5   9  13          4.93         11.52         6.67 o                         
   6   9  13         52.03         55.55         9.10 o                         
   7   9  13         55.50         59.55         7.34 o                         
   8   9  13        152.16        175.21        15.37 o                         
   0  10  13         13.71          0.50         8.51 o                         
   1  10  13        111.61         97.00         9.16 o                         
   2  10  13        346.38        319.37        19.91 o                         
   3  10  13         20.67         33.32         7.98 o                         
   4  10  13          0.30         -4.34         7.39 o                         
   5  10  13         47.06         43.58         7.53 o                         
   6  10  13         22.66         17.67         8.83 o                         
   7  10  13          0.67         11.27        10.77 o                         
   1  11  13          3.11         -8.47         9.13 o                         
   2  11  13          5.88        -10.56        10.56 o                         
   3  11  13        108.52        134.10        17.40 o                         
   4  11  13         42.68         28.89        11.81 o                         
   5  11  13         27.17         43.56        11.65 o                         
   0  12  13        124.37        145.16        23.50 o                         
   1  12  13          0.81         10.62        13.39 o                         
   2  12  13         81.06         65.76        14.98 o                         
   0   0  14          1.29         18.13         6.30 o                         
   1   0  14        410.64        430.19        19.58 o                         
   2   0  14        517.59        508.89        20.70 o                         
   3   0  14       1440.52       1371.27        68.44 o                         
   4   0  14       2020.84       2046.52       110.67 o                         
   5   0  14        102.70         91.87         8.17 o                         
   6   0  14        375.02        440.21        31.76 o                         
   7   0  14        428.13        384.71        18.80 o                         
   8   0  14         30.04         28.87         7.15 o                         
   9   0  14         81.53         82.68         9.80 o                         
  10   0  14        273.57        334.61        21.51 o                         
  11   0  14         30.06         36.19         9.72 o                         
  12   0  14          7.02          7.86        13.97 o                         
   1   1  14        278.78        303.92        10.97 o                         
   2   1  14          0.03          2.00         2.84 o                         
   3   1  14          9.66          6.14         3.02 o                         
   4   1  14        264.89        248.27         9.70 o                         
   5   1  14        140.85        161.99         7.43 o                         
   6   1  14         31.58         19.86         4.07 o                         
   7   1  14        211.52        208.10        10.69 o                         
   8   1  14         49.23         43.71         5.02 o                         
   9   1  14        109.12        104.11         7.91 o                         
  10   1  14          0.01         -3.09         4.34 o                         
  11   1  14        138.29        111.17         9.18 o                         
  12   1  14          4.89          5.59        13.62 o                         
   0   2  14         14.46          2.76         3.89 o                         
   1   2  14          0.29         -2.97         2.97 o                         
   2   2  14         14.67          7.84         3.09 o                         
   3   2  14        159.67        174.21         8.42 o                         
   4   2  14         46.74         41.27         4.94 o                         
   5   2  14        310.23        320.37        11.90 o                         
   6   2  14        140.77        153.92         8.48 o                         
   7   2  14         10.13          8.63         4.31 o                         
   8   2  14          7.28          4.56         4.34 o                         
   9   2  14         42.08         39.47         5.68 o                         
  10   2  14          0.57          1.49         4.86 o                         
  11   2  14         36.34         36.46         6.81 o                         
  12   2  14         16.07          4.06         7.02 o                         
   1   3  14          0.01          1.45         3.14 o                         
   2   3  14        140.36        156.93         8.35 o                         
   3   3  14        802.89        773.96        25.90 o                         
   4   3  14         70.24         81.18         6.18 o                         
   5   3  14         45.68         47.87         5.21 o                         
   6   3  14        888.19        845.84        33.82 o                         
   7   3  14        587.17        595.99        25.90 o                         
   8   3  14         80.50         82.03         8.00 o                         
   9   3  14         17.72         13.18         5.15 o                         
  10   3  14          2.87          0.59         5.39 o                         
  11   3  14          1.09          3.15         5.89 o                         
  12   3  14         22.44          4.36         7.73 o                         
   0   4  14       3612.59       3301.43       132.75 o                         
   1   4  14       1403.97       1355.12        40.76 o                         
   2   4  14        275.34        281.72        11.31 o                         
   3   4  14        104.95        107.23         7.33 o                         
   4   4  14       1198.89       1232.69        41.41 o                         
   5   4  14        569.62        542.25        18.31 o                         
   6   4  14       1255.02       1280.07        52.15 o                         
   7   4  14         79.82        105.20         7.89 o                         
   8   4  14          0.13          0.08         4.41 o                         
   9   4  14          4.29          4.26         5.09 o                         
  10   4  14        253.16        270.45        16.73 o                         
  11   4  14         53.12         59.60         9.55 o                         
  12   4  14         24.62         15.17         7.33 o                         
   1   5  14          2.72          0.70         4.82 o                         
   2   5  14        288.61        304.88        13.12 o                         
   3   5  14        169.40        170.63         9.54 o                         
   4   5  14         13.53          9.34         4.72 o                         
   5   5  14        209.15        199.41        10.54 o                         
   6   5  14         49.07         60.14         6.04 o                         
   7   5  14        113.77        104.90         7.88 o                         
   8   5  14          0.44          5.31         5.01 o                         
   9   5  14         30.46         21.06         5.84 o                         
  10   5  14        127.15        121.42         9.25 o                         
  11   5  14        150.24        145.12        12.63 o                         
   0   6  14         29.75         26.02         6.76 o                         
   1   6  14          0.25         -3.88         3.88 o                         
   2   6  14        157.52        169.91        10.42 o                         
   3   6  14          0.10         -0.35         4.09 o                         
   4   6  14         51.21         55.99         6.11 o                         
   5   6  14        109.07         99.08         7.55 o                         
   6   6  14         19.75         33.19         5.20 o                         
   7   6  14          5.67         12.92         4.71 o                         
   8   6  14        111.39        111.83         8.45 o                         
   9   6  14         47.12         49.66         6.52 o                         
  10   6  14         64.41         80.24         7.33 o                         
  11   6  14          0.43          7.13         8.02 o                         
   1   7  14        113.89        119.76         9.32 o                         
   2   7  14         36.75         31.59         5.90 o                         
   3   7  14         10.60         -4.67         4.67 o                         
   4   7  14          0.72          8.05         5.32 o                         
   5   7  14        593.28        576.07        22.48 o                         
   6   7  14        444.08        430.38        26.25 o                         
   7   7  14          0.14         14.16         5.36 o                         
   8   7  14          0.13         -1.85         6.15 o                         
   9   7  14        133.14        169.56        14.20 o                         
  10   7  14          4.27         30.01         8.62 o                         
   0   8  14       2858.71       2579.46       127.42 o                         
   1   8  14        395.81        395.64        19.98 o                         
   2   8  14        376.97        388.00        17.12 o                         
   3   8  14        119.59        128.71        10.01 o                         
   4   8  14        467.76        466.09        18.85 o                         
   5   8  14         37.71         29.63         6.91 o                         
   6   8  14        107.85        128.88        10.83 o                         
   7   8  14         11.62         25.98         5.18 o                         
   8   8  14         18.39         28.15         8.80 o                         
   9   8  14         16.80         26.95         8.79 o                         
   1   9  14         10.19         12.96         6.71 o                         
   2   9  14        258.09        258.10        16.24 o                         
   3   9  14         66.83         74.55         9.77 o                         
   4   9  14          0.10          8.50         6.36 o                         
   5   9  14         46.68         61.50         7.95 o                         
   6   9  14        186.88        200.70        12.79 o                         
   7   9  14        100.32        107.66         8.77 o                         
   8   9  14          4.02         22.51        11.06 o                         
   0  10  14        446.95        424.57        43.06 o                         
   1  10  14          0.14         12.70        10.39 o                         
   2  10  14        266.59        323.65        20.21 o                         
   3  10  14         77.19         80.73        11.13 o                         
   4  10  14        193.65        176.61        12.35 o                         
   5  10  14         59.81         55.05         9.91 o                         
   6  10  14         50.59         64.88        10.56 o                         
   7  10  14         79.42         73.74         8.75 o                         
   1  11  14          3.85         -4.62        11.80 o                         
   2  11  14          6.27          5.71        10.75 o                         
   3  11  14          0.61         -8.64        10.91 o                         
   4  11  14         37.33         42.86        11.70 o                         
   1   1  15       1578.88       1632.11        49.89 o                         
   2   1  15          0.07         -2.98         2.98 o                         
   3   1  15        472.34        472.25        16.48 o                         
   4   1  15        274.00        295.88        11.54 o                         
   5   1  15        562.55        533.81        22.18 o                         
   6   1  15         24.77         22.57         4.48 o                         
   7   1  15          3.11         -3.16         3.87 o                         
   8   1  15         37.25         35.73         5.21 o                         
   9   1  15        614.50        551.42        33.89 o                         
  10   1  15         29.07         17.90         4.97 o                         
  11   1  15         16.27         20.35         7.18 o                         
  12   1  15          7.15         -0.17         8.30 o                         
   0   2  15        204.34        237.17        16.57 o                         
   1   2  15       1745.03       1833.35        64.92 o                         
   2   2  15        171.43        179.00         9.41 o                         
   3   2  15          7.14          4.56         3.37 o                         
   4   2  15        170.03        197.96         9.72 o                         
   5   2  15        627.37        595.59        29.11 o                         
   6   2  15        146.66        140.50         7.96 o                         
   7   2  15        235.24        245.03        11.06 o                         
   8   2  15        624.94        609.04        24.29 o                         
   9   2  15          4.60          0.05         4.64 o                         
  10   2  15          4.50          1.84         5.75 o                         
  11   2  15         68.33         63.06         8.13 o                         
  12   2  15        104.29        103.77        10.12 o                         
   1   3  15       2502.35       2442.03        74.96 o                         
   2   3  15        214.01        228.79         9.93 o                         
   3   3  15          1.89          4.52         3.56 o                         
   4   3  15        207.50        189.51        10.61 o                         
   5   3  15       1132.76       1084.62        40.35 o                         
   6   3  15        729.50        723.16        29.94 o                         
   7   3  15         14.42         16.76         4.55 o                         
   8   3  15          9.77          3.51         4.39 o                         
   9   3  15         47.39         57.30         6.69 o                         
  10   3  15         13.09         18.55         6.71 o                         
  11   3  15         17.93         29.91         9.52 o                         
  12   3  15          0.43          6.66         7.33 o                         
   0   4  15        574.80        483.65        24.35 o                         
   1   4  15         27.85         39.58         4.76 o                         
   2   4  15        411.66        403.32        16.52 o                         
   3   4  15        145.53        144.50         9.17 o                         
   4   4  15          7.01          5.55         3.79 o                         
   5   4  15          6.46          8.20         4.12 o                         
   6   4  15         19.66         25.49         5.19 o                         
   7   4  15         38.60         38.61         5.59 o                         
   8   4  15          1.27         -2.96         4.56 o                         
   9   4  15         26.30         17.47         5.92 o                         
  10   4  15         43.88         34.34         7.68 o                         
  11   4  15         41.99         48.28         8.59 o                         
   1   5  15         32.73         37.52         5.43 o                         
   2   5  15          0.10         -3.71         3.71 o                         
   3   5  15        125.95        122.57         8.24 o                         
   4   5  15        433.74        428.99        18.86 o                         
   5   5  15        146.88        153.67         9.40 o                         
   6   5  15         26.86         14.99         4.97 o                         
   7   5  15         10.13          1.55         5.04 o                         
   8   5  15        151.22        131.35         9.64 o                         
   9   5  15         90.86         83.88         8.06 o                         
  10   5  15         26.28         12.20         6.82 o                         
  11   5  15          1.47         14.68        12.08 o                         
   0   6  15        238.22        257.81        18.00 o                         
   1   6  15         51.68         65.04         6.77 o                         
   2   6  15       1265.97       1156.89        50.20 o                         
   3   6  15        355.51        337.52        14.77 o                         
   4   6  15        163.56        153.24         9.95 o                         
   5   6  15         84.99         98.85         7.66 o                         
   6   6  15          1.06          3.96         4.79 o                         
   7   6  15         25.18         23.32         5.84 o                         
   8   6  15         74.50         96.85         8.40 o                         
   9   6  15          6.45          5.35         6.02 o                         
  10   6  15          7.89         18.10         6.41 o                         
   1   7  15        199.50        195.80        11.88 o                         
   2   7  15         16.81         20.00         6.49 o                         
   3   7  15        359.75        369.16        18.31 o                         
   4   7  15         71.44         79.70         7.65 o                         
   5   7  15        269.95        251.21        12.47 o                         
   6   7  15          3.75         12.65         5.41 o                         
   7   7  15          1.00         10.71         5.73 o                         
   8   7  15         20.95         36.93         7.51 o                         
   9   7  15        124.86        137.22         9.02 o                         
  10   7  15         13.29         35.49         9.70 o                         
   0   8  15          1.07         27.86         9.54 o                         
   1   8  15          2.52          8.54         4.91 o                         
   2   8  15          0.42          2.26         5.64 o                         
   3   8  15         93.85         81.99         9.27 o                         
   4   8  15         71.01         76.47         8.28 o                         
   5   8  15        225.91        226.66        12.91 o                         
   6   8  15         37.03         34.18         6.64 o                         
   7   8  15         96.05        109.06         9.45 o                         
   8   8  15         29.80         37.78         7.65 o                         
   9   8  15         84.90         97.58        11.42 o                         
   1   9  15         33.29          9.15         6.96 o                         
   2   9  15         18.16         11.96         6.63 o                         
   3   9  15         62.59         52.37         8.23 o                         
   4   9  15         68.44         73.64         9.16 o                         
   5   9  15        158.62        183.46        13.05 o                         
   6   9  15          0.79         21.27         9.18 o                         
   7   9  15         62.60         73.21         7.51 o                         
   0  10  15         81.63         85.11        19.47 o                         
   1  10  15        138.92        143.89        21.91 o                         
   2  10  15        449.00        422.35        26.68 o                         
   3  10  15        111.13         97.33        12.95 o                         
   4  10  15         21.64         48.78         9.19 o                         
   5  10  15          5.43         31.11         9.95 o                         
   6  10  15         28.05         58.88        11.56 o                         
   1  11  15        170.33        169.09        16.32 o                         
   2  11  15         14.18         20.09        12.21 o                         
   3  11  15        144.98        165.96        14.97 o                         
   0   0  16        156.37        164.76        15.44 o                         
   1   0  16        460.45        429.03        20.47 o                         
   2   0  16       1179.52       1219.60        46.07 o                         
   3   0  16        193.82        173.31        11.20 o                         
   4   0  16        734.69        687.26        45.82 o                         
   5   0  16        103.48        105.66         9.41 o                         
   6   0  16         23.87         17.23         5.73 o                         
   7   0  16        271.07        257.06        15.54 o                         
   8   0  16        411.10        444.61        25.06 o                         
   9   0  16         22.37         34.78         8.44 o                         
  10   0  16         53.70         58.70        11.27 o                         
  11   0  16         10.04         -7.85        10.02 o                         
  12   0  16         36.77         15.65        12.72 o                         
   1   1  16        970.94        963.38        32.00 o                         
   2   1  16        186.82        205.85         9.30 o                         
   3   1  16        778.64        763.06        25.00 o                         
   4   1  16         57.95         68.65         5.67 o                         
   5   1  16         80.89         76.44         6.13 o                         
   6   1  16        112.85        107.79         7.38 o                         
   7   1  16        420.89        373.40        17.87 o                         
   8   1  16          2.73          5.46         4.48 o                         
   9   1  16          5.07          6.96         4.99 o                         
  10   1  16         31.37         17.77         6.18 o                         
  11   1  16         75.76         61.63         8.66 o                         
  12   1  16         11.77         -9.50         9.50 o                         
   0   2  16        893.67        845.63        47.58 o                         
   1   2  16        123.74        129.06         7.51 o                         
   2   2  16        258.60        258.36        10.92 o                         
   3   2  16         10.57          4.71         3.65 o                         
   4   2  16        218.79        251.34        11.09 o                         
   5   2  16         33.34         31.59         4.87 o                         
   6   2  16        347.54        343.60        14.18 o                         
   7   2  16         49.60         42.15         5.72 o                         
   8   2  16        121.78        124.86         8.44 o                         
   9   2  16         10.84          9.41         4.84 o                         
  10   2  16          0.28         -1.76         5.37 o                         
  11   2  16          4.45          9.80         6.66 o                         
  12   2  16          0.11         -5.77        11.47 o                         
   1   3  16         62.36         66.68         6.02 o                         
   2   3  16        162.04        173.57         9.10 o                         
   3   3  16        855.11        915.13        30.85 o                         
   4   3  16        100.27        102.69         7.05 o                         
   5   3  16          0.64          6.27         4.21 o                         
   6   3  16         64.10         73.33         6.45 o                         
   7   3  16        356.53        351.60        14.02 o                         
   8   3  16         15.94          8.44         5.10 o                         
   9   3  16         21.34         14.45         5.80 o                         
  10   3  16          3.91          4.50         6.66 o                         
  11   3  16         25.72         31.72         8.44 o                         
   0   4  16         39.02         42.80         7.58 o                         
   1   4  16        512.67        510.15        18.20 o                         
   2   4  16          1.17          8.44         4.29 o                         
   3   4  16        236.29        272.62        11.56 o                         
   4   4  16          0.37          5.18         4.07 o                         
   5   4  16         10.75          0.64         4.48 o                         
   6   4  16         67.17         56.35         6.47 o                         
   7   4  16         10.14         14.05         5.38 o                         
   8   4  16         53.13         42.89         6.64 o                         
   9   4  16         46.29         42.89         6.94 o                         
  10   4  16         29.23         25.55         7.33 o                         
  11   4  16         32.73         35.45        12.65 o                         
   1   5  16        335.22        346.46        14.76 o                         
   2   5  16         53.94         47.14         6.27 o                         
   3   5  16        382.36        384.25        22.18 o                         
   4   5  16        503.58        505.51        20.83 o                         
   5   5  16          4.11          1.92         4.77 o                         
   6   5  16         14.06         11.32         5.05 o                         
   7   5  16        409.66        389.71        19.06 o                         
   8   5  16         31.33         27.23         6.53 o                         
   9   5  16         32.31         39.46         7.00 o                         
  10   5  16         57.57         56.82         8.78 o                         
   0   6  16          3.52         -1.29         5.84 o                         
   1   6  16         32.24         41.06         6.70 o                         
   2   6  16          8.52         11.69         5.57 o                         
   3   6  16          8.52          9.23         4.94 o                         
   4   6  16         19.50         10.66         5.08 o                         
   5   6  16         12.20         12.20         5.21 o                         
   6   6  16          2.26          6.57         5.01 o                         
   7   6  16          8.35          5.85         5.39 o                         
   8   6  16         41.99         38.21         7.19 o                         
   9   6  16         14.59          8.15         8.68 o                         
  10   6  16          4.33         11.97         6.65 o                         
   1   7  16         77.94         72.56         7.69 o                         
   2   7  16          1.06         -3.66         6.20 o                         
   3   7  16        270.17        271.26        13.36 o                         
   4   7  16        174.51        179.40        13.64 o                         
   5   7  16         12.58          6.98         8.08 o                         
   6   7  16          0.82          4.61         5.60 o                         
   7   7  16        293.63        301.05        19.11 o                         
   8   7  16          5.07          1.76         8.73 o                         
   9   7  16          0.06         13.53         6.11 o                         
   0   8  16          2.75         -1.40         6.37 o                         
   1   8  16        240.76        274.49        14.54 o                         
   2   8  16        151.43        145.93        11.16 o                         
   3   8  16        157.46        147.76        11.09 o                         
   4   8  16          0.00         -3.51         5.50 o                         
   5   8  16        103.53         97.39         9.92 o                         
   6   8  16          0.08         12.74         6.35 o                         
   7   8  16          7.59         10.10         8.22 o                         
   8   8  16         62.57         56.28         6.98 o                         
   1   9  16         98.85         85.66         8.25 o                         
   2   9  16         15.37         10.67         6.80 o                         
   3   9  16        249.67        262.43        15.14 o                         
   4   9  16         64.56         66.48         8.62 o                         
   5   9  16         35.40         56.20         8.06 o                         
   6   9  16        168.91        184.63        12.27 o                         
   7   9  16        340.00        372.64        25.52 o                         
   0  10  16         10.44          6.05        11.41 o                         
   1  10  16          3.10         -0.86         8.56 o                         
   2  10  16          2.27         -2.25        11.30 o                         
   3  10  16         29.34         28.70         9.79 o                         
   4  10  16          2.46         12.55         8.85 o                         
   5  10  16         10.64         27.98         8.15 o                         
   1  11  16         12.45         26.88        11.28 o                         
   2  11  16          0.03         10.06        11.48 o                         
   1   1  17        566.52        548.90        17.57 o                         
   2   1  17         58.44         76.92         6.72 o                         
   3   1  17         72.98         73.31         6.18 o                         
   4   1  17         21.53         20.03         4.69 o                         
   5   1  17        420.57        408.13        18.03 o                         
   6   1  17          3.09         -1.28         4.25 o                         
   7   1  17         89.82         94.68         7.21 o                         
   8   1  17         15.70         21.32         5.24 o                         
   9   1  17         19.60         15.19         5.35 o                         
  10   1  17         23.82         16.92         8.24 o                         
  11   1  17          3.30         -7.69         7.69 o                         
   0   2  17       1297.71       1236.66        67.43 o                         
   1   2  17        316.01        330.54        12.72 o                         
   2   2  17        422.40        403.09        14.24 o                         
   3   2  17         85.44         74.67         6.54 o                         
   4   2  17        505.34        501.84        17.74 o                         
   5   2  17        218.46        203.46        10.54 o                         
   6   2  17        371.83        388.80        15.48 o                         
   7   2  17         73.78         68.34         6.67 o                         
   8   2  17         37.03         39.56         6.39 o                         
   9   2  17          6.31         -4.98         5.58 o                         
  10   2  17        150.71        161.24        10.59 o                         
  11   2  17         58.42         56.48         8.90 o                         
   1   3  17        388.43        384.02        15.49 o                         
   2   3  17        172.66        181.65         9.44 o                         
   3   3  17        198.73        195.73         9.78 o                         
   4   3  17         83.74         71.16         6.32 o                         
   5   3  17        157.59        159.63         9.08 o                         
   6   3  17        116.98        128.79         8.93 o                         
   7   3  17         45.62         45.01         7.52 o                         
   8   3  17         62.37         48.06         7.21 o                         
   9   3  17         35.98         30.05         7.17 o                         
  10   3  17        120.13        102.76        10.12 o                         
  11   3  17         59.52         62.21         9.88 o                         
   0   4  17         11.89          7.85         6.16 o                         
   1   4  17         34.27         34.78         4.87 o                         
   2   4  17        440.21        410.36        15.28 o                         
   3   4  17        585.00        578.46        24.00 o                         
   4   4  17        556.37        545.44        19.16 o                         
   5   4  17        287.59        271.16        13.06 o                         
   6   4  17         67.30         79.72         7.52 o                         
   7   4  17         94.84         92.47         8.86 o                         
   8   4  17         15.28          2.86         5.78 o                         
   9   4  17          0.00         -6.14         6.14 o                         
  10   4  17          1.39         13.18         8.58 o                         
   1   5  17         14.23         14.00         5.05 o                         
   2   5  17         78.01         75.04         7.29 o                         
   3   5  17          9.74          6.56         5.08 o                         
   4   5  17        132.55        135.09         9.49 o                         
   5   5  17        271.56        288.26        17.96 o                         
   6   5  17         34.93         29.64         6.27 o                         
   7   5  17          5.80          4.09         6.72 o                         
   8   5  17          9.05         17.72         6.35 o                         
   9   5  17        204.53        200.21        12.82 o                         
  10   5  17         26.50         18.50        13.89 o                         
   0   6  17       1111.42       1019.57        60.63 o                         
   1   6  17        493.46        494.85        25.40 o                         
   2   6  17        116.68        131.40        10.09 o                         
   3   6  17         20.46         17.76         6.06 o                         
   4   6  17        403.96        394.68        16.96 o                         
   5   6  17         77.10         74.99         7.45 o                         
   6   6  17        291.81        296.38        17.45 o                         
   7   6  17         17.22         24.96         6.37 o                         
   8   6  17          4.29         18.11         6.51 o                         
   9   6  17          9.24         11.17         9.09 o                         
   1   7  17        127.62        133.33         9.83 o                         
   2   7  17         36.20         42.16         8.12 o                         
   3   7  17          2.71          1.63         6.17 o                         
   4   7  17         56.91         64.82         7.81 o                         
   5   7  17         81.76         82.64         8.36 o                         
   6   7  17        107.34        120.68         9.93 o                         
   7   7  17          1.57         14.96         9.45 o                         
   8   7  17          3.91          3.02         9.35 o                         
   0   8  17         68.64         91.15        18.62 o                         
   1   8  17         51.63         59.12         9.23 o                         
   2   8  17         10.17         18.82         6.11 o                         
   3   8  17          1.87          0.79         6.07 o                         
   4   8  17         84.32         74.25         9.08 o                         
   5   8  17          6.42          2.56         7.32 o                         
   6   8  17         36.97         41.37         8.64 o                         
   7   8  17         21.56         35.87        10.31 o                         
   1   9  17          7.09          1.57         7.11 o                         
   2   9  17          0.16          3.64         8.61 o                         
   3   9  17         33.44         35.38         8.10 o                         
   4   9  17         11.86         23.04         8.44 o                         
   5   9  17        160.37        163.77        14.29 o                         
   6   9  17        133.07        120.24        12.56 o                         
   0  10  17        113.54        106.02        17.75 o                         
   1  10  17         61.54         66.37        10.98 o                         
   2  10  17          2.04         10.45        12.44 o                         
   3  10  17        166.90        180.25        20.73 o                         
   4  10  17         32.74         37.72        10.91 o                         
   0   0  18          7.78         11.35         8.00 o                         
   1   0  18        363.29        380.17        24.43 o                         
   2   0  18        387.59        406.60        22.40 o                         
   3   0  18         81.36         64.17         9.33 o                         
   4   0  18        199.83        214.73        14.27 o                         
   5   0  18        408.25        333.31        18.20 o                         
   6   0  18        403.40        402.86        21.88 o                         
   7   0  18        537.78        492.73        26.59 o                         
   8   0  18        516.69        491.58        46.89 o                         
   9   0  18         17.00         16.68         9.88 o                         
  10   0  18         23.08         10.15        10.13 o                         
  11   0  18         37.30         31.29        19.75 o                         
   1   1  18         77.43         89.41         6.55 o                         
   2   1  18        106.74        102.64         7.46 o                         
   3   1  18         83.71         83.55         6.57 o                         
   4   1  18         52.71         62.74         6.08 o                         
   5   1  18        235.47        226.37        11.35 o                         
   6   1  18        137.16        136.70         8.93 o                         
   7   1  18         16.04         21.30         7.69 o                         
   8   1  18         58.68         60.69         7.82 o                         
   9   1  18         36.94         26.45         5.83 o                         
  10   1  18         79.65         68.07        12.37 o                         
  11   1  18          5.14         -3.78         9.21 o                         
   0   2  18        128.93        124.61        15.44 o                         
   1   2  18          0.48          0.72         3.75 o                         
   2   2  18        160.80        159.00         8.81 o                         
   3   2  18         30.01         27.76         5.33 o                         
   4   2  18         42.42         37.95         5.48 o                         
   5   2  18        132.91        109.45         7.98 o                         
   6   2  18          9.22         10.55         4.65 o                         
   7   2  18          0.99         -2.32         4.93 o                         
   8   2  18         39.63         36.63         7.06 o                         
   9   2  18          2.25          0.19         8.27 o                         
  10   2  18          0.41         -8.08         8.08 o                         
  11   2  18          1.46          7.19        11.74 o                         
   1   3  18        298.92        290.32        13.09 o                         
   2   3  18          0.13          0.32         4.55 o                         
   3   3  18        117.01        120.34         8.79 o                         
   4   3  18        115.51        105.98         8.00 o                         
   5   3  18        654.91        654.77        26.66 o                         
   6   3  18          2.67         -4.73         4.73 o                         
   7   3  18          2.23         -5.29         5.29 o                         
   8   3  18          3.62         -5.70         5.70 o                         
   9   3  18         32.02         31.32         7.20 o                         
  10   3  18          5.95         12.33         9.79 o                         
   0   4  18         30.56         38.27         7.81 o                         
   1   4  18        149.12        149.30         9.17 o                         
   2   4  18        810.44        788.80        32.41 o                         
   3   4  18        222.45        221.30        13.43 o                         
   4   4  18        343.87        352.19        17.17 o                         
   5   4  18         12.20          8.22         5.11 o                         
   6   4  18         35.99         43.54         6.41 o                         
   7   4  18          1.15          2.52         6.06 o                         
   8   4  18        258.06        291.34        17.09 o                         
   9   4  18         19.33         17.08        10.44 o                         
  10   4  18         20.39          1.47        10.74 o                         
   1   5  18        494.73        489.26        24.94 o                         
   2   5  18         57.45         78.49         7.60 o                         
   3   5  18         47.17         37.88         6.78 o                         
   4   5  18         25.56         16.55         5.39 o                         
   5   5  18         59.78         59.03         7.23 o                         
   6   5  18        128.30        114.03        12.43 o                         
   7   5  18          0.03         12.39         6.59 o                         
   8   5  18         65.37         57.63         8.42 o                         
   9   5  18        122.51        122.80        10.77 o                         
   0   6  18         31.34         35.81         9.62 o                         
   1   6  18         28.30         29.73         6.25 o                         
   2   6  18          2.39          4.57         6.21 o                         
   3   6  18          7.34         -2.66         6.51 o                         
   4   6  18          7.90         20.95         7.14 o                         
   5   6  18          9.07          1.45         6.48 o                         
   6   6  18        170.89        152.83        11.15 o                         
   7   6  18          4.86          0.43         6.62 o                         
   8   6  18         58.87         60.32         9.50 o                         
   9   6  18          1.56        -14.56        14.56 o                         
   1   7  18         16.40         18.33         6.40 o                         
   2   7  18          7.92         16.84         6.17 o                         
   3   7  18        110.13        129.01        10.07 o                         
   4   7  18         36.76         42.56         7.09 o                         
   5   7  18         21.03         23.33         7.22 o                         
   6   7  18         55.44         47.62         8.79 o                         
   7   7  18        193.83        181.84        13.28 o                         
   8   7  18         14.84         37.14        10.93 o                         
   0   8  18        295.90        298.34        26.54 o                         
   1   8  18        220.75        231.43        15.39 o                         
   2   8  18        235.34        241.27        14.52 o                         
   3   8  18         11.39         16.46         7.53 o                         
   4   8  18         50.56         57.94         8.96 o                         
   5   8  18         45.61         51.33         9.24 o                         
   6   8  18         12.07         23.15        10.05 o                         
   7   8  18          2.55         28.85        15.57 o                         
   1   9  18        220.84        215.10        15.16 o                         
   2   9  18          0.68         15.08        10.93 o                         
   3   9  18         72.58         67.43        10.62 o                         
   4   9  18         58.67         56.25        10.10 o                         
   5   9  18         80.21         61.94        17.52 o                         
   0  10  18         10.73         25.46        13.92 o                         
   1  10  18          3.95         12.45         9.39 o                         
   2  10  18          0.27          5.89        10.26 o                         
   1   1  19        549.60        485.52        19.12 o                         
   2   1  19         37.42         32.41         5.66 o                         
   3   1  19        225.20        259.68        11.68 o                         
   4   1  19          0.01          0.94         4.22 o                         
   5   1  19         37.64         45.43         6.52 o                         
   6   1  19        184.45        206.10        11.33 o                         
   7   1  19        411.93        392.74        18.29 o                         
   8   1  19         18.76         15.94         6.35 o                         
   9   1  19         12.88          4.97         6.93 o                         
  10   1  19          3.94        -13.03        13.03 o                         
   0   2  19         76.87         86.55         9.69 o                         
   1   2  19        266.03        234.54        11.28 o                         
   2   2  19         26.63         26.06         5.19 o                         
   3   2  19        109.72        124.55         9.30 o                         
   4   2  19         81.72         84.59         7.06 o                         
   5   2  19          6.39          3.82         4.43 o                         
   6   2  19         70.30         71.54         8.36 o                         
   7   2  19          5.80         -0.89         5.71 o                         
   8   2  19          0.50         -5.90         5.90 o                         
   9   2  19         33.39         41.71         8.98 o                         
  10   2  19         36.99         26.85        11.34 o                         
   1   3  19         37.16         45.61         5.60 o                         
   2   3  19         14.82         14.89         4.48 o                         
   3   3  19        205.76        231.65        11.34 o                         
   4   3  19        202.45        200.43        10.82 o                         
   5   3  19          0.40         -0.43         4.72 o                         
   6   3  19          3.82         -3.12         6.18 o                         
   7   3  19        201.37        204.48        11.41 o                         
   8   3  19          9.51          8.33         7.66 o                         
   9   3  19         47.25         40.21        13.91 o                         
  10   3  19         17.68         -2.14        12.50 o                         
   0   4  19        111.32        124.83        11.95 o                         
   1   4  19         20.21         19.33         5.98 o                         
   2   4  19          7.85          5.72         4.47 o                         
   3   4  19        115.81        103.36         7.77 o                         
   4   4  19         12.67         14.33         4.72 o                         
   5   4  19         29.19         22.73         5.92 o                         
   6   4  19         23.00         17.26         6.21 o                         
   7   4  19          0.08          5.98         6.61 o                         
   8   4  19         14.88         19.61         7.53 o                         
   9   4  19        161.44        145.00        12.54 o                         
   1   5  19          2.34          5.51         5.42 o                         
   2   5  19          1.63          1.01         5.14 o                         
   3   5  19        638.51        638.44        26.80 o                         
   4   5  19          5.07         -4.55         5.82 o                         
   5   5  19         40.45         42.23         7.27 o                         
   6   5  19         16.03          6.11         8.03 o                         
   7   5  19        226.26        203.88        17.55 o                         
   8   5  19          0.22         -0.86         8.65 o                         
   9   5  19          6.64         22.33         8.98 o                         
   0   6  19        150.93        125.44        13.86 o                         
   1   6  19        246.19        245.25        13.69 o                         
   2   6  19         10.63          8.13         6.02 o                         
   3   6  19        175.79        176.96        12.39 o                         
   4   6  19         11.56          4.21         6.56 o                         
   5   6  19          5.97          6.62         6.56 o                         
   6   6  19          7.27         18.40         7.13 o                         
   7   6  19          0.14          9.42         8.54 o                         
   8   6  19         72.25         51.43        12.11 o                         
   1   7  19        128.90        123.96         9.89 o                         
   2   7  19         25.00         30.51         7.05 o                         
   3   7  19        316.72        312.90        18.33 o                         
   4   7  19         24.30         22.02         7.80 o                         
   5   7  19         31.77         42.06         8.48 o                         
   6   7  19          6.18          7.67         8.34 o                         
   7   7  19        258.27        252.15        16.14 o                         
   0   8  19          7.34          7.12        11.90 o                         
   1   8  19          4.44          0.75         8.42 o                         
   2   8  19        105.53        102.97        11.52 o                         
   3   8  19          0.72          7.70         8.32 o                         
   4   8  19          7.97          8.01         8.60 o                         
   5   8  19         36.41         36.54        10.33 o                         
   6   8  19         34.75         63.79        11.36 o                         
   1   9  19         10.60          0.18         9.65 o                         
   2   9  19          4.29         -5.96         9.96 o                         
   3   9  19         17.06         31.95         9.53 o                         
   4   9  19          4.33         13.18        13.66 o                         
   0   0  20        662.05        613.72        37.60 o                         
   1   0  20        695.00        698.39        35.48 o                         
   2   0  20         57.63         42.40         8.64 o                         
   3   0  20         49.62         38.63         8.10 o                         
   4   0  20        274.18        239.88        17.42 o                         
   5   0  20         73.72         70.28         9.68 o                         
   6   0  20         65.55         72.30         9.27 o                         
   7   0  20         23.68         30.54        10.16 o                         
   8   0  20         45.00         33.41        14.41 o                         
   9   0  20         49.19         24.68        18.11 o                         
  10   0  20          6.08          8.02        12.72 o                         
   1   1  20        544.59        577.70        20.29 o                         
   2   1  20         25.50         29.53         5.18 o                         
   3   1  20          3.85          5.35         5.95 o                         
   4   1  20          1.01          8.51         4.52 o                         
   5   1  20        313.84        347.41        19.99 o                         
   6   1  20          5.40         19.35         5.88 o                         
   7   1  20         87.73         88.08         7.86 o                         
   8   1  20         36.86         25.96         6.85 o                         
   9   1  20         15.02          3.65         7.24 o                         
  10   1  20          0.08         -6.72        16.60 o                         
   0   2  20         44.45         25.60         6.68 o                         
   1   2  20         15.02         14.37         5.26 o                         
   2   2  20        199.57        182.70        10.24 o                         
   3   2  20         10.34         14.04         5.34 o                         
   4   2  20        161.34        138.32         8.85 o                         
   5   2  20         33.13         30.57         5.88 o                         
   6   2  20         15.76          8.66         6.05 o                         
   7   2  20          1.98         -0.93         5.57 o                         
   8   2  20         17.71         23.05         7.49 o                         
   9   2  20         58.34         53.24        12.06 o                         
   1   3  20        307.43        320.15        14.70 o                         
   2   3  20          1.88          6.37         4.57 o                         
   3   3  20         26.83         26.65         5.66 o                         
   4   3  20         34.28         33.32         6.22 o                         
   5   3  20        116.27        115.49         8.80 o                         
   6   3  20         30.91         33.70         6.54 o                         
   7   3  20         25.74         27.55         7.61 o                         
   8   3  20          1.29         -8.58         8.58 o                         
   9   3  20         63.61         57.66        12.12 o                         
   0   4  20        246.62        264.21        17.63 o                         
   1   4  20        307.28        344.46        18.24 o                         
   2   4  20         84.34         83.99         7.53 o                         
   3   4  20          2.49          3.22         4.84 o                         
   4   4  20        245.38        226.45        18.59 o                         
   5   4  20        218.03        208.60        14.46 o                         
   6   4  20         57.41         63.13         7.67 o                         
   7   4  20         32.52         35.59         8.49 o                         
   8   4  20          0.11          4.68         7.76 o                         
   9   4  20          0.88         10.68        11.83 o                         
   1   5  20         72.82         76.76         8.48 o                         
   2   5  20        327.29        323.15        21.67 o                         
   3   5  20          2.20          0.01         6.59 o                         
   4   5  20         27.29         20.54         7.18 o                         
   5   5  20        230.33        230.83        15.94 o                         
   6   5  20        195.39        198.01        13.06 o                         
   7   5  20          2.98          4.73         7.36 o                         
   8   5  20         27.59         46.69         9.56 o                         
   0   6  20        313.28        347.79        29.50 o                         
   1   6  20          2.03         11.07         6.72 o                         
   2   6  20          8.24          1.61         7.53 o                         
   3   6  20         17.50         15.78         6.87 o                         
   4   6  20         76.19         73.88         9.49 o                         
   5   6  20         47.87         38.18         8.51 o                         
   6   6  20          3.75         10.30        10.04 o                         
   7   6  20         16.41         35.92         9.83 o                         
   1   7  20          1.25          8.73         8.42 o                         
   2   7  20          0.42          4.45         9.16 o                         
   3   7  20          3.37          8.73        10.69 o                         
   4   7  20         17.13         11.73        10.03 o                         
   5   7  20        184.92        227.17        18.20 o                         
   6   7  20          4.75         13.72        11.07 o                         
   0   8  20        204.31        213.78        23.45 o                         
   1   8  20         47.00         51.87        11.85 o                         
   2   8  20         16.61         25.23        10.02 o                         
   3   8  20         67.92         77.25        14.82 o                         
   4   8  20         13.76          2.87        11.09 o                         
   5   8  20         10.16         26.24        10.51 o                         
   1   9  20        165.08        152.82        18.88 o                         
   2   9  20          0.20          6.75        10.31 o                         
   1   1  21         93.57         75.04         6.78 o                         
   2   1  21          5.20         14.64         5.16 o                         
   3   1  21        134.60        154.59        12.19 o                         
   4   1  21          7.77          8.76         5.66 o                         
   5   1  21        184.42        181.37        11.07 o                         
   6   1  21         18.84         16.22         8.36 o                         
   7   1  21          0.05          0.27         7.27 o                         
   8   1  21          4.39          0.39         7.14 o                         
   9   1  21         54.19         18.35        15.56 o                         
   0   2  21          0.88          5.38         6.19 o                         
   1   2  21        284.14        289.50        13.47 o                         
   2   2  21        267.24        269.66        12.85 o                         
   3   2  21         98.99        116.35         8.63 o                         
   4   2  21        154.21        147.69        10.03 o                         
   5   2  21         88.06         75.00         7.55 o                         
   6   2  21         81.44         79.91         8.18 o                         
   7   2  21          4.95         15.51         6.70 o                         
   8   2  21        215.80        201.47        13.53 o                         
   9   2  21          1.45          9.76         8.68 o                         
   1   3  21         79.30         72.80         8.61 o                         
   2   3  21         37.58         33.96         6.62 o                         
   3   3  21         11.10         12.67         5.60 o                         
   4   3  21         47.34         67.52         8.17 o                         
   5   3  21         85.99         82.95         9.76 o                         
   6   3  21         31.41         30.41         6.99 o                         
   7   3  21         10.66          6.75         7.51 o                         
   8   3  21         30.61         27.73        12.46 o                         
   0   4  21          0.58         13.78         7.63 o                         
   1   4  21         18.26         36.03         6.97 o                         
   2   4  21        161.15        170.70        10.30 o                         
   3   4  21        123.22        123.08         8.90 o                         
   4   4  21          4.46         -1.43         5.52 o                         
   5   4  21          8.35          8.12         6.29 o                         
   6   4  21          2.91         17.18         6.86 o                         
   7   4  21          1.77         19.26         8.88 o                         
   8   4  21         10.07          5.42         9.44 o                         
   1   5  21          7.35          9.85         6.57 o                         
   2   5  21          2.67          2.62         6.38 o                         
   3   5  21         89.81         96.37         9.44 o                         
   4   5  21          0.27          1.61         6.67 o                         
   5   5  21          1.87         10.84         7.78 o                         
   6   5  21         40.79         51.30        15.69 o                         
   7   5  21        221.23        195.35        15.60 o                         
   0   6  21        612.10        695.17        72.18 o                         
   1   6  21        150.05        156.41        12.58 o                         
   2   6  21        390.60        421.31        23.33 o                         
   3   6  21        132.07        132.11        16.18 o                         
   4   6  21        189.37        204.66        17.32 o                         
   5   6  21          1.53         13.99         9.66 o                         
   6   6  21         59.38         63.59        11.84 o                         
   1   7  21          3.91         -2.62        11.82 o                         
   2   7  21          1.05         -8.66         8.66 o                         
   3   7  21         35.95         50.27        14.58 o                         
   4   7  21         10.66         50.82        12.77 o                         
   5   7  21         28.96         31.05        10.66 o                         
   0   8  21          7.80         -3.30        15.50 o                         
   1   8  21          0.03         -0.11         9.81 o                         
   2   8  21          9.86         13.15        10.81 o                         
   3   8  21          2.45         14.15        13.77 o                         
   0   0  22         23.52         49.47        14.95 o                         
   1   0  22        245.29        255.86        23.59 o                         
   2   0  22          5.08         15.80         9.72 o                         
   3   0  22        125.41        151.41        17.26 o                         
   4   0  22          0.37          8.99         8.51 o                         
   5   0  22         12.86         12.46         9.53 o                         
   6   0  22          1.13         12.00        10.30 o                         
   7   0  22         77.95         62.34        16.38 o                         
   8   0  22        111.69         74.93        24.09 o                         
   1   1  22         53.20         56.04         7.13 o                         
   2   1  22          0.16         -0.44         4.93 o                         
   3   1  22        198.50        201.45        11.11 o                         
   4   1  22          0.57         -3.73         5.35 o                         
   5   1  22         14.82          6.25         7.09 o                         
   6   1  22          0.77          1.40         6.12 o                         
   7   1  22        400.56        367.98        23.59 o                         
   8   1  22          3.60         -0.07        11.81 o                         
   0   2  22          9.44          5.24         6.79 o                         
   1   2  22          3.53         23.64         6.17 o                         
   2   2  22          1.99          7.18         5.54 o                         
   3   2  22         14.63         15.97         6.32 o                         
   4   2  22          6.49          6.23         5.84 o                         
   5   2  22         17.12         28.89         6.53 o                         
   6   2  22          1.90         13.65         7.57 o                         
   7   2  22          4.59         -7.66         7.66 o                         
   8   2  22          6.92         -6.02         9.62 o                         
   1   3  22         31.22         17.04         6.95 o                         
   2   3  22         81.70         77.36         7.57 o                         
   3   3  22        274.53        265.80        13.35 o                         
   4   3  22          0.15         -4.22         5.72 o                         
   5   3  22         24.12         36.33         7.53 o                         
   6   3  22          4.17         13.16         7.15 o                         
   7   3  22         40.37         50.13        11.51 o                         
   8   3  22          1.18         -7.31        10.74 o                         
   0   4  22        513.01        524.06        45.10 o                         
   1   4  22        296.21        298.02        18.31 o                         
   2   4  22         81.45         91.52         8.32 o                         
   3   4  22         39.92         29.61         6.77 o                         
   4   4  22         34.78         36.27         8.64 o                         
   5   4  22         47.54         45.95         9.38 o                         
   6   4  22        101.78        115.68        11.49 o                         
   7   4  22         18.67          6.01        16.16 o                         
   1   5  22          0.18         10.23         7.95 o                         
   2   5  22         25.12         13.58         8.55 o                         
   3   5  22         53.92         44.59        10.17 o                         
   4   5  22         43.53         30.09         9.21 o                         
   5   5  22          1.08         24.46         9.45 o                         
   6   5  22          6.67         25.55        16.50 o                         
   0   6  22          0.00         20.46        12.30 o                         
   1   6  22         23.30         28.99         9.65 o                         
   2   6  22          0.42          2.04         8.99 o                         
   3   6  22         21.06         12.64         9.68 o                         
   4   6  22         21.69         21.52        14.91 o                         
   5   6  22         65.31         57.33        12.37 o                         
   1   7  22          7.04         -2.86         9.62 o                         
   2   7  22          1.78         -4.34         9.89 o                         
   3   7  22         13.52          7.14        14.58 o                         
   4   7  22          0.30         21.91        11.87 o                         
   0   8  22         56.02         63.88        26.32 o                         
   1   1  23        338.40        320.45        15.35 o                         
   2   1  23         14.56         14.67         6.23 o                         
   3   1  23        153.41        157.62        10.69 o                         
   4   1  23          5.21          4.56         6.18 o                         
   5   1  23        271.97        243.68        21.77 o                         
   6   1  23          3.16         16.67         8.36 o                         
   7   1  23         25.86         35.62         9.10 o                         
   0   2  23         83.92         87.01        11.23 o                         
   1   2  23        288.94        283.07        13.88 o                         
   2   2  23         65.51         39.56         8.61 o                         
   3   2  23         69.02         56.92         8.93 o                         
   4   2  23          4.20         -1.91         6.72 o                         
   5   2  23         88.85         85.39         9.94 o                         
   6   2  23          5.20          2.43         8.46 o                         
   7   2  23         73.38         77.77        12.47 o                         
   1   3  23        210.44        198.12        12.30 o                         
   2   3  23         93.22        101.52         9.00 o                         
   3   3  23          1.99          5.50         7.14 o                         
   4   3  23         70.10         72.27         9.45 o                         
   5   3  23        413.37        431.89        23.18 o                         
   6   3  23         60.68         73.96        10.33 o                         
   7   3  23          1.70         17.62        11.18 o                         
   0   4  23         79.97         95.00        15.11 o                         
   1   4  23         34.60         45.63         8.24 o                         
   2   4  23         40.70         55.28         8.77 o                         
   3   4  23          6.03          2.93         7.40 o                         
   4   4  23         39.11         34.74         7.91 o                         
   5   4  23         18.85         29.88         9.52 o                         
   6   4  23          0.25         -2.20        10.87 o                         
   1   5  23          1.71         14.61         9.37 o                         
   2   5  23         14.72         23.83         9.44 o                         
   3   5  23         10.78         16.00         9.31 o                         
   4   5  23         26.84         33.69        10.90 o                         
   5   5  23         43.76         52.70        11.81 o                         
   0   6  23          4.53         19.36        15.14 o                         
   1   6  23         57.62         62.94        13.82 o                         
   2   6  23          7.61          4.09         9.99 o                         
   3   6  23          5.16         14.68        11.28 o                         
   4   6  23          5.33         -7.70        12.69 o                         
   1   7  23         49.23         52.09        12.51 o                         
   0   0  24         23.40          9.42        19.38 o                         
   1   0  24         72.81         48.15        13.15 o                         
   2   0  24         71.03         62.12        14.50 o                         
   3   0  24         62.59         69.34        14.06 o                         
   4   0  24        109.67        125.00        20.27 o                         
   5   0  24         40.27         21.89        13.14 o                         
   6   0  24         25.88         25.55        18.09 o                         
   1   1  24         64.68         93.46        10.62 o                         
   2   1  24          0.93          8.53         7.77 o                         
   3   1  24        118.99        141.81        13.09 o                         
   4   1  24         17.21         22.21         8.87 o                         
   5   1  24          5.36         21.90         8.63 o                         
   6   1  24          1.52         20.86         9.72 o                         
   0   2  24         98.96        100.93        14.02 o                         
   1   2  24         12.99         16.17         7.52 o                         
   2   2  24         32.52         31.95         8.97 o                         
   3   2  24          8.35          0.37         7.02 o                         
   4   2  24          8.26         11.90         8.40 o                         
   5   2  24          0.22         12.29         8.52 o                         
   6   2  24          0.01         17.68        11.27 o                         
   1   3  24          0.54         24.79         7.48 o                         
   2   3  24          4.67          9.99         6.77 o                         
   3   3  24         18.41         15.22         8.23 o                         
   4   3  24          0.38         10.11         8.14 o                         
   5   3  24         83.87         91.78        14.91 o                         
   6   3  24          0.44         14.73        17.01 o                         
   0   4  24        317.96        348.54        28.09 o                         
   1   4  24         83.85         97.09        11.02 o                         
   2   4  24         85.50        110.29        12.53 o                         
   3   4  24         89.50         64.31        10.93 o                         
   4   4  24        128.47        144.74        16.31 o                         
   5   4  24          9.52         25.70        11.29 o                         
   1   5  24         98.90         92.50        14.86 o                         
   2   5  24          0.00         10.07        10.88 o                         
   3   5  24          4.52         18.74        10.98 o                         
   4   5  24         14.04         26.50        11.63 o                         
   0   6  24         15.09         27.98        15.95 o                         
   1   6  24          0.01         -5.20        12.88 o                         
   2   6  24         40.41         59.22        13.47 o                         
   1   1  25          5.79         12.10         8.14 o                         
   2   1  25          0.14         11.47         9.30 o                         
   3   1  25         77.17         71.62        17.70 o                         
   4   1  25         17.75         20.46        12.06 o                         
   5   1  25          9.90         10.60         9.85 o                         
   0   2  25          8.33         10.55        11.35 o                         
   1   2  25        117.24        138.89        13.56 o                         
   2   2  25         94.81         76.85        15.88 o                         
   3   2  25          1.14         -4.72        10.95 o                         
   4   2  25          3.57          6.47         9.85 o                         
   5   2  25         51.00         58.85        10.65 o                         
   1   3  25         14.10         38.34         9.43 o                         
   2   3  25          0.00         -8.75         8.75 o                         
   3   3  25          0.03          9.94         8.68 o                         
   4   3  25         13.46         22.58         9.88 o                         
   0   4  25         64.92         75.09        14.31 o                         
   1   4  25         21.58         45.04        13.33 o                         
   2   4  25         88.09         88.83        10.99 o                         
   3   4  25         41.44         38.62        10.58 o                         
   1   5  25         24.32         29.18        12.35 o                         
   0   0  26         24.56         37.31        20.29 o                         
   1   0  26         49.47         40.16        18.67 o                         
   2   0  26        109.42        130.44        30.17 o                         
   3   0  26         24.72         46.18        19.27 o                         
   1   1  26         40.89         70.57        11.73 o                         
   2   1  26         10.20         25.15        10.23 o                         
   3   1  26          0.29          8.42        10.37 o                         
   0   2  26         52.25         61.16        14.55 o                         
   1   2  26          0.00         31.66         9.46 o                         
   2   2  26          0.61         13.81         9.05 o                         
   3   2  26          3.87         25.26        10.68 o                         
   1   3  26        174.06        147.11        13.20 o                         
   2   3  26          2.64          0.96        12.48 o                         
                                                                                
